# Supplementary material for: Germline rare deleterious variant load alters cancer risk, age of onset and tumor characteristics
Source: NPJ Precis Oncol. 2023 Jan 27;7:13. doi: 10.1038/s41698-023-00354-3 (PMC9883433; doi:10.1038/s41698-023-00354-3)
Supplement: Supplementary file 2 — Supplementary Data 1 [file 41698_2023_354_MOESM2_ESM.xlsx]

## Sheet: Pan-cancer_TCGA
	Gene	Num_Var_Cases	Num_Uniq_Cases	Case_Freq	Num_Var_Controls	Num_Uniq_Controls	Control_Freq	Odds_Ratio	CI95_LL	CI95_UL	p-Value
1	BRCA1	26	44	0.00690629	10	16	0.0024071	2.90765	1.66855	5.31957	0.000113512
2	GJB2	17	56	0.00878983	9	26	0.00391154	2.20398	1.39745	3.56486	0.000581009
3	BRCA2	22	31	0.0048658	8	10	0.00150444	3.03735	1.54886	6.46247	0.00093496
4	ACP6	1	15	0.00235442	1	2	0.000300888	6.32171	1.9544	31.9363	0.00110813
5	DCHS1	1	71	0.0111442	1	72	0.010832	1.78513	1.2544	2.54354	0.0013125
6	ALDH7A1	4	9	0.00141265	0	0	0	19.4587	2.46515	2510.24	0.00151915
7	ATM	27	39	0.00612149	14	17	0.00255754	2.26657	1.304	4.10127	0.00338663
8	C1S	1	6	0.000941767	0	0	0	16.139	1.87804	2112.19	0.00682778
9	RP1	8	10	0.00156961	1	2	0.000300888	4.97234	1.43397	25.8594	0.00981377
10	PTGIS	1	26	0.00408099	1	10	0.00150444	2.44702	1.22751	5.25103	0.0103226
11	CFHR5	4	145	0.0227594	4	134	0.0201595	1.3745	1.07699	1.7561	0.0105916
12	PDE6C	5	6	0.000941767	0	0	0	13.3089	1.56353	1738.22	0.0128647
13	HPS1	3	6	0.000941767	0	0	0	13.0021	1.51754	1700.56	0.0143297
14	CNTNAP1	4	5	0.000784806	0	0	0	14.1585	1.52689	1883.95	0.0153324
15	SLC22A5	8	16	0.00251138	4	5	0.000752219	3.04645	1.22578	8.86388	0.0154345
16	SCARB2	3	7	0.00109873	1	1	0.000150444	6.1902	1.34803	58.8387	0.0169332
17	MSH2	6	6	0.000941767	0	0	0	11.8267	1.36907	1548.96	0.020172
18	APTX	6	12	0.00188353	2	3	0.000451331	3.5584	1.18919	13.9348	0.0219356
19	PALB2	11	18	0.0028253	8	8	0.00120355	2.4932	1.12415	5.99929	0.0240971
20	UPB1	2	52	0.00816198	2	36	0.00541598	1.61007	1.05258	2.48907	0.0279774
21	ATP6V0A4	4	5	0.000784806	0	0	0	10.6902	1.2051	1405.35	0.0301892
22	PYGL	6	9	0.00141265	2	2	0.000300888	4.01059	1.13151	21.0382	0.03032
23	TP53	7	7	0.00109873	1	1	0.000150444	5.0854	1.10476	48.3877	0.0355792
24	NEB	11	11	0.00172657	4	4	0.000601775	2.97297	1.03788	10.1588	0.0421723
25	LRP2	2	22	0.00345315	2	12	0.00180533	2.02255	1.02176	4.18929	0.0431129
26	IDH2	1	4	0.000627845	0	0	0	9.65314	1.02893	1279.75	0.0466149
27	SLC5A2	4	5	0.000784806	0	0	0	9.36348	1.02654	1237.96	0.0467816
28	TYRP1	6	6	0.000941767	1	1	0.000150444	4.87757	1.01443	47.1337	0.0477701

## Sheet: Pan-cancer_BioMe
	Gene	Num_Var_Cases	Num_Uniq_Cases	Case_Freq	Num_Var_Controls	Num_Uniq_Controls	Control_Freq	Odds_Ratio	CI95_LL	CI95_UL	p-Value
1	SGCE	1	7	0.00445576	1	2	0.000322581	10.4189	2.77603	55.8665	0.000422463
2	BRCA2	15	23	0.0146404	21	36	0.00580645	2.49581	1.46201	4.17932	0.00104225
3	BRCA1	6	18	0.0114577	9	23	0.00370968	2.90566	1.55486	5.35067	0.00106494
4	CPLX1	2	11	0.00700191	1	9	0.00145161	4.29224	1.80784	10.4346	0.00116839
5	COQ9	2	3	0.00190961	0	0	0	32.3293	3.11136	4356.13	0.00241941
6	CEP164	4	4	0.00254615	1	1	0.00016129	12.8436	2.37283	128.274	0.00296098
7	SLC25A32	2	3	0.00190961	0	0	0	27.6673	2.68052	3721.09	0.00374898
8	NDUFB3	2	11	0.00700191	2	14	0.00225806	3.26654	1.47071	7.08895	0.0043851
9	MARVELD2	4	3	0.00190961	0	0	0	26.1098	2.528	3512.21	0.00445787
10	ERCC6	6	7	0.00445576	3	6	0.000967742	4.39302	1.51575	13.0784	0.00724138
11	IVD	4	10	0.00636537	3	12	0.00193548	3.23937	1.3921	7.39064	0.00728869
12	DNAH5	5	6	0.00381922	5	5	0.000806452	4.94707	1.56077	16.2677	0.0075389
13	SLC37A4	3	6	0.00381922	3	5	0.000806452	4.72907	1.49547	15.5145	0.00915307
14	GRM6	3	3	0.00190961	1	1	0.00016129	10.7391	1.75967	111.082	0.0106875
15	SERPINC1	1	3	0.00190961	1	1	0.00016129	9.47207	1.55189	97.9851	0.0153569
16	RBBP8	3	3	0.00190961	1	1	0.00016129	9.2888	1.52481	95.9664	0.0161288
17	CDH15	1	4	0.00254615	1	2	0.000322581	6.30982	1.39665	36.2437	0.0173299
18	NF1	3	3	0.00190961	1	1	0.00016129	8.99732	1.46804	93.3496	0.0179977
19	SECISBP2	4	5	0.00318269	3	4	0.000645161	4.6082	1.3029	17.1937	0.0188689
20	WDR60	2	16	0.0101846	3	27	0.00435484	2.12336	1.12476	3.88671	0.0211197
21	ATP13A2	3	7	0.00445576	3	8	0.00129032	3.24962	1.17701	8.79069	0.0240369
22	PIGW	2	3	0.00190961	2	2	0.000322581	6.48962	1.25734	39.1102	0.0267899
23	ALDOB	5	24	0.0152769	8	55	0.00887097	1.75564	1.06889	2.8016	0.026974
24	EPHB2	2	23	0.0146404	1	52	0.0083871	1.75667	1.05753	2.83224	0.0302479
25	DCAF6	1	6	0.00381922	1	8	0.00129032	3.28453	1.12561	9.14308	0.0306521
26	PYROXD1	2	3	0.00190961	2	2	0.000322581	6.09279	1.18252	36.6618	0.0317761
27	GFM1	3	3	0.00190961	2	2	0.000322581	6.06628	1.17734	36.5055	0.0321641
28	SLC6A19	1	13	0.00827498	3	25	0.00403226	2.13197	1.06808	4.06954	0.0326167
29	CTC1	5	7	0.00445576	10	10	0.0016129	2.86154	1.07152	7.27282	0.0366947
30	SLC34A3	2	9	0.00572884	4	16	0.00258065	2.40946	1.039	5.2751	0.0409804
31	AR	2	8	0.0050923	1	12	0.00193548	2.58415	1.03765	6.12879	0.041874
32	PREPL	3	3	0.00190961	1	2	0.000322581	5.44238	1.05645	32.7405	0.0432038
33	SPINK5	6	6	0.00381922	6	9	0.00145161	2.96419	1.03198	7.99476	0.0439648
34	ITM2B	3	3	0.00190961	1	2	0.000322581	5.38573	1.04671	32.3677	0.0442862
35	AGL	6	6	0.00381922	6	8	0.00129032	2.97489	1.02024	8.27366	0.0461117
36	SMPD1	4	7	0.00445576	6	10	0.0016129	2.70913	1.01459	6.88402	0.0469044
37	IFT140	2	8	0.0050923	4	12	0.00193548	2.50925	1.00711	5.95404	0.0483438

## Sheet: BRCA_TCGA
	Gene	Num_Var_Cases	Num_Uniq_Cases	Case_Freq	Num_Var_Controls	Num_Uniq_Controls	Control_Freq	Odds_Ratio	CI95_LL	CI95_UL	p-Value
1	BRCA1	7	9	0.0144695	10	16	0.0024071	6.56765	2.81259	14.5065	5.58056e-05
2	BRCA2	6	6	0.0096463	8	10	0.00150444	6.97724	2.45485	18.4079	0.000644493
3	TTC21B	4	4	0.00643087	5	6	0.000902663	7.45959	2.05459	24.7527	0.00372214
4	PTGIS	1	5	0.00803859	1	10	0.00150444	5.66105	1.85399	15.4414	0.00379512
5	MSH3	3	3	0.00482315	4	4	0.000601775	9.31796	2.0752	38.4491	0.00562534
6	CNNM4	3	3	0.00482315	4	4	0.000601775	8.25858	1.83626	34.1273	0.00829164
7	KIAA0753	3	3	0.00482315	3	4	0.000601775	8.1811	1.82147	33.7626	0.00849607
8	UPB1	1	9	0.0144695	2	36	0.00541598	2.81603	1.29371	5.55019	0.0110748
9	ATM	5	6	0.0096463	14	17	0.00255754	3.68945	1.37739	8.72306	0.0116916
10	MYO18B	3	3	0.00482315	3	5	0.000752219	6.55744	1.51327	24.7553	0.0148522
11	COQ8A	3	4	0.00643087	6	9	0.00135399	4.85682	1.41005	14.3613	0.0149874
12	NBN	2	5	0.00803859	6	14	0.00210621	3.74399	1.27028	9.5311	0.0192074
13	ERCC3	3	4	0.00643087	4	10	0.00150444	4.44213	1.30235	12.8544	0.019938
14	GJB2	5	7	0.011254	9	26	0.00391154	2.84906	1.16979	6.1378	0.0232675
15	MTHFR	2	2	0.00321543	3	3	0.000451331	8.32857	1.3839	42.9259	0.0238486
16	SERAC1	2	3	0.00482315	2	7	0.00105311	5.03921	1.22055	17.0065	0.0280205
17	CDK5RAP2	3	4	0.00643087	8	11	0.00165488	3.93081	1.16857	11.0831	0.0292312
18	BUB1B	2	3	0.00482315	5	8	0.00120355	4.85187	1.19241	15.8205	0.0299537
19	GDAP1	2	2	0.00321543	3	3	0.000451331	7.327	1.21179	37.9634	0.0324387
20	CYP27A1	4	4	0.00643087	9	12	0.00180533	3.63657	1.08918	10.0889	0.0373361
21	LPL	2	2	0.00321543	3	4	0.000601775	6.49141	1.12563	29.4979	0.038252
22	CHEK2	3	4	0.00643087	8	13	0.00195577	3.48012	1.05277	9.48121	0.0419443
23	CCDC114	1	2	0.00321543	2	4	0.000601775	6.12531	1.06081	27.8551	0.043778
24	MYOC	1	6	0.0096463	1	26	0.00391154	2.64956	1.02091	5.92371	0.0457026
25	PALB2	3	3	0.00482315	8	8	0.00120355	4.19739	1.02971	13.71	0.0459865
26	MPO	3	13	0.0209003	7	75	0.0112833	1.89819	1.01214	3.29689	0.0460591
27	ACADM	2	13	0.0209003	9	77	0.0115842	1.89722	1.01186	3.29384	0.046146
28	COL6A3	2	2	0.00321543	4	4	0.000601775	5.87666	1.02068	26.6386	0.0477543
29	GLDC	2	2	0.00321543	2	4	0.000601775	5.79815	1.00794	26.2492	0.0491205

## Sheet: LUAD_TCGA
	Gene	Num_Var_Cases	Num_Uniq_Cases	Case_Freq	Num_Var_Controls	Num_Uniq_Controls	Control_Freq	Odds_Ratio	CI95_LL	CI95_UL	p-Value
1	ATM	5	6	0.012959	14	17	0.00255754	4.85515	1.806	11.5346	0.0030126
2	EVC2	3	4	0.00863931	6	9	0.00135399	6.75696	1.95211	20.1288	0.00436457
3	OAT	2	2	0.00431965	3	4	0.000601775	13.9389	2.24059	71.8016	0.0076323
4	NLRP12	3	4	0.00863931	8	10	0.00150444	5.32087	1.55723	15.4293	0.010315
5	PYGM	2	9	0.0194384	8	44	0.00661953	2.81347	1.30332	5.46963	0.0104591
6	GNRHR	2	11	0.0237581	3	71	0.0106815	2.42869	1.2238	4.40213	0.0131427
7	DUOXA2	1	2	0.00431965	1	3	0.000451331	10.805	1.72595	58.3592	0.0143337
8	DCHS1	1	5	0.0107991	1	72	0.010832	3.85725	1.33271	9.39796	0.0155567
9	MMACHC	3	5	0.0107991	4	17	0.00255754	3.80413	1.30735	9.43406	0.0169115
10	ADAMTSL4	1	6	0.012959	2	29	0.00436287	3.05376	1.18244	6.76598	0.0235223
11	HEXB	2	3	0.00647948	1	9	0.00135399	5.03106	1.24955	15.9895	0.02599
12	NDUFV1	2	2	0.00431965	4	8	0.00120355	7.01661	1.26608	27.8522	0.0290484
13	SERPINA6	1	2	0.00431965	1	4	0.000601775	7.27852	1.24746	33.6556	0.0302413
14	PPOX	2	16	0.0345572	1	128	0.0192568	1.86226	1.06407	3.05396	0.0306573
15	NOBOX	1	2	0.00431965	1	4	0.000601775	7.02449	1.21189	32.1064	0.0323063
16	IQCB1	1	2	0.00431965	3	5	0.000752219	6.33818	1.1313	26.5576	0.0377464
17	GNPTAB	3	3	0.00647948	5	13	0.00195577	4.33401	1.09195	13.2891	0.0387242
18	SLC22A5	2	2	0.00431965	4	5	0.000752219	6.1412	1.10023	25.5804	0.0402292
19	PROP1	1	2	0.00431965	2	6	0.000902663	5.76224	1.05202	22.7724	0.044545
20	TWNK	2	2	0.00431965	4	8	0.00120355	5.72405	1.03689	22.6553	0.0460533
21	C6	2	7	0.0151188	6	43	0.00646908	2.39425	1.00808	4.9434	0.0481106

## Sheet: LUSC_TCGA
	Gene	Num_Var_Cases	Num_Uniq_Cases	Case_Freq	Num_Var_Controls	Num_Uniq_Controls	Control_Freq	Odds_Ratio	CI95_LL	CI95_UL	p-Value
1	RCBTB1	1	3	0.00677201	1	4	0.000601775	12.6544	2.78713	52.8408	0.00218416
2	DRC1	2	4	0.00902935	1	7	0.00105311	8.23356	2.31207	26.0923	0.0022932
3	OTOA	2	3	0.00677201	3	6	0.000902663	8.46977	2.00248	30.1196	0.00609805
4	PTGIS	1	4	0.00902935	1	10	0.00150444	6.03574	1.77662	17.3737	0.00619904
5	GUCY2D	1	3	0.00677201	3	6	0.000902663	7.83006	1.85437	27.7724	0.00778719
6	GNPTAB	3	4	0.00902935	5	13	0.00195577	5.45859	1.63044	15.1957	0.00854368
7	TEX15	2	6	0.013544	16	24	0.00361065	3.68041	1.40961	8.31319	0.0102068
8	HPS3	1	2	0.00451467	1	3	0.000451331	11.8257	1.90797	63.251	0.0112374
9	NEK1	2	2	0.00451467	3	3	0.000451331	10.8968	1.8074	56.2684	0.0126753
10	GLB1	2	3	0.00677201	6	7	0.00105311	6.43277	1.55536	21.7565	0.0134081
11	HINT1	2	3	0.00677201	2	8	0.00120355	6.32719	1.54377	20.8529	0.0136805
12	SMARCAL1	1	2	0.00451467	3	4	0.000601775	9.44951	1.62119	43.7331	0.0163234
13	SLC24A1	2	2	0.00451467	1	4	0.000601775	8.72828	1.51244	39.6914	0.0192134
14	RAB3GAP1	2	2	0.00451467	4	5	0.000752219	8.31888	1.45837	36.0907	0.0209081
15	ASXL1	3	3	0.00677201	10	10	0.00150444	5.31952	1.33119	16.6108	0.0214127
16	SERPINA6	1	2	0.00451467	1	4	0.000601775	7.83163	1.34372	36.1471	0.0254392
17	CENPF	3	3	0.00677201	9	11	0.00165488	4.91152	1.24091	15.015	0.0264425
18	CDHR1	3	1	0.00225734	0	0	0	25.0001	1.30326	3682.58	0.0338398
19	CFHR5	2	14	0.0316027	4	134	0.0201595	1.91075	1.05088	3.22402	0.0348517
20	GJB2	4	5	0.0112867	9	26	0.00391154	3.07044	1.08871	7.19405	0.035647
21	RNASEL	1	8	0.0180587	1	54	0.00812397	2.38268	1.06626	4.69675	0.0356715
22	XRCC4	1	3	0.00677201	2	11	0.00165488	4.42169	1.12081	13.4425	0.0358321
23	CLN8	1	1	0.00225734	1	3	0.000451331	11.6813	1.06569	78.4018	0.0453315
24	DOCK6	2	2	0.00451467	4	6	0.000902663	5.54097	1.01383	21.8027	0.0484635

## Sheet: LGG_TCGA
	Gene	Num_Var_Cases	Num_Uniq_Cases	Case_Freq	Num_Var_Controls	Num_Uniq_Controls	Control_Freq	Odds_Ratio	CI95_LL	CI95_UL	p-Value
1	ENO3	1	3	0.00704225	2	4	0.000601775	8.19359	1.79093	34.3742	0.00907979
2	RNASEH2B	1	5	0.0117371	2	16	0.0024071	4.30074	1.46455	10.8184	0.0104589
3	LIPT1	1	3	0.00704225	1	7	0.00105311	6.77452	1.6337	23.0101	0.0115156
4	PLA2G7	1	2	0.00469484	2	4	0.000601775	9.75239	1.63695	46.3118	0.0160579
5	NPHP1	2	2	0.00469484	3	4	0.000601775	8.65786	1.50291	39.2684	0.0194955
6	FIG4	3	6	0.0140845	6	31	0.00466376	3.08904	1.19909	6.81288	0.0220075
7	RNASEL	1	8	0.0187793	1	54	0.00812397	2.57879	1.14945	5.11261	0.0237173
8	TCIRG1	1	2	0.00469484	2	4	0.000601775	7.97824	1.37345	36.5303	0.0241592
9	MKKS	3	2	0.00469484	3	3	0.000451331	9.12655	1.37864	54.6639	0.0244855
10	SMPD1	2	2	0.00469484	3	5	0.000752219	7.78687	1.34568	34.4687	0.0253437
11	LRP2	1	3	0.00704225	2	12	0.00180533	4.94294	1.25226	14.9696	0.025713
12	SBF1	1	2	0.00469484	1	4	0.000601775	7.72121	1.32988	35.4267	0.0260449
13	RDH5	2	2	0.00469484	4	5	0.000752219	7.1483	1.2698	30.1711	0.0288965
14	SUCLA2	2	2	0.00469484	3	4	0.000601775	7.34215	1.25896	33.7776	0.0296105
15	CHRNG	3	4	0.00938967	5	17	0.00255754	3.76192	1.15019	9.97758	0.0307296
16	EPB42	2	2	0.00469484	4	4	0.000601775	7.13482	1.23377	32.5148	0.0309884
17	WDR36	1	2	0.00469484	1	5	0.000752219	6.81973	1.21513	28.6248	0.0320032
18	ECM1	2	2	0.00469484	6	6	0.000902663	6.64579	1.20216	26.8668	0.0327602
19	SCN5A	2	2	0.00469484	3	3	0.000451331	7.52907	1.19247	41.5856	0.0338029
20	FSHR	1	1	0.00234742	1	6	0.000902663	12.7063	1.26802	66.1118	0.0344802
21	ATM	4	4	0.00938967	14	17	0.00255754	3.56236	1.0915	9.41678	0.03695
22	HSD17B4	3	3	0.00704225	1	12	0.00180533	4.33366	1.09884	13.1056	0.0379919
23	POMK	1	1	0.00234742	2	3	0.000451331	12.4031	1.11289	87.4683	0.0424046

## Sheet: HNSC_TCGA
	Gene	Num_Var_Cases	Num_Uniq_Cases	Case_Freq	Num_Var_Controls	Num_Uniq_Controls	Control_Freq	Odds_Ratio	CI95_LL	CI95_UL	p-Value
1	TNFRSF13B	1	3	0.00704225	2	6	0.000902663	11.159	2.58735	40.9954	0.00268666
2	PHKB	3	3	0.00704225	1	4	0.000601775	9.94037	2.19957	41.3057	0.00469483
3	POLH	2	3	0.00704225	3	10	0.00150444	6.75225	1.68402	21.19	0.0103099
4	KLKB1	2	2	0.00469484	3	4	0.000601775	10.5204	1.80052	48.7319	0.0127011
5	NEK8	2	2	0.00469484	4	4	0.000601775	10.2384	1.71548	50.2189	0.0143396
6	CBS	3	3	0.00704225	4	8	0.00120355	5.82492	1.42774	19.0624	0.0173878
7	LRP2	1	3	0.00704225	2	12	0.00180533	5.17071	1.30908	15.6865	0.0224702
8	CLN8	1	1	0.00234742	1	3	0.000451331	20.4483	1.59791	171.668	0.0244041
9	TRAPPC9	2	2	0.00469484	4	4	0.000601775	6.72644	1.16487	30.6116	0.0353699
10	AMPD1	1	3	0.00704225	2	11	0.00165488	4.41388	1.10747	13.6777	0.0371655
11	CC2D2A	1	1	0.00234742	1	4	0.000601775	13.1782	1.19986	85.7057	0.0377272
12	PROC	2	2	0.00469484	4	5	0.000752219	6.36172	1.13074	26.8326	0.0378022
13	IFT140	1	2	0.00469484	5	6	0.000902663	6.23954	1.12923	25.0136	0.037875
14	ECM1	1	2	0.00469484	6	6	0.000902663	6.26312	1.12551	25.6817	0.0381798
15	IQCB1	2	2	0.00469484	3	5	0.000752219	6.3169	1.11849	26.8681	0.0387684
16	FANCC	2	2	0.00469484	3	4	0.000601775	6.27533	1.08648	28.5441	0.0414698
17	MYO18B	2	2	0.00469484	3	5	0.000752219	5.97327	1.06543	25.0517	0.0433065
18	LRRC6	2	2	0.00469484	3	10	0.00150444	5.44522	1.0267	19.6837	0.047071
19	PNPT1	1	2	0.00469484	1	5	0.000752219	5.78619	1.02583	24.5008	0.047204

## Sheet: SKCM_TCGA
	Gene	Num_Var_Cases	Num_Uniq_Cases	Case_Freq	Num_Var_Controls	Num_Uniq_Controls	Control_Freq	Odds_Ratio	CI95_LL	CI95_UL	p-Value
1	SCO2	2	3	0.00707547	1	2	0.000300888	25.0271	4.818	151.67	0.00038874
2	MSH3	3	3	0.00707547	4	4	0.000601775	11.8287	2.63335	48.8334	0.00260274
3	SAMHD1	3	3	0.00707547	4	4	0.000601775	11.8992	2.63425	49.423	0.00261463
4	LIPA	2	6	0.0141509	1	22	0.00330976	4.53713	1.72436	10.3854	0.00370983
5	ADA	2	3	0.00707547	3	5	0.000752219	9.46167	2.17872	35.8238	0.00472109
6	TGM5	1	10	0.0235849	2	60	0.00902663	2.90806	1.41299	5.42391	0.0052985
7	BBS1	1	7	0.0165094	1	30	0.00451331	3.65498	1.51182	7.77313	0.0058558
8	AP4M1	2	2	0.00471698	3	3	0.000451331	11.4619	1.90014	59.2558	0.0112371
9	SMARCAL1	2	2	0.00471698	3	4	0.000601775	10.9063	1.86792	50.6181	0.011616
10	SLC45A2	3	3	0.00707547	4	7	0.00105311	6.52953	1.57932	22.077	0.012782
11	MTHFD1	1	2	0.00471698	2	3	0.000451331	10.7755	1.78949	55.5737	0.0129761
12	ANO6	1	2	0.00471698	1	3	0.000451331	10.5643	1.75211	54.5758	0.0136559
13	SMPD1	2	2	0.00471698	3	5	0.000752219	9.47225	1.66193	40.8584	0.0153089
14	EIF2B2	1	2	0.00471698	2	4	0.000601775	9.47343	1.63573	43.2988	0.0159538
15	NUP93	1	4	0.00943396	1	18	0.00270799	4.26382	1.31711	11.1237	0.0187276
16	TYMP	1	2	0.00471698	1	4	0.000601775	8.80614	1.52126	40.2427	0.0189634
17	TK2	2	2	0.00471698	2	4	0.000601775	8.52588	1.47796	38.7249	0.0202929
18	MPV17	2	2	0.00471698	2	4	0.000601775	8.32993	1.44726	37.7292	0.0213146
19	EYS	2	2	0.00471698	4	5	0.000752219	7.55716	1.35349	31.495	0.0248432
20	DSG2	2	2	0.00471698	4	5	0.000752219	7.49973	1.34293	31.2636	0.0253074
21	NBAS	4	4	0.00943396	6	18	0.00270799	3.85153	1.19283	10.0036	0.0268798
22	FANCC	2	2	0.00471698	3	4	0.000601775	7.2703	1.26263	32.9496	0.0293533
23	ATP7B	4	7	0.0165094	22	49	0.00737175	2.62758	1.10875	5.40456	0.0301172
24	UPB1	1	6	0.0141509	2	36	0.00541598	2.78274	1.09002	6.04499	0.0340564
25	CHEK2	2	3	0.00707547	8	13	0.00195577	4.24956	1.08995	12.5843	0.0388679
26	GCDH	3	4	0.00943396	11	20	0.00300888	3.35673	1.04654	8.60525	0.0427167
27	MTTP	1	1	0.00235849	2	4	0.000601775	11.611	1.10393	69.7158	0.0428925
28	MME	1	2	0.00471698	5	6	0.000902663	5.65798	1.03563	22.2476	0.0461692
29	CNGA1	2	2	0.00471698	5	6	0.000902663	5.63463	1.02958	22.2113	0.0467927
30	ASPA	1	2	0.00471698	4	8	0.00120355	5.48347	1.02376	20.365	0.0473876

## Sheet: PRAD_TCGA
	Gene	Num_Var_Cases	Num_Uniq_Cases	Case_Freq	Num_Var_Controls	Num_Uniq_Controls	Control_Freq	Odds_Ratio	CI95_LL	CI95_UL	p-Value
1	SZT2	2	5	0.0124069	4	11	0.00165488	8.53706	2.78167	23.3391	0.000564289
2	MAN2B1	3	3	0.00744417	1	1	0.000150444	28.5364	4.46262	301.23	0.000629151
3	APTX	2	3	0.00744417	2	3	0.000451331	13.8935	2.88662	66.6786	0.00203904
4	ATAD3A	1	3	0.00744417	1	5	0.000752219	8.98145	2.05412	34.2625	0.00573713
5	AGA	2	2	0.00496278	3	5	0.000752219	13.4474	2.18038	69.077	0.00812229
6	CD3G	1	3	0.00744417	2	6	0.000902663	7.91624	1.82863	29.5274	0.00824956
7	HEXB	1	3	0.00744417	1	9	0.00135399	5.89228	1.46132	18.7716	0.016119
8	CLN8	1	1	0.00248139	1	3	0.000451331	26.9985	1.98123	245.171	0.0175595
9	GJB2	2	5	0.0124069	9	26	0.00391154	3.54627	1.24897	8.39108	0.0202554
10	RHO	2	2	0.00496278	4	4	0.000601775	8.2254	1.41772	37.6793	0.0224152
11	ACE	2	2	0.00496278	4	4	0.000601775	8.09153	1.40213	36.7867	0.0229811
12	SERPINA6	1	2	0.00496278	1	4	0.000601775	7.87162	1.34817	36.43	0.0252515
13	ATM	5	4	0.00992556	14	17	0.00255754	3.93962	1.21161	10.3605	0.0254582
14	ECM1	1	2	0.00496278	6	6	0.000902663	7.21382	1.29541	29.6588	0.0275366
15	CFH	2	2	0.00496278	1	5	0.000752219	7.5282	1.29026	32.9986	0.0280201
16	CRYGC	1	1	0.00248139	1	7	0.00105311	15.3806	1.38971	89.7442	0.0300524
17	CCDC40	2	2	0.00496278	5	5	0.000752219	6.79704	1.19678	29.0363	0.0331979
18	SLC22A5	2	2	0.00496278	4	5	0.000752219	6.63595	1.18899	27.6366	0.0336382
19	STAG3	2	2	0.00496278	3	5	0.000752219	6.5321	1.15903	27.6056	0.0357181
20	FSHR	1	1	0.00248139	1	6	0.000902663	14.9678	1.18583	101.552	0.0386331
21	LRRC6	2	2	0.00496278	3	10	0.00150444	5.87557	1.10478	21.3864	0.0397492
22	CEP164	1	1	0.00248139	3	2	0.000300888	12.6371	1.13549	97.8666	0.0410977
23	MUTYH	4	11	0.0272953	13	83	0.0124868	2.02092	1.0223	3.64003	0.0435714
24	RUBCN	2	2	0.00496278	6	6	0.000902663	5.80922	1.06007	22.9523	0.0437757
25	APOB	3	3	0.00744417	12	13	0.00195577	4.05891	1.0398	12.031	0.0446384
26	TEX14	2	3	0.00744417	3	19	0.00285843	3.9339	1.02141	11.3187	0.0470074
27	MTRR	2	2	0.00496278	6	6	0.000902663	5.59928	1.01089	22.5607	0.0487893

## Sheet: THCA_TCGA
	Gene	Num_Var_Cases	Num_Uniq_Cases	Case_Freq	Num_Var_Controls	Num_Uniq_Controls	Control_Freq	Odds_Ratio	CI95_LL	CI95_UL	p-Value
1	ATP8A2	3	4	0.0118343	1	6	0.000902663	12.0461	3.26203	40.7424	0.000590607
2	MYO3A	3	3	0.00887574	5	6	0.000902663	11.6893	2.75249	41.7729	0.00216243
3	MTTP	2	3	0.00887574	2	4	0.000601775	12.8111	2.72917	55.3758	0.00242493
4	TEX11	1	6	0.0177515	1	25	0.0037611	4.25721	1.61983	9.69376	0.00512223
5	NEB	2	2	0.00591716	4	4	0.000601775	11.9558	1.97371	61.3258	0.0102725
6	CNGB1	3	3	0.00887574	4	8	0.00120355	7.127	1.62454	24.9974	0.0121904
7	SLC22A5	2	2	0.00591716	4	5	0.000752219	9.79691	1.75032	40.9741	0.0134409
8	FSHR	1	1	0.00295858	1	6	0.000902663	28.1737	2.21686	200.428	0.0146492
9	FAH	3	3	0.00887574	7	11	0.00165488	5.88821	1.45594	18.6451	0.0163382
10	AGL	3	3	0.00887574	12	14	0.00210621	5.50258	1.37827	16.8411	0.0192727
11	PEX12	2	2	0.00591716	6	6	0.000902663	7.21227	1.31338	28.6009	0.0266088
12	EOGT	1	2	0.00591716	3	5	0.000752219	8.30486	1.3209	38.1373	0.0270088
13	COMP	2	2	0.00591716	5	5	0.000752219	7.42357	1.30313	31.6635	0.0272624
14	COQ4	1	2	0.00591716	3	5	0.000752219	7.69908	1.29148	35.464	0.0280264
15	SLC38A8	2	2	0.00591716	1	3	0.000451331	8.23398	1.27485	45.6035	0.0291907
16	KCNH2	1	1	0.00295858	2	3	0.000451331	14.5635	1.29668	108.615	0.0334615
17	IFT172	1	1	0.00295858	2	3	0.000451331	13.7431	1.24892	94.6133	0.0354438
18	LAMC2	1	1	0.00295858	3	3	0.000451331	11.3898	1.0947	70.1818	0.043444
19	DNAH5	5	4	0.0118343	15	27	0.00406198	3.313	1.02855	8.49673	0.0453838
20	ALG12	2	2	0.00591716	1	6	0.000902663	6.59928	1.0427	29.9527	0.0456786
21	QARS	1	1	0.00295858	5	5	0.000752219	10.7684	1.03808	63.3601	0.0471837

[truncated: 17 more sheets: UCEC_TCGA, BLCA_TCGA, KIRC_TCGA, STAD_TCGA, COAD_TCGA, GBM_TCGA, OV_TCGA, KIRP_TCGA, LIHC_TCGA, CESC_TCGA, READ_TCGA, ACC_TCGA, LAML_TCGA, KICH_TCGA, UCS_TCGA, DLBC_TCGA, Pan-cancer_TCGA_ORgt1]
