# Supplementary material for: Germline rare deleterious variant load alters cancer risk, age of onset and tumor characteristics
Source: NPJ Precis Oncol. 2023 Jan 27;7:13. doi: 10.1038/s41698-023-00354-3 (PMC9883433; doi:10.1038/s41698-023-00354-3)
Supplement: Supplementary file 4 — Supplementary Data 3 [file 41698_2023_354_MOESM4_ESM.xlsx]

## Sheet: Sheet1
	Pan-GI		Pan-Kidney		Pan-Gyn		Pan-Squamous
	Cases (634)	Ctrls (6647)	Cases (528)	Ctrls (6647)	Cases (1392)	Ctrls (6647)	Cases (1038)	Ctrls (6647)
	94 CPD
# Variants	48	186	29	186	95	186	46	186
# Genes	23	48	19	48	32	48	24	48
# Unique individuals	55 (8.68%)	326 (4.90%)	38 (7.20%)	326 (4.90%)	131 (9.41%)	326 (4.90%)	55 (5.30%)	326 (4.90%)
OR (p-value) [95% CI]	1.76 (4.84e-04) [1.29 - 2.36]		1.45 (0.04) [1.01 - 2.04]		1.99 (1.13e-09) [1.61 - 2.46]		1.08 (0.63) [0.79 - 1.43]
	95 DDR
# Variants	46	181	20	181	93	181	50	181
# Genes	22	36	15	36	30	36	23	36
# Unique individuals	51 (8.04%)	269 (4.05%)	20 (3.79%)	269 (4.05%)	118 (8.48%)	269 (4.05%)	51 (4.91%)	269 (4.05%)
OR (p-value) [95% CI]	1.95 (9.44e-05) [1.41 - 2.64]		0.93 (0.76) [0.57 - 1.44]		2.22 (4.89e-11) [1.76 - 2.77]		1.25 (0.16) [0.91 - 1.69]
	299 Somatic Drivers
# Variants	43	154	26	154	87	154	31	154
# Genes	24	52	21	52	27	52	17	52
# Unique individuals	49 (7.73%)	272 (4.09%)	29 (5.49%)	272 (4.09%)	120 (8.62%)	272 (4.09%)	37 (3.56%)	272 (4.09%)
OR (p-value) [95% CI]	1.84 (3.84e-04) [1.33 - 2.51]		1.30 (0.20) [0.86 - 1.91]		2.19 (6.37e-11) [1.75 - 2.73]		0.88 (0.45) [0.61 - 1.23]
	22 FA genes
# Variants	18	58	6	58	47	58	24	58
# Genes	10	13	6	13	11	13	10	13
# Unique individuals	21 (3.31%)	85 (1.28%)	6 (1.14%)	85 (1.28%)	65 (4.67%)	85 (1.28%)	24 (2.31%)	85 (1.28%)
OR (p-value) [95% CI]	2.65 (3.51e-04) [1.59 - 4.23]		0.90 (0.79) [0.36 - 1.87]		3.74 (1.01e-13) [2.68 - 5.20]		1.86 (0.01) [1.15 - 2.89]
