# Supplementary material for: Germline rare deleterious variant load alters cancer risk, age of onset and tumor characteristics
Source: NPJ Precis Oncol. 2023 Jan 27;7:13. doi: 10.1038/s41698-023-00354-3 (PMC9883433; doi:10.1038/s41698-023-00354-3)
Supplement: Supplementary file 5 — Supplementary Data 4 [file 41698_2023_354_MOESM5_ESM.xlsx]

## Sheet: c5_go_tcga
	Geneset	Geneset_info	Num_Genes_Geneset	Num_Genes_Geneset_wpath_var_pancancer	odds_ratio	CI95_LL	CI95_UL	PValue	Num_Case	Num_Uniq_Case	Num_Ctrl	Num_Uniq_Ctrl	Num_Var_Case	Num_Var_Ctrl
1	GO_INTRINSIC_APOPTOTIC_SIGNALING_PATHWAY_IN_RESPONSE_TO_DNA_DAMAGE	http://www.broadinstitute.org/gsea/msigdb/cards/GO_INTRINSIC_APOPTOTIC_SIGNALING_PATHWAY_IN_RESPONSE_TO_DNA_DAMAGE	71	13	2.17719	1.68054	2.84072	2.01154e-09	179	177	88	88	123	64
2	GO_DNA_DAMAGE_RESPONSE_SIGNAL_TRANSDUCTION_RESULTING_IN_TRANSCRIPTION	http://www.broadinstitute.org/gsea/msigdb/cards/GO_DNA_DAMAGE_RESPONSE_SIGNAL_TRANSDUCTION_RESULTING_IN_TRANSCRIPTION	15	4	3.21104	2.10015	5.06356	1.94803e-08	83	83	27	27	56	19
3	GO_INTRINSIC_APOPTOTIC_SIGNALING_PATHWAY	http://www.broadinstitute.org/gsea/msigdb/cards/GO_INTRINSIC_APOPTOTIC_SIGNALING_PATHWAY	152	24	1.7836	1.43018	2.23279	2.2065e-07	223	218	131	131	144	84
4	GO_SIGNAL_TRANSDUCTION_BY_P53_CLASS_MEDIATOR	http://www.broadinstitute.org/gsea/msigdb/cards/GO_SIGNAL_TRANSDUCTION_BY_P53_CLASS_MEDIATOR	127	15	1.83074	1.44396	2.33231	4.54431e-07	196	192	110	110	128	70
5	GO_APOPTOTIC_SIGNALING_PATHWAY	http://www.broadinstitute.org/gsea/msigdb/cards/GO_APOPTOTIC_SIGNALING_PATHWAY	289	39	1.65384	1.35332	2.02659	7.46816e-07	262	256	166	164	156	104
6	GO_SIGNAL_TRANSDUCTION_IN_RESPONSE_TO_DNA_DAMAGE	http://www.broadinstitute.org/gsea/msigdb/cards/GO_SIGNAL_TRANSDUCTION_IN_RESPONSE_TO_DNA_DAMAGE	96	13	1.84562	1.44017	2.37794	1.00031e-06	180	176	100	100	119	66
7	GO_POSITIVE_REGULATION_OF_RESPONSE_TO_DNA_DAMAGE_STIMULUS	http://www.broadinstitute.org/gsea/msigdb/cards/GO_POSITIVE_REGULATION_OF_RESPONSE_TO_DNA_DAMAGE_STIMULUS	64	7	2.55673	1.73564	3.84672	1.11176e-06	88	87	35	35	57	26
8	GO_INTRINSIC_APOPTOTIC_SIGNALING_PATHWAY_IN_RESPONSE_TO_DNA_DAMAGE_BY_P53_CLASS_MEDIATOR	http://www.broadinstitute.org/gsea/msigdb/cards/GO_INTRINSIC_APOPTOTIC_SIGNALING_PATHWAY_IN_RESPONSE_TO_DNA_DAMAGE_BY_P53_CLASS_MEDIATOR	30	5	3.70438	2.10771	6.93341	1.82709e-06	51	51	14	14	38	10
9	GO_G2_DNA_DAMAGE_CHECKPOINT	http://www.broadinstitute.org/gsea/msigdb/cards/GO_G2_DNA_DAMAGE_CHECKPOINT	33	6	2.01684	1.49022	2.75442	4.21818e-06	125	123	65	65	77	42
10	GO_STRAND_DISPLACEMENT	http://www.broadinstitute.org/gsea/msigdb/cards/GO_STRAND_DISPLACEMENT	26	16	1.66615	1.33164	2.09178	7.07137e-06	205	203	131	131	136	84
11	GO_DNA_SYNTHESIS_INVOLVED_IN_DNA_REPAIR	http://www.broadinstitute.org/gsea/msigdb/cards/GO_DNA_SYNTHESIS_INVOLVED_IN_DNA_REPAIR	74	17	1.64255	1.32044	2.04964	7.4345e-06	215	213	139	139	140	85
12	GO_PEPTIDYL_LYSINE_MODIFICATION	http://www.broadinstitute.org/gsea/msigdb/cards/GO_PEPTIDYL_LYSINE_MODIFICATION	312	28	1.63754	1.31615	2.04367	8.67597e-06	212	210	142	139	104	60
13	GO_RESPONSE_TO_IONIZING_RADIATION	http://www.broadinstitute.org/gsea/msigdb/cards/GO_RESPONSE_TO_IONIZING_RADIATION	145	32	1.5242	1.25983	1.84802	1.32993e-05	279	274	189	185	178	107
14	GO_REGULATION_OF_HISTONE_METHYLATION	http://www.broadinstitute.org/gsea/msigdb/cards/GO_REGULATION_OF_HISTONE_METHYLATION	56	7	2.90134	1.76522	4.96127	1.53613e-05	56	56	20	20	36	14
15	GO_RESPONSE_TO_ESTRADIOL	http://www.broadinstitute.org/gsea/msigdb/cards/GO_RESPONSE_TO_ESTRADIOL	146	26	1.56585	1.27439	1.92923	1.79867e-05	242	237	156	155	103	64
16	GO_RECOMBINATIONAL_REPAIR	http://www.broadinstitute.org/gsea/msigdb/cards/GO_RECOMBINATIONAL_REPAIR	80	22	1.60462	1.28676	2.00734	2.44633e-05	210	208	139	136	144	89
17	GO_NEGATIVE_REGULATION_OF_REACTIVE_OXYGEN_SPECIES_METABOLIC_PROCESS	http://www.broadinstitute.org/gsea/msigdb/cards/GO_NEGATIVE_REGULATION_OF_REACTIVE_OXYGEN_SPECIES_METABOLIC_PROCESS	42	5	2.3572	1.56631	3.62644	2.80228e-05	74	74	32	32	31	16
18	GO_DAMAGED_DNA_BINDING	http://www.broadinstitute.org/gsea/msigdb/cards/GO_DAMAGED_DNA_BINDING	63	22	1.61559	1.28741	2.03438	3.15554e-05	198	196	128	127	100	50
19	GO_MEIOTIC_CHROMOSOME_SEGREGATION	http://www.broadinstitute.org/gsea/msigdb/cards/GO_MEIOTIC_CHROMOSOME_SEGREGATION	65	13	1.70475	1.3218	2.2106	3.46952e-05	166	163	95	95	90	53
20	GO_INTRINSIC_APOPTOTIC_SIGNALING_PATHWAY_BY_P53_CLASS_MEDIATOR	http://www.broadinstitute.org/gsea/msigdb/cards/GO_INTRINSIC_APOPTOTIC_SIGNALING_PATHWAY_BY_P53_CLASS_MEDIATOR	53	7	2.55877	1.62351	4.15311	3.54804e-05	62	62	25	25	42	15
21	GO_REGULATION_OF_INTRACELLULAR_STEROID_HORMONE_RECEPTOR_SIGNALING_PATHWAY	http://www.broadinstitute.org/gsea/msigdb/cards/GO_REGULATION_OF_INTRACELLULAR_STEROID_HORMONE_RECEPTOR_SIGNALING_PATHWAY	59	7	2.6212	1.64343	4.31015	3.58205e-05	61	59	24	24	37	16
22	GO_REGULATION_OF_INTRACELLULAR_ESTROGEN_RECEPTOR_SIGNALING_PATHWAY	http://www.broadinstitute.org/gsea/msigdb/cards/GO_REGULATION_OF_INTRACELLULAR_ESTROGEN_RECEPTOR_SIGNALING_PATHWAY	28	3	2.84071	1.70339	4.93614	4.01912e-05	53	52	19	19	33	13
23	GO_REGULATION_OF_CHROMATIN_ORGANIZATION	http://www.broadinstitute.org/gsea/msigdb/cards/GO_REGULATION_OF_CHROMATIN_ORGANIZATION	152	14	1.75019	1.33743	2.30295	4.03226e-05	145	143	89	88	76	35
24	GO_RESPONSE_TO_RADIATION	http://www.broadinstitute.org/gsea/msigdb/cards/GO_RESPONSE_TO_RADIATION	413	87	1.29383	1.14356	1.46449	4.23072e-05	668	629	530	506	366	278
25	GO_REGULATION_OF_DNA_METABOLIC_PROCESS	http://www.broadinstitute.org/gsea/msigdb/cards/GO_REGULATION_OF_DNA_METABOLIC_PROCESS	340	51	1.41287	1.19647	1.67033	4.43417e-05	357	344	265	262	202	137
26	GO_POSITIVE_REGULATION_OF_PROTEIN_ACETYLATION	http://www.broadinstitute.org/gsea/msigdb/cards/GO_POSITIVE_REGULATION_OF_PROTEIN_ACETYLATION	36	3	2.85879	1.7046	4.98998	4.52483e-05	51	50	19	19	29	11
27	GO_POSITIVE_REGULATION_OF_CELL_CYCLE	http://www.broadinstitute.org/gsea/msigdb/cards/GO_POSITIVE_REGULATION_OF_CELL_CYCLE	332	39	1.50926	1.23742	1.84483	4.56258e-05	253	248	176	173	155	95
28	GO_MEIOSIS_I	http://www.broadinstitute.org/gsea/msigdb/cards/GO_MEIOSIS_I	88	20	1.60871	1.27779	2.03285	4.74129e-05	196	192	122	122	117	69
29	GO_REGULATION_OF_HISTONE_H3_K4_METHYLATION	http://www.broadinstitute.org/gsea/msigdb/cards/GO_REGULATION_OF_HISTONE_H3_K4_METHYLATION	27	5	2.94713	1.72263	5.28235	5.05022e-05	48	48	17	17	30	11
30	GO_POSITIVE_REGULATION_OF_DNA_REPAIR	http://www.broadinstitute.org/gsea/msigdb/cards/GO_POSITIVE_REGULATION_OF_DNA_REPAIR	38	5	2.94134	1.71906	5.27241	5.2401e-05	48	48	17	17	30	11
31	GO_DECIDUALIZATION	http://www.broadinstitute.org/gsea/msigdb/cards/GO_DECIDUALIZATION	21	5	2.08971	1.451	3.05511	6.03107e-05	86	86	42	42	22	13
32	GO_POST_ANAL_TAIL_MORPHOGENESIS	http://www.broadinstitute.org/gsea/msigdb/cards/GO_POST_ANAL_TAIL_MORPHOGENESIS	18	4	1.91924	1.39411	2.65018	6.37891e-05	92	92	81	81	15	10
33	GO_POSITIVE_REGULATION_OF_PROTEIN_IMPORT_INTO_NUCLEUS_TRANSLOCATION	http://www.broadinstitute.org/gsea/msigdb/cards/GO_POSITIVE_REGULATION_OF_PROTEIN_IMPORT_INTO_NUCLEUS_TRANSLOCATION	13	2	2.8074	1.67075	4.90719	6.67606e-05	50	49	19	19	28	11
34	GO_POSITIVE_REGULATION_OF_CHROMATIN_MODIFICATION	http://www.broadinstitute.org/gsea/msigdb/cards/GO_POSITIVE_REGULATION_OF_CHROMATIN_MODIFICATION	85	7	1.79776	1.34277	2.42378	7.23979e-05	125	123	73	73	64	28
35	GO_REGULATION_OF_HISTONE_H3_K9_ACETYLATION	http://www.broadinstitute.org/gsea/msigdb/cards/GO_REGULATION_OF_HISTONE_H3_K9_ACETYLATION	14	2	2.96754	1.70668	5.42056	7.61392e-05	45	45	16	16	27	10
36	GO_HOMOLOGOUS_CHROMOSOME_SEGREGATION	http://www.broadinstitute.org/gsea/msigdb/cards/GO_HOMOLOGOUS_CHROMOSOME_SEGREGATION	48	10	1.68041	1.29659	2.18977	7.82755e-05	158	155	92	92	82	50
37	GO_MATERNAL_PLACENTA_DEVELOPMENT	http://www.broadinstitute.org/gsea/msigdb/cards/GO_MATERNAL_PLACENTA_DEVELOPMENT	31	6	2.041	1.42076	2.97432	9.39701e-05	86	86	43	43	22	14
38	GO_NEGATIVE_REGULATION_OF_INTRACELLULAR_ESTROGEN_RECEPTOR_SIGNALING_PATHWAY	http://www.broadinstitute.org/gsea/msigdb/cards/GO_NEGATIVE_REGULATION_OF_INTRACELLULAR_ESTROGEN_RECEPTOR_SIGNALING_PATHWAY	12	2	2.71779	1.62395	4.73483	9.92833e-05	51	50	19	19	31	13
39	GO_MATERNAL_PROCESS_INVOLVED_IN_FEMALE_PREGNANCY	http://www.broadinstitute.org/gsea/msigdb/cards/GO_MATERNAL_PROCESS_INVOLVED_IN_FEMALE_PREGNANCY	60	9	1.92794	1.3804	2.72281	0.000100552	98	98	52	52	33	21
40	GO_NEGATIVE_REGULATION_OF_INTRACELLULAR_STEROID_HORMONE_RECEPTOR_SIGNALING_PATHWAY	http://www.broadinstitute.org/gsea/msigdb/cards/GO_NEGATIVE_REGULATION_OF_INTRACELLULAR_STEROID_HORMONE_RECEPTOR_SIGNALING_PATHWAY	30	4	2.65117	1.59985	4.56101	0.000111532	52	51	20	20	32	14
41	GO_NEGATIVE_REGULATION_OF_HISTONE_ACETYLATION	http://www.broadinstitute.org/gsea/msigdb/cards/GO_NEGATIVE_REGULATION_OF_HISTONE_ACETYLATION	15	1	2.90765	1.66855	5.31957	0.000113512	44	44	16	16	26	10
42	GO_NEGATIVE_REGULATION_OF_PROTEIN_ACETYLATION	http://www.broadinstitute.org/gsea/msigdb/cards/GO_NEGATIVE_REGULATION_OF_PROTEIN_ACETYLATION	21	1	2.90765	1.66855	5.31957	0.000113512	44	44	16	16	26	10
43	GO_REGULATION_OF_HISTONE_H4_ACETYLATION	http://www.broadinstitute.org/gsea/msigdb/cards/GO_REGULATION_OF_HISTONE_H4_ACETYLATION	11	1	2.90765	1.66855	5.31957	0.000113512	44	44	16	16	26	10
44	GO_POSITIVE_REGULATION_OF_VASCULATURE_DEVELOPMENT	http://www.broadinstitute.org/gsea/msigdb/cards/GO_POSITIVE_REGULATION_OF_VASCULATURE_DEVELOPMENT	133	21	1.63893	1.27341	2.11912	0.000114327	162	159	102	100	62	42
45	GO_REGULATION_OF_RESPONSE_TO_DNA_DAMAGE_STIMULUS	http://www.broadinstitute.org/gsea/msigdb/cards/GO_REGULATION_OF_RESPONSE_TO_DNA_DAMAGE_STIMULUS	145	15	1.52608	1.2297	1.89931	0.000117241	215	212	142	142	89	61
46	GO_DOUBLE_STRAND_BREAK_REPAIR	http://www.broadinstitute.org/gsea/msigdb/cards/GO_DOUBLE_STRAND_BREAK_REPAIR	165	37	1.41618	1.18434	1.6958	0.00013172	304	299	227	223	200	142
47	GO_CHROMATIN_ORGANIZATION	http://www.broadinstitute.org/gsea/msigdb/cards/GO_CHROMATIN_ORGANIZATION	663	44	1.59957	1.25525	2.0463	0.000135962	173	170	113	111	130	85
48	GO_B_CELL_DIFFERENTIATION	http://www.broadinstitute.org/gsea/msigdb/cards/GO_B_CELL_DIFFERENTIATION	89	13	1.9584	1.38098	2.81309	0.000138394	93	92	47	47	67	35
49	GO_POSITIVE_REGULATION_OF_HISTONE_H3_K4_METHYLATION	http://www.broadinstitute.org/gsea/msigdb/cards/GO_POSITIVE_REGULATION_OF_HISTONE_H3_K4_METHYLATION	16	3	2.79463	1.62389	5.03023	0.000148379	45	45	17	17	27	11
50	GO_POSITIVE_REGULATION_OF_HISTONE_METHYLATION	http://www.broadinstitute.org/gsea/msigdb/cards/GO_POSITIVE_REGULATION_OF_HISTONE_METHYLATION	33	3	2.79463	1.62389	5.03023	0.000148379	45	45	17	17	27	11
51	GO_DNA_REPAIR	http://www.broadinstitute.org/gsea/msigdb/cards/GO_DNA_REPAIR	480	79	1.25574	1.11587	1.41363	0.000155361	733	684	599	570	370	294
52	GO_MALE_MEIOSIS_I	http://www.broadinstitute.org/gsea/msigdb/cards/GO_MALE_MEIOSIS_I	17	3	3.2621	1.72771	6.65411	0.000166243	37	37	11	11	28	9
53	GO_REGULATION_OF_CELL_CYCLE_ARREST	http://www.broadinstitute.org/gsea/msigdb/cards/GO_REGULATION_OF_CELL_CYCLE_ARREST	108	11	1.72354	1.29293	2.31244	0.000188472	127	125	76	76	85	52
54	GO_DNA_DOUBLE_STRAND_BREAK_PROCESSING	http://www.broadinstitute.org/gsea/msigdb/cards/GO_DNA_DOUBLE_STRAND_BREAK_PROCESSING	20	8	1.70859	1.28703	2.28115	0.000195472	129	127	81	81	82	49
55	GO_ENDOCRINE_PANCREAS_DEVELOPMENT	http://www.broadinstitute.org/gsea/msigdb/cards/GO_ENDOCRINE_PANCREAS_DEVELOPMENT	40	7	25.305	3.31971	3245.79	0.000206459	12	12	0	0	10	0
56	GO_DNA_INTEGRITY_CHECKPOINT	http://www.broadinstitute.org/gsea/msigdb/cards/GO_DNA_INTEGRITY_CHECKPOINT	146	18	1.53286	1.22195	1.9286	0.000210832	193	190	131	131	129	80
57	GO_POSTREPLICATION_REPAIR	http://www.broadinstitute.org/gsea/msigdb/cards/GO_POSTREPLICATION_REPAIR	54	4	2.30503	1.47168	3.702	0.000214482	60	60	27	27	36	14
58	GO_CHROMOSOME_LOCALIZATION	http://www.broadinstitute.org/gsea/msigdb/cards/GO_CHROMOSOME_LOCALIZATION	61	9	1.84078	1.32901	2.57395	0.000215882	102	101	58	57	69	41
59	GO_NEGATIVE_REGULATION_OF_HISTONE_MODIFICATION	http://www.broadinstitute.org/gsea/msigdb/cards/GO_NEGATIVE_REGULATION_OF_HISTONE_MODIFICATION	36	2	2.73809	1.58749	4.93639	0.000218204	44	44	17	17	26	11
60	GO_NEGATIVE_REGULATION_OF_HISTONE_METHYLATION	http://www.broadinstitute.org/gsea/msigdb/cards/GO_NEGATIVE_REGULATION_OF_HISTONE_METHYLATION	16	2	2.73809	1.58749	4.93639	0.000218204	44	44	17	17	26	11
61	GO_REGULATION_OF_HISTONE_H3_K9_METHYLATION	http://www.broadinstitute.org/gsea/msigdb/cards/GO_REGULATION_OF_HISTONE_H3_K9_METHYLATION	17	2	2.73809	1.58749	4.93639	0.000218204	44	44	17	17	26	11
62	GO_DNA_DEPENDENT_DNA_REPLICATION_MAINTENANCE_OF_FIDELITY	http://www.broadinstitute.org/gsea/msigdb/cards/GO_DNA_DEPENDENT_DNA_REPLICATION_MAINTENANCE_OF_FIDELITY	24	7	2.23492	1.44957	3.52596	0.000223143	63	63	29	29	45	25
63	GO_DNA_RECOMBINATION	http://www.broadinstitute.org/gsea/msigdb/cards/GO_DNA_RECOMBINATION	215	45	1.35136	1.14743	1.59316	0.00030232	362	352	278	272	231	165
64	GO_POSITIVE_REGULATION_OF_CELL_CYCLE_ARREST	http://www.broadinstitute.org/gsea/msigdb/cards/GO_POSITIVE_REGULATION_OF_CELL_CYCLE_ARREST	85	9	1.69498	1.27025	2.276	0.000312484	125	123	76	76	83	52
65	GO_NEGATIVE_REGULATION_OF_CHROMATIN_MODIFICATION	http://www.broadinstitute.org/gsea/msigdb/cards/GO_NEGATIVE_REGULATION_OF_CHROMATIN_MODIFICATION	45	3	2.63636	1.54089	4.69625	0.00031646	44	44	18	18	26	12
66	GO_TRANSCRIPTIONAL_ACTIVATOR_ACTIVITY_RNA_POLYMERASE_II_TRANSCRIPTION_REGULATORY_REGION_SEQUENCE_SPECIFIC_BINDING	http://www.broadinstitute.org/gsea/msigdb/cards/GO_TRANSCRIPTIONAL_ACTIVATOR_ACTIVITY_RNA_POLYMERASE_II_TRANSCRIPTION_REGULATORY_REGION_SEQUENCE_SPECIFIC_BINDING	315	32	1.83966	1.31378	2.60068	0.000354364	95	92	54	54	47	18
67	GO_HISTONE_H4_ACETYLATION	http://www.broadinstitute.org/gsea/msigdb/cards/GO_HISTONE_H4_ACETYLATION	50	2	2.93181	1.59711	5.71728	0.000383949	37	37	13	13	24	9
68	GO_NUCLEAR_CHROMOSOME	http://www.broadinstitute.org/gsea/msigdb/cards/GO_NUCLEAR_CHROMOSOME	523	66	1.29844	1.12379	1.5011	0.000390377	465	444	384	371	278	211
69	GO_ANDROGEN_RECEPTOR_BINDING	http://www.broadinstitute.org/gsea/msigdb/cards/GO_ANDROGEN_RECEPTOR_BINDING	39	6	2.0844	1.38152	3.20264	0.000404865	71	68	34	34	33	15
70	GO_REGULATION_OF_DNA_REPLICATION	http://www.broadinstitute.org/gsea/msigdb/cards/GO_REGULATION_OF_DNA_REPLICATION	161	26	1.56376	1.21913	2.01283	0.000414523	161	156	112	110	107	70
71	GO_NEGATIVE_REGULATION_OF_DNA_RECOMBINATION	http://www.broadinstitute.org/gsea/msigdb/cards/GO_NEGATIVE_REGULATION_OF_DNA_RECOMBINATION	16	5	2.8137	1.56035	5.35722	0.000449296	38	38	14	14	33	14
72	GO_ENDOCARDIAL_CUSHION_MORPHOGENESIS	http://www.broadinstitute.org/gsea/msigdb/cards/GO_ENDOCARDIAL_CUSHION_MORPHOGENESIS	22	4	1.86263	1.31529	2.64322	0.000466782	75	75	72	72	4	1
73	GO_ENDOCARDIAL_CUSHION_FORMATION	http://www.broadinstitute.org/gsea/msigdb/cards/GO_ENDOCARDIAL_CUSHION_FORMATION	15	4	1.86263	1.31529	2.64322	0.000466782	75	75	72	72	4	1
74	GO_CELL_MIGRATION_INVOLVED_IN_HEART_DEVELOPMENT	http://www.broadinstitute.org/gsea/msigdb/cards/GO_CELL_MIGRATION_INVOLVED_IN_HEART_DEVELOPMENT	14	3	1.85025	1.31023	2.61827	0.000483048	76	76	73	73	4	2
75	GO_RESPONSE_TO_UV	http://www.broadinstitute.org/gsea/msigdb/cards/GO_RESPONSE_TO_UV	126	24	1.45278	1.17705	1.7973	0.000488534	231	218	157	154	130	100
76	GO_MESONEPHROS_DEVELOPMENT	http://www.broadinstitute.org/gsea/msigdb/cards/GO_MESONEPHROS_DEVELOPMENT	90	16	1.7756	1.2826	2.46351	0.000544888	88	86	81	81	17	10
77	GO_BRANCHING_MORPHOGENESIS_OF_AN_EPITHELIAL_TUBE	http://www.broadinstitute.org/gsea/msigdb/cards/GO_BRANCHING_MORPHOGENESIS_OF_AN_EPITHELIAL_TUBE	131	23	1.71553	1.26189	2.3377	0.000572422	99	97	89	89	25	15
78	GO_POSITIVE_REGULATION_OF_CELL_CYCLE_PROCESS	http://www.broadinstitute.org/gsea/msigdb/cards/GO_POSITIVE_REGULATION_OF_CELL_CYCLE_PROCESS	247	30	1.46858	1.17895	1.83395	0.000587808	203	198	144	142	118	73
79	GO_OOCYTE_DIFFERENTIATION	http://www.broadinstitute.org/gsea/msigdb/cards/GO_OOCYTE_DIFFERENTIATION	38	6	1.85846	1.29777	2.69622	0.000648796	87	86	45	45	52	26
80	GO_MESENCHYME_MORPHOGENESIS	http://www.broadinstitute.org/gsea/msigdb/cards/GO_MESENCHYME_MORPHOGENESIS	38	6	1.82047	1.29052	2.57275	0.000653959	76	76	74	74	5	3
81	GO_ENDOCARDIAL_CUSHION_DEVELOPMENT	http://www.broadinstitute.org/gsea/msigdb/cards/GO_ENDOCARDIAL_CUSHION_DEVELOPMENT	32	5	1.82737	1.29208	2.58922	0.000663549	75	75	73	73	4	2
82	GO_REGULATION_OF_SIGNAL_TRANSDUCTION_BY_P53_CLASS_MEDIATOR	http://www.broadinstitute.org/gsea/msigdb/cards/GO_REGULATION_OF_SIGNAL_TRANSDUCTION_BY_P53_CLASS_MEDIATOR	162	20	1.47938	1.17909	1.86089	0.000696962	188	185	135	135	122	79
83	GO_SOMATIC_CELL_DNA_RECOMBINATION	http://www.broadinstitute.org/gsea/msigdb/cards/GO_SOMATIC_CELL_DNA_RECOMBINATION	33	10	1.68749	1.24448	2.30468	0.000713112	113	110	67	67	79	46
84	GO_REGULATION_OF_VASCULAR_ENDOTHELIAL_GROWTH_FACTOR_PRODUCTION	http://www.broadinstitute.org/gsea/msigdb/cards/GO_REGULATION_OF_VASCULAR_ENDOTHELIAL_GROWTH_FACTOR_PRODUCTION	31	7	2.05558	1.34882	3.1932	0.00071496	63	63	32	32	35	19
85	GO_POSITIVE_REGULATION_OF_VASCULAR_ENDOTHELIAL_GROWTH_FACTOR_PRODUCTION	http://www.broadinstitute.org/gsea/msigdb/cards/GO_POSITIVE_REGULATION_OF_VASCULAR_ENDOTHELIAL_GROWTH_FACTOR_PRODUCTION	26	7	2.05558	1.34882	3.1932	0.00071496	63	63	32	32	35	19
86	GO_POSITIVE_REGULATION_OF_NEURON_DEATH	http://www.broadinstitute.org/gsea/msigdb/cards/GO_POSITIVE_REGULATION_OF_NEURON_DEATH	67	8	2.25592	1.39921	3.74835	0.000715816	54	53	23	23	39	20
87	GO_HEART_VALVE_FORMATION	http://www.broadinstitute.org/gsea/msigdb/cards/GO_HEART_VALVE_FORMATION	13	4	1.80629	1.28047	2.55274	0.000768205	76	76	74	74	4	3
88	GO_ATRIOVENTRICULAR_VALVE_DEVELOPMENT	http://www.broadinstitute.org/gsea/msigdb/cards/GO_ATRIOVENTRICULAR_VALVE_DEVELOPMENT	19	4	1.80629	1.28047	2.55274	0.000768205	76	76	74	74	4	3
89	GO_FEMALE_GAMETE_GENERATION	http://www.broadinstitute.org/gsea/msigdb/cards/GO_FEMALE_GAMETE_GENERATION	96	20	1.55117	1.19902	2.01531	0.000798756	153	150	99	99	93	49
90	GO_REGULATION_OF_PROTEIN_ACETYLATION	http://www.broadinstitute.org/gsea/msigdb/cards/GO_REGULATION_OF_PROTEIN_ACETYLATION	64	4	2.11511	1.35853	3.35817	0.000822679	58	57	30	30	30	13
91	GO_RESPONSE_TO_X_RAY	http://www.broadinstitute.org/gsea/msigdb/cards/GO_RESPONSE_TO_X_RAY	30	11	1.73808	1.25449	2.43007	0.000830818	98	98	57	57	62	40
92	GO_REGULATION_OF_TRANSCRIPTION_FROM_RNA_POLYMERASE_III_PROMOTER	http://www.broadinstitute.org/gsea/msigdb/cards/GO_REGULATION_OF_TRANSCRIPTION_FROM_RNA_POLYMERASE_III_PROMOTER	23	3	1.96177	1.31765	2.9629	0.000834096	67	67	38	38	28	12
93	GO_CELLULAR_RESPONSE_TO_IONIZING_RADIATION	http://www.broadinstitute.org/gsea/msigdb/cards/GO_CELLULAR_RESPONSE_TO_IONIZING_RADIATION	52	7	1.9731	1.3192	3.00277	0.000842956	70	69	36	35	53	30
94	GO_H4_HISTONE_ACETYLTRANSFERASE_ACTIVITY	http://www.broadinstitute.org/gsea/msigdb/cards/GO_H4_HISTONE_ACETYLTRANSFERASE_ACTIVITY	16	1	3.03735	1.54886	6.46247	0.00093496	31	31	10	10	22	8
95	GO_CHROMATIN_MODIFICATION	http://www.broadinstitute.org/gsea/msigdb/cards/GO_CHROMATIN_MODIFICATION	539	41	1.52572	1.18603	1.97004	0.000976398	155	153	107	105	114	79
96	GO_FATTY_ACID_BIOSYNTHETIC_PROCESS	http://www.broadinstitute.org/gsea/msigdb/cards/GO_FATTY_ACID_BIOSYNTHETIC_PROCESS	114	13	1.46551	1.16683	1.84475	0.000994627	179	178	139	137	51	36
97	GO_ATRIOVENTRICULAR_VALVE_MORPHOGENESIS	http://www.broadinstitute.org/gsea/msigdb/cards/GO_ATRIOVENTRICULAR_VALVE_MORPHOGENESIS	16	2	1.80457	1.26975	2.56841	0.00101636	72	72	72	72	2	1
98	GO_HISTONE_H3_ACETYLATION	http://www.broadinstitute.org/gsea/msigdb/cards/GO_HISTONE_H3_ACETYLATION	46	4	2.48127	1.43119	4.48678	0.00102158	41	41	17	17	26	10
99	GO_PEPTIDE_N_ACETYLTRANSFERASE_ACTIVITY	http://www.broadinstitute.org/gsea/msigdb/cards/GO_PEPTIDE_N_ACETYLTRANSFERASE_ACTIVITY	67	4	2.48127	1.43119	4.48678	0.00102158	41	41	17	17	26	10
100	GO_EMBRYO_DEVELOPMENT_ENDING_IN_BIRTH_OR_EGG_HATCHING	http://www.broadinstitute.org/gsea/msigdb/cards/GO_EMBRYO_DEVELOPMENT_ENDING_IN_BIRTH_OR_EGG_HATCHING	554	100	1.22921	1.08672	1.39075	0.00102363	648	605	584	560	274	217
101	GO_NEURAL_TUBE_DEVELOPMENT	http://www.broadinstitute.org/gsea/msigdb/cards/GO_NEURAL_TUBE_DEVELOPMENT	149	40	1.44413	1.15851	1.80262	0.0010729	188	186	168	165	78	58
102	GO_MESONEPHRIC_TUBULE_MORPHOGENESIS	http://www.broadinstitute.org/gsea/msigdb/cards/GO_MESONEPHRIC_TUBULE_MORPHOGENESIS	53	10	1.75577	1.25333	2.46405	0.00107806	81	79	77	77	11	6
103	GO_OOGENESIS	http://www.broadinstitute.org/gsea/msigdb/cards/GO_OOGENESIS	65	10	1.59243	1.20306	2.12027	0.00109013	132	130	80	80	78	44
104	GO_HEART_VALVE_DEVELOPMENT	http://www.broadinstitute.org/gsea/msigdb/cards/GO_HEART_VALVE_DEVELOPMENT	34	6	1.74661	1.24993	2.44502	0.00110085	80	80	78	78	7	7
105	GO_POSITIVE_REGULATION_OF_NEURON_APOPTOTIC_PROCESS	http://www.broadinstitute.org/gsea/msigdb/cards/GO_POSITIVE_REGULATION_OF_NEURON_APOPTOTIC_PROCESS	47	7	2.19831	1.36129	3.65687	0.00111293	53	52	23	23	38	20
106	GO_POSITIVE_REGULATION_OF_EXECUTION_PHASE_OF_APOPTOSIS	http://www.broadinstitute.org/gsea/msigdb/cards/GO_POSITIVE_REGULATION_OF_EXECUTION_PHASE_OF_APOPTOSIS	12	2	2.85255	1.49862	5.84144	0.00111439	33	33	11	11	8	2
107	GO_CHROMOSOME_LOCALIZATION_TO_NUCLEAR_ENVELOPE_INVOLVED_IN_HOMOLOGOUS_CHROMOSOME_SEGREGATION	http://www.broadinstitute.org/gsea/msigdb/cards/GO_CHROMOSOME_LOCALIZATION_TO_NUCLEAR_ENVELOPE_INVOLVED_IN_HOMOLOGOUS_CHROMOSOME_SEGREGATION	11	2	2.35968	1.3957	4.13723	0.00117164	45	44	19	19	32	16
108	GO_TELOMERE_LOCALIZATION	http://www.broadinstitute.org/gsea/msigdb/cards/GO_TELOMERE_LOCALIZATION	11	2	2.35968	1.3957	4.13723	0.00117164	45	44	19	19	32	16
109	GO_MEIOTIC_CELL_CYCLE_PROCESS	http://www.broadinstitute.org/gsea/msigdb/cards/GO_MEIOTIC_CELL_CYCLE_PROCESS	152	30	1.37262	1.13328	1.66514	0.00117504	263	256	193	193	157	101
110	GO_CELLULAR_RESPONSE_TO_DNA_DAMAGE_STIMULUS	http://www.broadinstitute.org/gsea/msigdb/cards/GO_CELLULAR_RESPONSE_TO_DNA_DAMAGE_STIMULUS	720	91	1.2074	1.07744	1.35335	0.00117508	781	726	664	634	403	332
111	GO_REGULATION_OF_PROTEIN_IMPORT_INTO_NUCLEUS_TRANSLOCATION	http://www.broadinstitute.org/gsea/msigdb/cards/GO_REGULATION_OF_PROTEIN_IMPORT_INTO_NUCLEUS_TRANSLOCATION	21	4	1.72296	1.23739	2.41923	0.00121346	93	92	57	57	30	12
112	GO_NON_RECOMBINATIONAL_REPAIR	http://www.broadinstitute.org/gsea/msigdb/cards/GO_NON_RECOMBINATIONAL_REPAIR	70	12	1.52736	1.17914	1.98569	0.0012997	147	144	103	102	84	57
113	GO_DNA_BIOSYNTHETIC_PROCESS	http://www.broadinstitute.org/gsea/msigdb/cards/GO_DNA_BIOSYNTHETIC_PROCESS	121	24	1.35088	1.12374	1.62605	0.00134582	277	274	215	213	172	113
114	GO_PROTEIN_SUMOYLATION	http://www.broadinstitute.org/gsea/msigdb/cards/GO_PROTEIN_SUMOYLATION	115	15	1.50551	1.17134	1.94164	0.0013624	152	151	110	107	67	40
115	GO_RENAL_TUBULE_DEVELOPMENT	http://www.broadinstitute.org/gsea/msigdb/cards/GO_RENAL_TUBULE_DEVELOPMENT	78	16	1.68659	1.22346	2.32926	0.00142685	90	87	84	84	19	13
116	GO_POSITIVE_REGULATION_OF_NUCLEOCYTOPLASMIC_TRANSPORT	http://www.broadinstitute.org/gsea/msigdb/cards/GO_POSITIVE_REGULATION_OF_NUCLEOCYTOPLASMIC_TRANSPORT	121	18	1.61676	1.20184	2.1884	0.00143762	117	114	74	73	61	29
117	GO_BRANCHING_INVOLVED_IN_URETERIC_BUD_MORPHOGENESIS	http://www.broadinstitute.org/gsea/msigdb/cards/GO_BRANCHING_INVOLVED_IN_URETERIC_BUD_MORPHOGENESIS	44	9	1.73425	1.2365	2.4363	0.00144137	80	78	77	77	10	6
118	GO_HIPPO_SIGNALING	http://www.broadinstitute.org/gsea/msigdb/cards/GO_HIPPO_SIGNALING	27	3	1.76826	1.24576	2.51302	0.00145132	73	72	73	73	3	2
119	GO_REGULATION_OF_EXTRINSIC_APOPTOTIC_SIGNALING_PATHWAY_VIA_DEATH_DOMAIN_RECEPTORS	http://www.broadinstitute.org/gsea/msigdb/cards/GO_REGULATION_OF_EXTRINSIC_APOPTOTIC_SIGNALING_PATHWAY_VIA_DEATH_DOMAIN_RECEPTORS	55	8	1.59048	1.194	2.13047	0.00145746	122	120	78	78	36	16
120	GO_GAP_JUNCTION_CHANNEL_ACTIVITY	http://www.broadinstitute.org/gsea/msigdb/cards/GO_GAP_JUNCTION_CHANNEL_ACTIVITY	16	4	2.00432	1.30033	3.15218	0.00149688	59	59	30	30	19	13
121	GO_MITOTIC_G2_M_TRANSITION_CHECKPOINT	http://www.broadinstitute.org/gsea/msigdb/cards/GO_MITOTIC_G2_M_TRANSITION_CHECKPOINT	19	4	1.82279	1.25574	2.6771	0.00149946	77	75	44	44	48	30
122	GO_MITOTIC_G2_DNA_DAMAGE_CHECKPOINT	http://www.broadinstitute.org/gsea/msigdb/cards/GO_MITOTIC_G2_DNA_DAMAGE_CHECKPOINT	13	4	1.82279	1.25574	2.6771	0.00149946	77	75	44	44	48	30
123	GO_NEGATIVE_REGULATION_OF_CELL_CYCLE_G2_M_PHASE_TRANSITION	http://www.broadinstitute.org/gsea/msigdb/cards/GO_NEGATIVE_REGULATION_OF_CELL_CYCLE_G2_M_PHASE_TRANSITION	25	4	1.82279	1.25574	2.6771	0.00149946	77	75	44	44	48	30
124	GO_CELL_AGING	http://www.broadinstitute.org/gsea/msigdb/cards/GO_CELL_AGING	67	18	1.53827	1.17699	2.01851	0.00157299	135	134	97	95	89	67
125	GO_MALE_MEIOSIS	http://www.broadinstitute.org/gsea/msigdb/cards/GO_MALE_MEIOSIS	39	10	1.51451	1.16662	1.97422	0.00177355	145	142	97	97	67	42
126	GO_HETEROPHILIC_CELL_CELL_ADHESION_VIA_PLASMA_MEMBRANE_CELL_ADHESION_MOLECULES	http://www.broadinstitute.org/gsea/msigdb/cards/GO_HETEROPHILIC_CELL_CELL_ADHESION_VIA_PLASMA_MEMBRANE_CELL_ADHESION_MOLECULES	45	5	1.73289	1.22781	2.44925	0.0017884	76	75	75	75	5	3
127	GO_SOMATIC_DIVERSIFICATION_OF_IMMUNE_RECEPTORS	http://www.broadinstitute.org/gsea/msigdb/cards/GO_SOMATIC_DIVERSIFICATION_OF_IMMUNE_RECEPTORS	42	12	1.59744	1.18916	2.15893	0.00180107	120	114	74	73	82	53
128	GO_RESPONSE_TO_ESTROGEN	http://www.broadinstitute.org/gsea/msigdb/cards/GO_RESPONSE_TO_ESTROGEN	218	43	1.33277	1.11211	1.5991	0.00184746	289	281	226	223	138	98
129	GO_MITOTIC_DNA_INTEGRITY_CHECKPOINT	http://www.broadinstitute.org/gsea/msigdb/cards/GO_MITOTIC_DNA_INTEGRITY_CHECKPOINT	100	12	1.55205	1.17592	2.05801	0.00185256	128	126	86	86	88	57
130	GO_COMPLEMENT_ACTIVATION	http://www.broadinstitute.org/gsea/msigdb/cards/GO_COMPLEMENT_ACTIVATION	76	19	1.30215	1.10231	1.5392	0.00188898	324	322	288	283	45	43
131	GO_REGULATION_OF_MAMMARY_GLAND_EPITHELIAL_CELL_PROLIFERATION	http://www.broadinstitute.org/gsea/msigdb/cards/GO_REGULATION_OF_MAMMARY_GLAND_EPITHELIAL_CELL_PROLIFERATION	16	2	2.76063	1.43464	5.70268	0.00197336	31	31	11	11	22	9
132	GO_ANDROGEN_RECEPTOR_SIGNALING_PATHWAY	http://www.broadinstitute.org/gsea/msigdb/cards/GO_ANDROGEN_RECEPTOR_SIGNALING_PATHWAY	41	3	1.73701	1.22227	2.49209	0.0019843	85	83	51	51	30	14
133	GO_DNA_METABOLIC_PROCESS	http://www.broadinstitute.org/gsea/msigdb/cards/GO_DNA_METABOLIC_PROCESS	758	105	1.18596	1.06422	1.32186	0.00202142	870	807	753	717	437	365
134	GO_CELL_CELL_JUNCTION_ASSEMBLY	http://www.broadinstitute.org/gsea/msigdb/cards/GO_CELL_CELL_JUNCTION_ASSEMBLY	74	14	1.70529	1.21275	2.41886	0.00205989	87	87	55	54	36	28
135	GO_REGULATION_OF_CELL_CYCLE_G2_M_PHASE_TRANSITION	http://www.broadinstitute.org/gsea/msigdb/cards/GO_REGULATION_OF_CELL_CYCLE_G2_M_PHASE_TRANSITION	59	11	1.50267	1.15882	1.9551	0.00208612	142	140	104	103	79	59
136	GO_COVALENT_CHROMATIN_MODIFICATION	http://www.broadinstitute.org/gsea/msigdb/cards/GO_COVALENT_CHROMATIN_MODIFICATION	345	27	1.52679	1.16435	2.01093	0.00215161	133	132	91	90	97	68
137	GO_NEGATIVE_REGULATION_OF_DNA_DEPENDENT_DNA_REPLICATION	http://www.broadinstitute.org/gsea/msigdb/cards/GO_NEGATIVE_REGULATION_OF_DNA_DEPENDENT_DNA_REPLICATION	16	4	1.98094	1.27623	3.13469	0.00215399	56	56	30	30	38	23
138	GO_POSITIVE_REGULATION_OF_INTRACELLULAR_PROTEIN_TRANSPORT	http://www.broadinstitute.org/gsea/msigdb/cards/GO_POSITIVE_REGULATION_OF_INTRACELLULAR_PROTEIN_TRANSPORT	258	30	1.48027	1.15137	1.91012	0.00216325	158	154	108	106	94	54
139	GO_DOUBLE_STRANDED_DNA_BINDING	http://www.broadinstitute.org/gsea/msigdb/cards/GO_DOUBLE_STRANDED_DNA_BINDING	764	66	1.4156	1.1329	1.77272	0.00219718	195	188	143	142	122	85
140	GO_RECIPROCAL_DNA_RECOMBINATION	http://www.broadinstitute.org/gsea/msigdb/cards/GO_RECIPROCAL_DNA_RECOMBINATION	40	15	1.5528	1.17023	2.07094	0.00222821	124	123	82	82	73	41
141	GO_REGULATION_OF_CELL_CYCLE_PROCESS	http://www.broadinstitute.org/gsea/msigdb/cards/GO_REGULATION_OF_CELL_CYCLE_PROCESS	558	64	1.21997	1.07379	1.38647	0.00225732	590	559	520	500	276	220
142	GO_AMINO_ACID_BETAINE_METABOLIC_PROCESS	http://www.broadinstitute.org/gsea/msigdb/cards/GO_AMINO_ACID_BETAINE_METABOLIC_PROCESS	18	6	1.52378	1.16071	2.00973	0.00235489	131	131	90	88	24	16
143	GO_REGULATION_OF_DNA_METHYLATION	http://www.broadinstitute.org/gsea/msigdb/cards/GO_REGULATION_OF_DNA_METHYLATION	17	3	2.09827	1.29575	3.48872	0.00237162	49	49	24	24	29	16
144	GO_ORGAN_MATURATION	http://www.broadinstitute.org/gsea/msigdb/cards/GO_ORGAN_MATURATION	18	7	1.58482	1.17761	2.13612	0.00238509	101	100	97	97	18	19
145	GO_MEIOTIC_CELL_CYCLE	http://www.broadinstitute.org/gsea/msigdb/cards/GO_MEIOTIC_CELL_CYCLE	186	35	1.31801	1.10236	1.57773	0.00242762	302	291	228	227	169	114
146	GO_PEPTIDYL_AMINO_ACID_MODIFICATION	http://www.broadinstitute.org/gsea/msigdb/cards/GO_PEPTIDYL_AMINO_ACID_MODIFICATION	841	96	1.22995	1.07442	1.40851	0.00268688	514	496	455	438	286	216
147	GO_DETERMINATION_OF_ADULT_LIFESPAN	http://www.broadinstitute.org/gsea/msigdb/cards/GO_DETERMINATION_OF_ADULT_LIFESPAN	14	9	1.75247	1.21194	2.56244	0.00274672	77	76	45	45	57	28
148	GO_NEGATIVE_REGULATION_OF_DNA_METABOLIC_PROCESS	http://www.broadinstitute.org/gsea/msigdb/cards/GO_NEGATIVE_REGULATION_OF_DNA_METABOLIC_PROCESS	111	26	1.36724	1.11373	1.68101	0.00276974	225	217	175	174	128	89
149	GO_NEGATIVE_REGULATION_OF_EXTRINSIC_APOPTOTIC_SIGNALING_PATHWAY_VIA_DEATH_DOMAIN_RECEPTORS	http://www.broadinstitute.org/gsea/msigdb/cards/GO_NEGATIVE_REGULATION_OF_EXTRINSIC_APOPTOTIC_SIGNALING_PATHWAY_VIA_DEATH_DOMAIN_RECEPTORS	34	6	1.5507	1.16228	2.07996	0.00278645	119	117	78	78	33	16
150	GO_BONE_MATURATION	http://www.broadinstitute.org/gsea/msigdb/cards/GO_BONE_MATURATION	14	5	1.58351	1.1718	2.14302	0.00278667	98	97	95	95	16	17
151	GO_DNA_SECONDARY_STRUCTURE_BINDING	http://www.broadinstitute.org/gsea/msigdb/cards/GO_DNA_SECONDARY_STRUCTURE_BINDING	24	10	2.00482	1.26518	3.25397	0.00283958	53	53	26	26	47	25
152	GO_B_CELL_ACTIVATION	http://www.broadinstitute.org/gsea/msigdb/cards/GO_B_CELL_ACTIVATION	132	22	1.50714	1.15025	1.98349	0.00285955	136	133	90	90	93	58
153	GO_POSITIVE_REGULATION_OF_CHROMOSOME_ORGANIZATION	http://www.broadinstitute.org/gsea/msigdb/cards/GO_POSITIVE_REGULATION_OF_CHROMOSOME_ORGANIZATION	150	19	1.43152	1.13027	1.81753	0.00288445	170	166	129	126	91	57
154	GO_POSITIVE_REGULATION_OF_CELLULAR_PROTEIN_LOCALIZATION	http://www.broadinstitute.org/gsea/msigdb/cards/GO_POSITIVE_REGULATION_OF_CELLULAR_PROTEIN_LOCALIZATION	360	43	1.43121	1.13002	1.81804	0.00288609	176	172	124	122	110	68
155	GO_TRANSCRIPTIONAL_ACTIVATOR_ACTIVITY_RNA_POLYMERASE_II_CORE_PROMOTER_PROXIMAL_REGION_SEQUENCE_SPECIFIC_BINDING	http://www.broadinstitute.org/gsea/msigdb/cards/GO_TRANSCRIPTIONAL_ACTIVATOR_ACTIVITY_RNA_POLYMERASE_II_CORE_PROMOTER_PROXIMAL_REGION_SEQUENCE_SPECIFIC_BINDING	226	22	1.91477	1.24358	2.99774	0.00302612	58	56	32	32	30	8
156	GO_MULTI_MULTICELLULAR_ORGANISM_PROCESS	http://www.broadinstitute.org/gsea/msigdb/cards/GO_MULTI_MULTICELLULAR_ORGANISM_PROCESS	213	26	1.45905	1.13567	1.88136	0.0030613	157	153	105	105	57	39
157	GO_NEGATIVE_REGULATION_OF_EXTRINSIC_APOPTOTIC_SIGNALING_PATHWAY	http://www.broadinstitute.org/gsea/msigdb/cards/GO_NEGATIVE_REGULATION_OF_EXTRINSIC_APOPTOTIC_SIGNALING_PATHWAY	98	12	1.47132	1.13791	1.90884	0.00317345	144	142	104	103	37	22
158	GO_SOMITE_DEVELOPMENT	http://www.broadinstitute.org/gsea/msigdb/cards/GO_SOMITE_DEVELOPMENT	78	17	1.66682	1.18522	2.3633	0.00321683	87	86	55	55	55	37
159	GO_HOMOPHILIC_CELL_ADHESION_VIA_PLASMA_MEMBRANE_ADHESION_MOLECULES	http://www.broadinstitute.org/gsea/msigdb/cards/GO_HOMOPHILIC_CELL_ADHESION_VIA_PLASMA_MEMBRANE_ADHESION_MOLECULES	153	16	1.52367	1.15058	2.02104	0.00329687	117	113	107	107	38	26
160	GO_REGULATION_OF_HISTONE_PHOSPHORYLATION	http://www.broadinstitute.org/gsea/msigdb/cards/GO_REGULATION_OF_HISTONE_PHOSPHORYLATION	13	1	2.26657	1.304	4.10127	0.00338663	40	39	17	17	27	14
161	GO_HISTONE_MRNA_METABOLIC_PROCESS	http://www.broadinstitute.org/gsea/msigdb/cards/GO_HISTONE_MRNA_METABOLIC_PROCESS	28	1	2.26657	1.304	4.10127	0.00338663	40	39	17	17	27	14
162	GO_HISTONE_MRNA_CATABOLIC_PROCESS	http://www.broadinstitute.org/gsea/msigdb/cards/GO_HISTONE_MRNA_CATABOLIC_PROCESS	14	1	2.26657	1.304	4.10127	0.00338663	40	39	17	17	27	14
163	GO_RESPONSE_TO_PROGESTERONE	http://www.broadinstitute.org/gsea/msigdb/cards/GO_RESPONSE_TO_PROGESTERONE	50	5	1.781	1.2066	2.6651	0.00350594	69	69	39	39	25	16
164	GO_DNA_REPAIR_COMPLEX	http://www.broadinstitute.org/gsea/msigdb/cards/GO_DNA_REPAIR_COMPLEX	43	16	1.53115	1.14816	2.05251	0.00363919	122	118	80	79	83	54
165	GO_SOMITOGENESIS	http://www.broadinstitute.org/gsea/msigdb/cards/GO_SOMITOGENESIS	62	13	1.69399	1.18484	2.4437	0.00374465	79	78	50	50	50	33
166	GO_STEROID_HORMONE_RECEPTOR_BINDING	http://www.broadinstitute.org/gsea/msigdb/cards/GO_STEROID_HORMONE_RECEPTOR_BINDING	81	11	1.777	1.20246	2.66113	0.00374618	73	70	40	40	35	21
167	GO_WIDE_PORE_CHANNEL_ACTIVITY	http://www.broadinstitute.org/gsea/msigdb/cards/GO_WIDE_PORE_CHANNEL_ACTIVITY	23	5	1.86484	1.2192	2.90287	0.0038565	59	59	32	32	19	14
168	GO_HUMORAL_IMMUNE_RESPONSE	http://www.broadinstitute.org/gsea/msigdb/cards/GO_HUMORAL_IMMUNE_RESPONSE	187	27	1.26809	1.07921	1.49081	0.00388917	346	341	313	306	54	57
169	GO_POSITIVE_REGULATION_OF_PROTEIN_LOCALIZATION_TO_NUCLEUS	http://www.broadinstitute.org/gsea/msigdb/cards/GO_POSITIVE_REGULATION_OF_PROTEIN_LOCALIZATION_TO_NUCLEUS	129	21	1.54708	1.14869	2.09528	0.00398366	113	110	75	74	57	30
170	GO_REGULATION_OF_EXECUTION_PHASE_OF_APOPTOSIS	http://www.broadinstitute.org/gsea/msigdb/cards/GO_REGULATION_OF_EXECUTION_PHASE_OF_APOPTOSIS	24	4	2.43215	1.31788	4.7494	0.00401441	33	33	13	13	8	4
171	GO_MULTICELLULAR_ORGANISM_AGING	http://www.broadinstitute.org/gsea/msigdb/cards/GO_MULTICELLULAR_ORGANISM_AGING	31	13	1.63377	1.16811	2.30374	0.00401751	90	89	56	56	69	37
172	GO_INTRACELLULAR_STEROID_HORMONE_RECEPTOR_SIGNALING_PATHWAY	http://www.broadinstitute.org/gsea/msigdb/cards/GO_INTRACELLULAR_STEROID_HORMONE_RECEPTOR_SIGNALING_PATHWAY	71	4	1.66089	1.17296	2.37205	0.00413356	85	83	53	53	30	16
173	GO_PROTEIN_POLYUBIQUITINATION	http://www.broadinstitute.org/gsea/msigdb/cards/GO_PROTEIN_POLYUBIQUITINATION	243	14	1.75579	1.192	2.61625	0.00424806	70	68	42	42	47	29
174	GO_RNA_POLYMERASE_II_CORE_PROMOTER_SEQUENCE_SPECIFIC_DNA_BINDING	http://www.broadinstitute.org/gsea/msigdb/cards/GO_RNA_POLYMERASE_II_CORE_PROMOTER_SEQUENCE_SPECIFIC_DNA_BINDING	53	6	4.75906	1.58781	18.7397	0.00428075	13	13	3	3	9	1
175	GO_POSITIVE_REGULATION_OF_DNA_BIOSYNTHETIC_PROCESS	http://www.broadinstitute.org/gsea/msigdb/cards/GO_POSITIVE_REGULATION_OF_DNA_BIOSYNTHETIC_PROCESS	59	7	2.00552	1.23992	3.32754	0.00429467	49	48	24	24	33	19
176	GO_PROTEIN_LOCALIZATION_TO_CHROMOSOME_TELOMERIC_REGION	http://www.broadinstitute.org/gsea/msigdb/cards/GO_PROTEIN_LOCALIZATION_TO_CHROMOSOME_TELOMERIC_REGION	14	6	2.2389	1.27956	4.07365	0.00440021	37	37	17	17	27	12
177	GO_POSITIVE_REGULATION_OF_DNA_METABOLIC_PROCESS	http://www.broadinstitute.org/gsea/msigdb/cards/GO_POSITIVE_REGULATION_OF_DNA_METABOLIC_PROCESS	185	25	1.40895	1.1111	1.79049	0.00462488	165	162	130	129	99	66
178	GO_POSITIVE_REGULATION_OF_MULTICELLULAR_ORGANISMAL_METABOLIC_PROCESS	http://www.broadinstitute.org/gsea/msigdb/cards/GO_POSITIVE_REGULATION_OF_MULTICELLULAR_ORGANISMAL_METABOLIC_PROCESS	23	4	4.04932	1.5046	13.3598	0.00468236	15	15	4	4	8	2
179	GO_PEPTIDYL_ASPARAGINE_MODIFICATION	http://www.broadinstitute.org/gsea/msigdb/cards/GO_PEPTIDYL_ASPARAGINE_MODIFICATION	39	6	4.46578	1.53673	17.2473	0.0047287	14	14	3	3	11	2
180	GO_CELLULAR_RESPONSE_TO_GAMMA_RADIATION	http://www.broadinstitute.org/gsea/msigdb/cards/GO_CELLULAR_RESPONSE_TO_GAMMA_RADIATION	19	3	1.96117	1.22376	3.22068	0.00484394	51	50	25	25	37	21
181	GO_INTRACELLULAR_SIGNAL_TRANSDUCTION	http://www.broadinstitute.org/gsea/msigdb/cards/GO_INTRACELLULAR_SIGNAL_TRANSDUCTION	1572	157	1.18868	1.05355	1.34142	0.00499094	678	629	626	591	362	296
182	GO_ESTABLISHMENT_OF_PROTEIN_LOCALIZATION_TO_CHROMOSOME	http://www.broadinstitute.org/gsea/msigdb/cards/GO_ESTABLISHMENT_OF_PROTEIN_LOCALIZATION_TO_CHROMOSOME	13	4	2.35211	1.28672	4.5209	0.00500827	33	33	14	14	23	11
183	GO_PHOSPHATIDYLINOSITOL_3_KINASE_ACTIVITY	http://www.broadinstitute.org/gsea/msigdb/cards/GO_PHOSPHATIDYLINOSITOL_3_KINASE_ACTIVITY	70	10	1.95459	1.22016	3.20869	0.00502485	51	50	26	25	35	22
184	GO_RESPONSE_TO_INTERLEUKIN_1	http://www.broadinstitute.org/gsea/msigdb/cards/GO_RESPONSE_TO_INTERLEUKIN_1	115	6	2.15583	1.25275	3.84854	0.00517849	39	39	18	18	8	8
185	GO_RESPONSE_TO_GAMMA_RADIATION	http://www.broadinstitute.org/gsea/msigdb/cards/GO_RESPONSE_TO_GAMMA_RADIATION	50	12	1.39969	1.10521	1.77756	0.00520705	172	168	124	122	108	69
186	GO_REGULATION_OF_VASCULATURE_DEVELOPMENT	http://www.broadinstitute.org/gsea/msigdb/cards/GO_REGULATION_OF_VASCULATURE_DEVELOPMENT	233	34	1.35714	1.09429	1.68662	0.00537827	205	200	153	150	84	67
187	GO_CELL_CELL_ADHESION_VIA_PLASMA_MEMBRANE_ADHESION_MOLECULES	http://www.broadinstitute.org/gsea/msigdb/cards/GO_CELL_CELL_ADHESION_VIA_PLASMA_MEMBRANE_ADHESION_MOLECULES	204	20	1.4712	1.12082	1.93396	0.00540744	124	120	114	114	42	29
188	GO_UBIQUITIN_LIKE_PROTEIN_TRANSFERASE_ACTIVITY	http://www.broadinstitute.org/gsea/msigdb/cards/GO_UBIQUITIN_LIKE_PROTEIN_TRANSFERASE_ACTIVITY	420	35	1.47181	1.12013	1.94158	0.00545595	129	127	94	91	92	63
189	GO_REGULATION_OF_IMMUNE_RESPONSE	http://www.broadinstitute.org/gsea/msigdb/cards/GO_REGULATION_OF_IMMUNE_RESPONSE	858	84	1.21152	1.0581	1.38764	0.0054698	506	493	465	443	157	145
190	GO_POSITIVE_REGULATION_OF_PROTEIN_IMPORT	http://www.broadinstitute.org/gsea/msigdb/cards/GO_POSITIVE_REGULATION_OF_PROTEIN_IMPORT	104	16	1.53669	1.13358	2.09514	0.00554331	108	105	72	71	53	27
191	GO_N_ACYLTRANSFERASE_ACTIVITY	http://www.broadinstitute.org/gsea/msigdb/cards/GO_N_ACYLTRANSFERASE_ACTIVITY	104	7	2.06361	1.23254	3.5579	0.00555676	42	42	21	21	27	14
192	GO_N_ACETYLTRANSFERASE_ACTIVITY	http://www.broadinstitute.org/gsea/msigdb/cards/GO_N_ACETYLTRANSFERASE_ACTIVITY	87	7	2.06361	1.23254	3.5579	0.00555676	42	42	21	21	27	14
193	GO_PROTEIN_MODIFICATION_BY_SMALL_PROTEIN_CONJUGATION_OR_REMOVAL	http://www.broadinstitute.org/gsea/msigdb/cards/GO_PROTEIN_MODIFICATION_BY_SMALL_PROTEIN_CONJUGATION_OR_REMOVAL	873	58	1.2953	1.07862	1.55706	0.00557658	273	268	228	222	161	117
194	GO_POSITIVE_REGULATION_OF_DNA_DAMAGE_RESPONSE_SIGNAL_TRANSDUCTION_BY_P53_CLASS_MEDIATOR	http://www.broadinstitute.org/gsea/msigdb/cards/GO_POSITIVE_REGULATION_OF_DNA_DAMAGE_RESPONSE_SIGNAL_TRANSDUCTION_BY_P53_CLASS_MEDIATOR	13	2	2.14507	1.24524	3.83167	0.0055821	40	39	18	18	27	15
195	GO_REGULATION_OF_DNA_DAMAGE_RESPONSE_SIGNAL_TRANSDUCTION_BY_P53_CLASS_MEDIATOR	http://www.broadinstitute.org/gsea/msigdb/cards/GO_REGULATION_OF_DNA_DAMAGE_RESPONSE_SIGNAL_TRANSDUCTION_BY_P53_CLASS_MEDIATOR	28	2	2.14507	1.24524	3.83167	0.0055821	40	39	18	18	27	15
196	GO_POSITIVE_REGULATION_OF_SIGNAL_TRANSDUCTION_BY_P53_CLASS_MEDIATOR	http://www.broadinstitute.org/gsea/msigdb/cards/GO_POSITIVE_REGULATION_OF_SIGNAL_TRANSDUCTION_BY_P53_CLASS_MEDIATOR	17	2	2.14507	1.24524	3.83167	0.0055821	40	39	18	18	27	15
197	GO_OLIGOSACCHARIDE_METABOLIC_PROCESS	http://www.broadinstitute.org/gsea/msigdb/cards/GO_OLIGOSACCHARIDE_METABOLIC_PROCESS	65	15	1.66355	1.15873	2.41203	0.00565737	78	77	49	48	45	27
198	GO_REGULATION_OF_DNA_DEPENDENT_DNA_REPLICATION	http://www.broadinstitute.org/gsea/msigdb/cards/GO_REGULATION_OF_DNA_DEPENDENT_DNA_REPLICATION	41	7	1.67434	1.16063	2.43909	0.00569848	74	74	48	47	46	31
199	GO_ENDOPLASMIC_RETICULUM_GOLGI_INTERMEDIATE_COMPARTMENT	http://www.broadinstitute.org/gsea/msigdb/cards/GO_ENDOPLASMIC_RETICULUM_GOLGI_INTERMEDIATE_COMPARTMENT	105	14	1.40363	1.10301	1.79118	0.00576531	163	162	122	119	74	53
200	GO_REGULATION_OF_DNA_REPAIR	http://www.broadinstitute.org/gsea/msigdb/cards/GO_REGULATION_OF_DNA_REPAIR	75	9	1.45776	1.11407	1.91518	0.00592493	131	131	92	92	49	34
201	GO_POSITIVE_REGULATION_OF_CYTOPLASMIC_TRANSPORT	http://www.broadinstitute.org/gsea/msigdb/cards/GO_POSITIVE_REGULATION_OF_CYTOPLASMIC_TRANSPORT	282	35	1.38769	1.0977	1.75899	0.00609138	176	171	128	125	100	66
202	GO_CELLULAR_RESPONSE_TO_INTERLEUKIN_1	http://www.broadinstitute.org/gsea/msigdb/cards/GO_CELLULAR_RESPONSE_TO_INTERLEUKIN_1	88	4	2.29086	1.25724	4.38789	0.0062953	33	33	14	14	4	4
203	GO_ORGANIC_HYDROXY_COMPOUND_TRANSMEMBRANE_TRANSPORTER_ACTIVITY	http://www.broadinstitute.org/gsea/msigdb/cards/GO_ORGANIC_HYDROXY_COMPOUND_TRANSMEMBRANE_TRANSPORTER_ACTIVITY	60	8	2.42493	1.27575	4.88929	0.00635674	29	29	12	12	20	8
204	GO_CHROMOSOME_ORGANIZATION	http://www.broadinstitute.org/gsea/msigdb/cards/GO_CHROMOSOME_ORGANIZATION	1009	107	1.18014	1.04773	1.32956	0.00636658	680	647	612	586	393	330
205	GO_ANATOMICAL_STRUCTURE_MATURATION	http://www.broadinstitute.org/gsea/msigdb/cards/GO_ANATOMICAL_STRUCTURE_MATURATION	39	13	1.4297	1.10552	1.85115	0.00644368	142	132	128	127	35	45
206	GO_CELLULAR_RESPONSE_TO_STEROID_HORMONE_STIMULUS	http://www.broadinstitute.org/gsea/msigdb/cards/GO_CELLULAR_RESPONSE_TO_STEROID_HORMONE_STIMULUS	218	26	1.40768	1.09992	1.80693	0.00652639	160	155	113	113	72	50
207	GO_FOUR_WAY_JUNCTION_DNA_BINDING	http://www.broadinstitute.org/gsea/msigdb/cards/GO_FOUR_WAY_JUNCTION_DNA_BINDING	15	5	3.40654	1.38519	9.86511	0.00659331	18	18	5	5	18	5
208	GO_HORMONE_RECEPTOR_BINDING	http://www.broadinstitute.org/gsea/msigdb/cards/GO_HORMONE_RECEPTOR_BINDING	168	18	1.6048	1.13918	2.27891	0.00668886	89	85	56	55	50	36
209	GO_TRANSCRIPTION_FACTOR_ACTIVITY_RNA_POLYMERASE_II_CORE_PROMOTER_PROXIMAL_REGION_SEQUENCE_SPECIFIC_BINDING	http://www.broadinstitute.org/gsea/msigdb/cards/GO_TRANSCRIPTION_FACTOR_ACTIVITY_RNA_POLYMERASE_II_CORE_PROMOTER_PROXIMAL_REGION_SEQUENCE_SPECIFIC_BINDING	328	27	1.74559	1.16535	2.64733	0.00672552	63	61	38	38	33	14
210	GO_SH3_DOMAIN_BINDING	http://www.broadinstitute.org/gsea/msigdb/cards/GO_SH3_DOMAIN_BINDING	116	15	2.05289	1.21713	3.55698	0.00673419	40	39	21	21	19	11
211	GO_PHOSPHATIDYLINOSITOL_3_5_BISPHOSPHATE_BINDING	http://www.broadinstitute.org/gsea/msigdb/cards/GO_PHOSPHATIDYLINOSITOL_3_5_BISPHOSPHATE_BINDING	21	3	3.71145	1.40823	12.0728	0.00679755	16	16	4	4	14	4
212	GO_STEROID_HORMONE_MEDIATED_SIGNALING_PATHWAY	http://www.broadinstitute.org/gsea/msigdb/cards/GO_STEROID_HORMONE_MEDIATED_SIGNALING_PATHWAY	125	11	1.55962	1.1296	2.16759	0.00680861	96	94	63	63	36	21
213	GO_HOMEOSTATIC_PROCESS	http://www.broadinstitute.org/gsea/msigdb/cards/GO_HOMEOSTATIC_PROCESS	1337	288	1.1098	1.02898	1.197	0.00692696	2442	2025	2305	1938	975	894
214	GO_REGULATION_OF_DNA_TEMPLATED_TRANSCRIPTION_IN_RESPONSE_TO_STRESS	http://www.broadinstitute.org/gsea/msigdb/cards/GO_REGULATION_OF_DNA_TEMPLATED_TRANSCRIPTION_IN_RESPONSE_TO_STRESS	67	4	3.4502	1.38314	10.1013	0.00695398	17	17	5	5	13	3
215	GO_COMPLEMENT_ACTIVATION_ALTERNATIVE_PATHWAY	http://www.broadinstitute.org/gsea/msigdb/cards/GO_COMPLEMENT_ACTIVATION_ALTERNATIVE_PATHWAY	13	8	1.29681	1.07337	1.56786	0.00705454	247	245	224	222	25	28
216	GO_RESPONSE_TO_UV_C	http://www.broadinstitute.org/gsea/msigdb/cards/GO_RESPONSE_TO_UV_C	11	3	1.8762	1.18411	3.03722	0.00708792	51	51	27	27	35	17
217	GO_CELL_JUNCTION_ORGANIZATION	http://www.broadinstitute.org/gsea/msigdb/cards/GO_CELL_JUNCTION_ORGANIZATION	185	32	1.39729	1.09452	1.78887	0.00719013	156	156	119	115	89	76
218	GO_TELOMERE_ORGANIZATION	http://www.broadinstitute.org/gsea/msigdb/cards/GO_TELOMERE_ORGANIZATION	104	17	1.42126	1.09689	1.84667	0.0077667	139	137	108	107	94	66
219	GO_REGULATION_OF_EPITHELIAL_CELL_PROLIFERATION	http://www.broadinstitute.org/gsea/msigdb/cards/GO_REGULATION_OF_EPITHELIAL_CELL_PROLIFERATION	285	48	1.44305	1.10045	1.90012	0.00790114	134	130	95	91	98	72
220	GO_NEGATIVE_REGULATION_OF_REPRODUCTIVE_PROCESS	http://www.broadinstitute.org/gsea/msigdb/cards/GO_NEGATIVE_REGULATION_OF_REPRODUCTIVE_PROCESS	54	5	2.87857	1.30037	7.1234	0.00827623	21	21	7	7	16	5
221	GO_ENTEROENDOCRINE_CELL_DIFFERENTIATION	http://www.broadinstitute.org/gsea/msigdb/cards/GO_ENTEROENDOCRINE_CELL_DIFFERENTIATION	19	4	14.352	1.73429	1866.18	0.00836079	7	7	0	0	7	0
222	GO_NEGATIVE_REGULATION_OF_NITRIC_OXIDE_METABOLIC_PROCESS	http://www.broadinstitute.org/gsea/msigdb/cards/GO_NEGATIVE_REGULATION_OF_NITRIC_OXIDE_METABOLIC_PROCESS	12	2	2.41586	1.24583	5.00636	0.00841659	28	28	11	11	3	2
223	GO_NEGATIVE_REGULATION_OF_REACTIVE_OXYGEN_SPECIES_BIOSYNTHETIC_PROCESS	http://www.broadinstitute.org/gsea/msigdb/cards/GO_NEGATIVE_REGULATION_OF_REACTIVE_OXYGEN_SPECIES_BIOSYNTHETIC_PROCESS	16	2	2.41586	1.24583	5.00636	0.00841659	28	28	11	11	3	2
224	GO_CORE_PROMOTER_PROXIMAL_REGION_DNA_BINDING	http://www.broadinstitute.org/gsea/msigdb/cards/GO_CORE_PROMOTER_PROXIMAL_REGION_DNA_BINDING	371	31	1.66031	1.1377	2.44589	0.00843137	69	68	45	45	35	19
225	GO_PROTEIN_ACETYLATION	http://www.broadinstitute.org/gsea/msigdb/cards/GO_PROTEIN_ACETYLATION	129	9	1.59748	1.12521	2.28599	0.00866691	79	79	53	53	32	19
226	GO_PROTEIN_AUTOUBIQUITINATION	http://www.broadinstitute.org/gsea/msigdb/cards/GO_PROTEIN_AUTOUBIQUITINATION	49	6	1.72486	1.14576	2.63154	0.00880316	61	61	37	37	41	26
227	GO_CHROMOSOME_SEGREGATION	http://www.broadinstitute.org/gsea/msigdb/cards/GO_CHROMOSOME_SEGREGATION	272	38	1.22188	1.05148	1.42069	0.00889968	418	402	351	339	211	172
228	GO_CELLULAR_RESPONSE_TO_INTERLEUKIN_6	http://www.broadinstitute.org/gsea/msigdb/cards/GO_CELLULAR_RESPONSE_TO_INTERLEUKIN_6	22	5	2.12823	1.19958	3.93559	0.00935442	35	35	16	16	7	4
229	GO_HEART_DEVELOPMENT	http://www.broadinstitute.org/gsea/msigdb/cards/GO_HEART_DEVELOPMENT	466	106	1.19635	1.04457	1.37056	0.00959099	505	486	473	452	299	280
230	GO_REGULATION_OF_ENDOTHELIAL_CELL_MIGRATION	http://www.broadinstitute.org/gsea/msigdb/cards/GO_REGULATION_OF_ENDOTHELIAL_CELL_MIGRATION	114	17	2.30217	1.22006	4.56673	0.00959644	28	28	13	13	20	10
231	GO_SEGMENTATION	http://www.broadinstitute.org/gsea/msigdb/cards/GO_SEGMENTATION	89	15	1.57423	1.11592	2.2362	0.00963196	82	81	56	56	51	35
232	GO_ORGANIC_ACID_BIOSYNTHETIC_PROCESS	http://www.broadinstitute.org/gsea/msigdb/cards/GO_ORGANIC_ACID_BIOSYNTHETIC_PROCESS	270	58	1.16655	1.03798	1.31129	0.0097082	717	674	635	606	216	189
233	GO_NUCLEAR_CHROMOSOME_TELOMERIC_REGION	http://www.broadinstitute.org/gsea/msigdb/cards/GO_NUCLEAR_CHROMOSOME_TELOMERIC_REGION	132	20	1.37649	1.0787	1.76044	0.0101486	158	153	128	122	103	70
234	GO_ANTERIOR_POSTERIOR_PATTERN_SPECIFICATION	http://www.broadinstitute.org/gsea/msigdb/cards/GO_ANTERIOR_POSTERIOR_PATTERN_SPECIFICATION	194	29	1.51783	1.10097	2.10444	0.010757	94	92	65	65	63	45
235	GO_AMMONIUM_ION_METABOLIC_PROCESS	http://www.broadinstitute.org/gsea/msigdb/cards/GO_AMMONIUM_ION_METABOLIC_PROCESS	169	29	1.2461	1.05049	1.47923	0.0115337	310	306	266	260	67	61
236	GO_UBIQUITIN_LIKE_PROTEIN_LIGASE_BINDING	http://www.broadinstitute.org/gsea/msigdb/cards/GO_UBIQUITIN_LIKE_PROTEIN_LIGASE_BINDING	264	34	1.34144	1.06773	1.68867	0.0115874	176	175	137	137	107	77
237	GO_PROTEIN_ACYLATION	http://www.broadinstitute.org/gsea/msigdb/cards/GO_PROTEIN_ACYLATION	159	10	1.56444	1.10389	2.23379	0.0117531	79	79	54	54	32	20
238	GO_MULTI_ORGANISM_BEHAVIOR	http://www.broadinstitute.org/gsea/msigdb/cards/GO_MULTI_ORGANISM_BEHAVIOR	75	13	1.8352	1.14251	3.007	0.0117717	48	47	30	27	35	19
239	GO_P53_BINDING	http://www.broadinstitute.org/gsea/msigdb/cards/GO_P53_BINDING	67	7	2.32192	1.19959	4.74361	0.0119323	26	26	12	12	19	10
240	GO_NEGATIVE_REGULATION_OF_TOR_SIGNALING	http://www.broadinstitute.org/gsea/msigdb/cards/GO_NEGATIVE_REGULATION_OF_TOR_SIGNALING	30	8	1.73105	1.12701	2.69636	0.0120083	56	55	35	34	37	21
241	GO_POSITIVE_REGULATION_OF_ESTABLISHMENT_OF_PROTEIN_LOCALIZATION	http://www.broadinstitute.org/gsea/msigdb/cards/GO_POSITIVE_REGULATION_OF_ESTABLISHMENT_OF_PROTEIN_LOCALIZATION	514	61	1.18575	1.03743	1.35579	0.0124386	533	512	449	438	182	121
242	GO_POSITIVE_REGULATION_OF_INTRACELLULAR_TRANSPORT	http://www.broadinstitute.org/gsea/msigdb/cards/GO_POSITIVE_REGULATION_OF_INTRACELLULAR_TRANSPORT	370	44	1.31946	1.06117	1.64378	0.0125674	199	194	152	149	119	82
243	GO_SEX_DIFFERENTIATION	http://www.broadinstitute.org/gsea/msigdb/cards/GO_SEX_DIFFERENTIATION	266	58	1.22984	1.04487	1.4485	0.0128335	349	337	291	286	167	128
244	GO_V_D_J_RECOMBINATION	http://www.broadinstitute.org/gsea/msigdb/cards/GO_V_D_J_RECOMBINATION	16	5	1.60866	1.1051	2.36613	0.0128977	71	70	44	44	49	31
245	GO_REGULATION_OF_PEROXISOME_PROLIFERATOR_ACTIVATED_RECEPTOR_SIGNALING_PATHWAY	http://www.broadinstitute.org/gsea/msigdb/cards/GO_REGULATION_OF_PEROXISOME_PROLIFERATOR_ACTIVATED_RECEPTOR_SIGNALING_PATHWAY	12	3	1.95502	1.15	3.42195	0.0129316	38	38	20	20	12	11
246	GO_MULTICELLULAR_ORGANISM_REPRODUCTION	http://www.broadinstitute.org/gsea/msigdb/cards/GO_MULTICELLULAR_ORGANISM_REPRODUCTION	768	98	1.14661	1.02926	1.27753	0.0130009	867	805	774	721	334	266
247	GO_REGULATION_OF_CELLULAR_RESPONSE_TO_STRESS	http://www.broadinstitute.org/gsea/msigdb/cards/GO_REGULATION_OF_CELLULAR_RESPONSE_TO_STRESS	691	74	1.18625	1.03661	1.35798	0.0130296	523	501	448	435	231	204
248	GO_MORPHOGENESIS_OF_A_BRANCHING_STRUCTURE	http://www.broadinstitute.org/gsea/msigdb/cards/GO_MORPHOGENESIS_OF_A_BRANCHING_STRUCTURE	167	30	1.38323	1.07025	1.78912	0.0132082	133	130	132	131	31	21
249	GO_CHROMOSOME_ORGANIZATION_INVOLVED_IN_MEIOTIC_CELL_CYCLE	http://www.broadinstitute.org/gsea/msigdb/cards/GO_CHROMOSOME_ORGANIZATION_INVOLVED_IN_MEIOTIC_CELL_CYCLE	51	11	1.38999	1.06989	1.8119	0.0135854	138	136	100	100	70	50
250	GO_CARNITINE_METABOLIC_PROCESS	http://www.broadinstitute.org/gsea/msigdb/cards/GO_CARNITINE_METABOLIC_PROCESS	13	4	1.41802	1.07396	1.87987	0.0136752	121	121	89	87	19	15
251	GO_NEURON_APOPTOTIC_PROCESS	http://www.broadinstitute.org/gsea/msigdb/cards/GO_NEURON_APOPTOTIC_PROCESS	35	7	1.73013	1.11579	2.72712	0.0140626	54	53	31	31	35	23
252	GO_MONOCARBOXYLIC_ACID_BIOSYNTHETIC_PROCESS	http://www.broadinstitute.org/gsea/msigdb/cards/GO_MONOCARBOXYLIC_ACID_BIOSYNTHETIC_PROCESS	172	26	1.21494	1.03966	1.42047	0.0142973	376	365	329	320	101	75
253	GO_NEGATIVE_REGULATION_OF_FIBROBLAST_PROLIFERATION	http://www.broadinstitute.org/gsea/msigdb/cards/GO_NEGATIVE_REGULATION_OF_FIBROBLAST_PROLIFERATION	27	7	2.44525	1.18867	5.46408	0.0143566	24	24	9	9	17	8
254	GO_NEGATIVE_REGULATION_OF_EPITHELIAL_CELL_PROLIFERATION	http://www.broadinstitute.org/gsea/msigdb/cards/GO_NEGATIVE_REGULATION_OF_EPITHELIAL_CELL_PROLIFERATION	115	26	1.53042	1.08762	2.16994	0.0144607	86	83	57	55	61	38
255	GO_LIGASE_ACTIVITY_FORMING_CARBON_SULFUR_BONDS	http://www.broadinstitute.org/gsea/msigdb/cards/GO_LIGASE_ACTIVITY_FORMING_CARBON_SULFUR_BONDS	40	5	2.68201	1.20762	6.64425	0.0145116	20	20	7	7	12	6
256	GO_ORGANIC_CATION_TRANSMEMBRANE_TRANSPORTER_ACTIVITY	http://www.broadinstitute.org/gsea/msigdb/cards/GO_ORGANIC_CATION_TRANSMEMBRANE_TRANSPORTER_ACTIVITY	15	2	2.85251	1.22102	7.58447	0.0145271	18	18	6	6	10	5
257	GO_PROTEIN_ACTIVATION_CASCADE	http://www.broadinstitute.org/gsea/msigdb/cards/GO_PROTEIN_ACTIVATION_CASCADE	99	29	1.1858	1.03423	1.35991	0.0145902	489	472	457	439	73	71
258	GO_LEUKOCYTE_MEDIATED_IMMUNITY	http://www.broadinstitute.org/gsea/msigdb/cards/GO_LEUKOCYTE_MEDIATED_IMMUNITY	189	29	1.27737	1.04928	1.55689	0.014681	234	231	195	189	81	68
259	GO_POSITIVE_REGULATION_OF_MITOTIC_CELL_CYCLE	http://www.broadinstitute.org/gsea/msigdb/cards/GO_POSITIVE_REGULATION_OF_MITOTIC_CELL_CYCLE	123	15	1.47985	1.07938	2.04078	0.0147977	96	95	68	66	46	22
260	GO_TRANSFERASE_COMPLEX	http://www.broadinstitute.org/gsea/msigdb/cards/GO_TRANSFERASE_COMPLEX	703	61	1.24703	1.04404	1.49085	0.0148428	302	286	242	236	170	127
261	GO_PROTEIN_K48_LINKED_UBIQUITINATION	http://www.broadinstitute.org/gsea/msigdb/cards/GO_PROTEIN_K48_LINKED_UBIQUITINATION	47	3	13.6835	1.52916	1802.87	0.0148845	5	5	0	0	5	0
262	GO_REGULATION_OF_MULTICELLULAR_ORGANISMAL_METABOLIC_PROCESS	http://www.broadinstitute.org/gsea/msigdb/cards/GO_REGULATION_OF_MULTICELLULAR_ORGANISMAL_METABOLIC_PROCESS	38	6	2.95115	1.22675	8.00458	0.014918	16	16	6	6	9	4
263	GO_REGULATION_OF_BLOOD_VESSEL_ENDOTHELIAL_CELL_MIGRATION	http://www.broadinstitute.org/gsea/msigdb/cards/GO_REGULATION_OF_BLOOD_VESSEL_ENDOTHELIAL_CELL_MIGRATION	51	5	12.929	1.49739	1693.81	0.0151052	6	6	0	0	6	0
264	GO_REGULATION_OF_CYTOKINESIS	http://www.broadinstitute.org/gsea/msigdb/cards/GO_REGULATION_OF_CYTOKINESIS	64	8	1.56932	1.0902	2.27511	0.0152224	71	71	51	51	39	23
265	GO_PROTEIN_TRANSPORTER_ACTIVITY	http://www.broadinstitute.org/gsea/msigdb/cards/GO_PROTEIN_TRANSPORTER_ACTIVITY	99	6	2.0303	1.14357	3.72759	0.0152675	32	32	18	17	11	8
266	GO_NEGATIVE_REGULATION_OF_B_CELL_ACTIVATION	http://www.broadinstitute.org/gsea/msigdb/cards/GO_NEGATIVE_REGULATION_OF_B_CELL_ACTIVATION	30	3	1.82189	1.11911	3.03725	0.0155143	46	45	24	24	29	17
267	GO_NEGATIVE_REGULATION_OF_B_CELL_PROLIFERATION	http://www.broadinstitute.org/gsea/msigdb/cards/GO_NEGATIVE_REGULATION_OF_B_CELL_PROLIFERATION	15	3	1.82189	1.11911	3.03725	0.0155143	46	45	24	24	29	17
268	GO_MONOCARBOXYLIC_ACID_TRANSMEMBRANE_TRANSPORTER_ACTIVITY	http://www.broadinstitute.org/gsea/msigdb/cards/GO_MONOCARBOXYLIC_ACID_TRANSMEMBRANE_TRANSPORTER_ACTIVITY	45	6	2.29524	1.16692	4.79995	0.0155186	25	25	11	11	17	7
269	GO_MULTI_ORGANISM_REPRODUCTIVE_PROCESS	http://www.broadinstitute.org/gsea/msigdb/cards/GO_MULTI_ORGANISM_REPRODUCTIVE_PROCESS	891	113	1.1352	1.02363	1.25909	0.0162804	960	885	865	802	353	281
270	GO_LIPID_BIOSYNTHETIC_PROCESS	http://www.broadinstitute.org/gsea/msigdb/cards/GO_LIPID_BIOSYNTHETIC_PROCESS	539	101	1.14791	1.02563	1.285	0.0163749	761	729	689	658	288	230
271	GO_REGULATION_OF_PROTEIN_DEACETYLATION	http://www.broadinstitute.org/gsea/msigdb/cards/GO_REGULATION_OF_PROTEIN_DEACETYLATION	34	2	3.43998	1.2419	11.5332	0.0164222	13	13	4	4	9	2
272	GO_CHROMOSOME_TELOMERIC_REGION	http://www.broadinstitute.org/gsea/msigdb/cards/GO_CHROMOSOME_TELOMERIC_REGION	162	25	1.31208	1.05091	1.64062	0.0164276	189	181	159	151	125	96
273	GO_RESPONSE_TO_LIGHT_STIMULUS	http://www.broadinstitute.org/gsea/msigdb/cards/GO_RESPONSE_TO_LIGHT_STIMULUS	280	60	1.18756	1.03166	1.36758	0.0166486	481	455	410	393	253	207
274	GO_LYMPHOCYTE_MEDIATED_IMMUNITY	http://www.broadinstitute.org/gsea/msigdb/cards/GO_LYMPHOCYTE_MEDIATED_IMMUNITY	147	26	1.27658	1.0452	1.56106	0.0166653	225	223	189	183	73	62
275	GO_SENSORY_PERCEPTION_OF_MECHANICAL_STIMULUS	http://www.broadinstitute.org/gsea/msigdb/cards/GO_SENSORY_PERCEPTION_OF_MECHANICAL_STIMULUS	155	58	1.19844	1.0333	1.39057	0.016692	421	406	363	355	190	184
276	GO_EPITHELIUM_DEVELOPMENT	http://www.broadinstitute.org/gsea/msigdb/cards/GO_EPITHELIUM_DEVELOPMENT	945	191	1.12391	1.02103	1.23724	0.017088	1140	1031	1110	1015	476	452
277	GO_POSITIVE_REGULATION_OF_IMMUNE_RESPONSE	http://www.broadinstitute.org/gsea/msigdb/cards/GO_POSITIVE_REGULATION_OF_IMMUNE_RESPONSE	563	57	1.19063	1.03132	1.37499	0.01727	441	430	407	394	114	107
278	GO_MITOCHONDRION	http://www.broadinstitute.org/gsea/msigdb/cards/GO_MITOCHONDRION	1633	288	1.1018	1.01726	1.19341	0.0173128	1971	1699	1908	1616	718	653
279	GO_LIGASE_ACTIVITY	http://www.broadinstitute.org/gsea/msigdb/cards/GO_LIGASE_ACTIVITY	406	65	1.2248	1.0363	1.44862	0.0173765	335	321	281	271	178	153
280	GO_ENDOTHELIAL_CELL_DIFFERENTIATION	http://www.broadinstitute.org/gsea/msigdb/cards/GO_ENDOTHELIAL_CELL_DIFFERENTIATION	72	11	2.76666	1.1843	7.35503	0.0178083	18	18	6	6	14	6
281	GO_PHOSPHOLIPID_METABOLIC_PROCESS	http://www.broadinstitute.org/gsea/msigdb/cards/GO_PHOSPHOLIPID_METABOLIC_PROCESS	364	67	1.22765	1.03602	1.45568	0.0178331	313	308	272	267	145	117
282	GO_PHOTORECEPTOR_CONNECTING_CILIUM	http://www.broadinstitute.org/gsea/msigdb/cards/GO_PHOTORECEPTOR_CONNECTING_CILIUM	31	14	1.35751	1.05349	1.75403	0.0180766	144	142	111	108	77	72
283	GO_PROTEIN_HETEROTETRAMERIZATION	http://www.broadinstitute.org/gsea/msigdb/cards/GO_PROTEIN_HETEROTETRAMERIZATION	38	4	5.82796	1.30966	54.8248	0.0182174	8	8	1	1	6	1
284	GO_LYMPHOCYTE_DIFFERENTIATION	http://www.broadinstitute.org/gsea/msigdb/cards/GO_LYMPHOCYTE_DIFFERENTIATION	209	29	1.38169	1.05625	1.81326	0.0182354	130	128	96	96	87	63
285	GO_INNATE_IMMUNE_RESPONSE	http://www.broadinstitute.org/gsea/msigdb/cards/GO_INNATE_IMMUNE_RESPONSE	619	63	1.17956	1.02765	1.35428	0.0188816	474	467	449	433	121	111
286	GO_POSITIVE_REGULATION_OF_TELOMERE_MAINTENANCE_VIA_TELOMERE_LENGTHENING	http://www.broadinstitute.org/gsea/msigdb/cards/GO_POSITIVE_REGULATION_OF_TELOMERE_MAINTENANCE_VIA_TELOMERE_LENGTHENING	33	6	1.78194	1.09736	2.95513	0.0192499	45	44	25	25	31	20
287	GO_MALE_SEX_DIFFERENTIATION	http://www.broadinstitute.org/gsea/msigdb/cards/GO_MALE_SEX_DIFFERENTIATION	148	29	1.2665	1.03902	1.54565	0.0193035	233	229	190	187	103	78
288	GO_ADP_BINDING	http://www.broadinstitute.org/gsea/msigdb/cards/GO_ADP_BINDING	34	8	1.89952	1.10745	3.34675	0.0194851	36	36	20	20	28	18
289	GO_DRUG_TRANSPORTER_ACTIVITY	http://www.broadinstitute.org/gsea/msigdb/cards/GO_DRUG_TRANSPORTER_ACTIVITY	21	3	2.45996	1.1519	5.65622	0.0195166	20	20	9	9	11	7
290	GO_CELL_JUNCTION_ASSEMBLY	http://www.broadinstitute.org/gsea/msigdb/cards/GO_CELL_JUNCTION_ASSEMBLY	129	25	1.35078	1.04917	1.74382	0.0196243	143	143	112	109	76	70
291	GO_CHROMOSOME	http://www.broadinstitute.org/gsea/msigdb/cards/GO_CHROMOSOME	880	99	1.14828	1.02228	1.28999	0.0197236	705	670	672	634	362	296
292	GO_NEGATIVE_REGULATION_OF_DNA_REPLICATION	http://www.broadinstitute.org/gsea/msigdb/cards/GO_NEGATIVE_REGULATION_OF_DNA_REPLICATION	55	12	1.46103	1.06162	2.01923	0.0199093	91	89	71	70	61	43
293	GO_ACUTE_PHASE_RESPONSE	http://www.broadinstitute.org/gsea/msigdb/cards/GO_ACUTE_PHASE_RESPONSE	43	8	1.67735	1.08355	2.64154	0.0200849	56	55	32	31	29	17
294	GO_EXONUCLEASE_ACTIVITY_ACTIVE_WITH_EITHER_RIBO_OR_DEOXYRIBONUCLEIC_ACIDS_AND_PRODUCING_5_PHOSPHOMONOESTERS	http://www.broadinstitute.org/gsea/msigdb/cards/GO_EXONUCLEASE_ACTIVITY_ACTIVE_WITH_EITHER_RIBO_OR_DEOXYRIBONUCLEIC_ACIDS_AND_PRODUCING_5_PHOSPHOMONOESTERS	46	7	2.02335	1.11433	3.83027	0.0201532	31	31	15	15	14	8
295	GO_REGULATION_OF_MEIOTIC_NUCLEAR_DIVISION	http://www.broadinstitute.org/gsea/msigdb/cards/GO_REGULATION_OF_MEIOTIC_NUCLEAR_DIVISION	29	1	11.8267	1.36907	1548.96	0.020172	6	6	0	0	6	0
296	GO_NEGATIVE_REGULATION_OF_MEIOTIC_NUCLEAR_DIVISION	http://www.broadinstitute.org/gsea/msigdb/cards/GO_NEGATIVE_REGULATION_OF_MEIOTIC_NUCLEAR_DIVISION	12	1	11.8267	1.36907	1548.96	0.020172	6	6	0	0	6	0
297	GO_METAPHASE_PLATE_CONGRESSION	http://www.broadinstitute.org/gsea/msigdb/cards/GO_METAPHASE_PLATE_CONGRESSION	42	7	1.60506	1.07542	2.42155	0.0204109	61	61	41	40	41	27
298	GO_POSITIVE_REGULATION_OF_CELL_CYCLE_PHASE_TRANSITION	http://www.broadinstitute.org/gsea/msigdb/cards/GO_POSITIVE_REGULATION_OF_CELL_CYCLE_PHASE_TRANSITION	68	8	2.90504	1.16946	8.4481	0.0206138	16	16	6	5	15	6
299	GO_CORE_PROMOTER_SEQUENCE_SPECIFIC_DNA_BINDING	http://www.broadinstitute.org/gsea/msigdb/cards/GO_CORE_PROMOTER_SEQUENCE_SPECIFIC_DNA_BINDING	101	10	2.42543	1.14102	5.54218	0.0207845	20	20	9	9	16	7
300	GO_CELLULAR_KETONE_METABOLIC_PROCESS	http://www.broadinstitute.org/gsea/msigdb/cards/GO_CELLULAR_KETONE_METABOLIC_PROCESS	68	18	1.61859	1.07526	2.46689	0.0208351	59	59	37	37	39	28
301	GO_ALDITOL_PHOSPHATE_METABOLIC_PROCESS	http://www.broadinstitute.org/gsea/msigdb/cards/GO_ALDITOL_PHOSPHATE_METABOLIC_PROCESS	35	5	1.52613	1.06578	2.19614	0.0209705	70	70	56	56	7	7
302	GO_DNA_REPLICATION	http://www.broadinstitute.org/gsea/msigdb/cards/GO_DNA_REPLICATION	208	34	1.23067	1.03179	1.46892	0.0209811	287	284	250	246	173	120
303	GO_PLACENTA_DEVELOPMENT	http://www.broadinstitute.org/gsea/msigdb/cards/GO_PLACENTA_DEVELOPMENT	138	23	1.36294	1.04722	1.77908	0.0212061	131	131	100	100	49	46
304	GO_FANCONI_ANAEMIA_NUCLEAR_COMPLEX	http://www.broadinstitute.org/gsea/msigdb/cards/GO_FANCONI_ANAEMIA_NUCLEAR_COMPLEX	13	6	1.92835	1.10118	3.48598	0.021285	35	34	18	18	27	14
305	GO_NEGATIVE_REGULATION_OF_GLIOGENESIS	http://www.broadinstitute.org/gsea/msigdb/cards/GO_NEGATIVE_REGULATION_OF_GLIOGENESIS	37	2	12.0461	1.35712	1583.98	0.0213514	5	5	0	0	4	0
306	GO_NEGATIVE_REGULATION_OF_GLIAL_CELL_DIFFERENTIATION	http://www.broadinstitute.org/gsea/msigdb/cards/GO_NEGATIVE_REGULATION_OF_GLIAL_CELL_DIFFERENTIATION	26	2	12.0461	1.35712	1583.98	0.0213514	5	5	0	0	4	0
307	GO_NEGATIVE_REGULATION_OF_ASTROCYTE_DIFFERENTIATION	http://www.broadinstitute.org/gsea/msigdb/cards/GO_NEGATIVE_REGULATION_OF_ASTROCYTE_DIFFERENTIATION	13	2	12.0461	1.35712	1583.98	0.0213514	5	5	0	0	4	0
308	GO_REGULATION_OF_ASTROCYTE_DIFFERENTIATION	http://www.broadinstitute.org/gsea/msigdb/cards/GO_REGULATION_OF_ASTROCYTE_DIFFERENTIATION	27	2	12.0461	1.35712	1583.98	0.0213514	5	5	0	0	4	0
309	GO_ACID_PHOSPHATASE_ACTIVITY	http://www.broadinstitute.org/gsea/msigdb/cards/GO_ACID_PHOSPHATASE_ACTIVITY	11	3	2.71103	1.15162	7.23619	0.0216123	17	17	6	6	3	4
310	GO_REGULATION_OF_CENTROSOME_CYCLE	http://www.broadinstitute.org/gsea/msigdb/cards/GO_REGULATION_OF_CENTROSOME_CYCLE	39	8	1.31997	1.04128	1.67634	0.0217377	159	159	132	130	81	69
311	GO_REGULATION_OF_CENTROSOME_DUPLICATION	http://www.broadinstitute.org/gsea/msigdb/cards/GO_REGULATION_OF_CENTROSOME_DUPLICATION	32	8	1.31997	1.04128	1.67634	0.0217377	159	159	132	130	81	69
312	GO_POSITIVE_REGULATION_OF_CELL_CYCLE_G1_S_PHASE_TRANSITION	http://www.broadinstitute.org/gsea/msigdb/cards/GO_POSITIVE_REGULATION_OF_CELL_CYCLE_G1_S_PHASE_TRANSITION	29	6	4.21011	1.21492	21.8802	0.0217593	10	10	2	2	9	2
313	GO_PROTEIN_AUTOPHOSPHORYLATION	http://www.broadinstitute.org/gsea/msigdb/cards/GO_PROTEIN_AUTOPHOSPHORYLATION	192	29	1.39728	1.04978	1.86691	0.021774	116	113	85	84	79	58
314	GO_KIDNEY_MORPHOGENESIS	http://www.broadinstitute.org/gsea/msigdb/cards/GO_KIDNEY_MORPHOGENESIS	82	19	1.37951	1.04797	1.81707	0.0218168	116	113	117	117	33	31
315	GO_ACUTE_INFLAMMATORY_RESPONSE	http://www.broadinstitute.org/gsea/msigdb/cards/GO_ACUTE_INFLAMMATORY_RESPONSE	73	11	1.4132	1.05134	1.90854	0.0218271	108	107	77	76	36	22
316	GO_GLANDULAR_EPITHELIAL_CELL_DIFFERENTIATION	http://www.broadinstitute.org/gsea/msigdb/cards/GO_GLANDULAR_EPITHELIAL_CELL_DIFFERENTIATION	39	6	5.58731	1.2508	52.6468	0.0219622	8	8	1	1	8	1
317	GO_NEGATIVE_REGULATION_OF_ENDOTHELIAL_CELL_MIGRATION	http://www.broadinstitute.org/gsea/msigdb/cards/GO_NEGATIVE_REGULATION_OF_ENDOTHELIAL_CELL_MIGRATION	39	5	5.90744	1.26305	56.6144	0.0220803	7	7	1	1	7	1
318	GO_POSITIVE_REGULATION_OF_CYTOKINE_SECRETION	http://www.broadinstitute.org/gsea/msigdb/cards/GO_POSITIVE_REGULATION_OF_CYTOKINE_SECRETION	96	11	1.73675	1.08091	2.85014	0.0222388	48	47	27	26	32	22
319	GO_REPLICATIVE_SENESCENCE	http://www.broadinstitute.org/gsea/msigdb/cards/GO_REPLICATIVE_SENESCENCE	12	7	1.46888	1.05584	2.05326	0.0223952	85	84	66	65	51	42
320	GO_MALE_GENITALIA_DEVELOPMENT	http://www.broadinstitute.org/gsea/msigdb/cards/GO_MALE_GENITALIA_DEVELOPMENT	21	7	1.40684	1.0486	1.89555	0.022737	107	107	79	78	42	37
321	GO_PHOSPHATIDYLINOSITOL_KINASE_ACTIVITY	http://www.broadinstitute.org/gsea/msigdb/cards/GO_PHOSPHATIDYLINOSITOL_KINASE_ACTIVITY	51	7	1.76936	1.08162	2.96006	0.0227941	44	43	25	24	31	21
322	GO_CALMODULIN_DEPENDENT_PROTEIN_KINASE_ACTIVITY	http://www.broadinstitute.org/gsea/msigdb/cards/GO_CALMODULIN_DEPENDENT_PROTEIN_KINASE_ACTIVITY	28	4	3.12936	1.16119	10.2923	0.0230343	14	14	4	4	8	1
323	GO_REGULATION_OF_CELL_CYCLE	http://www.broadinstitute.org/gsea/msigdb/cards/GO_REGULATION_OF_CELL_CYCLE	949	98	1.14457	1.01824	1.28676	0.0236367	701	660	653	621	353	297
324	GO_ENDOPLASMIC_RETICULUM_CHAPERONE_COMPLEX	http://www.broadinstitute.org/gsea/msigdb/cards/GO_ENDOPLASMIC_RETICULUM_CHAPERONE_COMPLEX	11	2	4.05867	1.18433	21.0168	0.0241145	11	11	2	2	9	2
325	GO_HORMONE_MEDIATED_SIGNALING_PATHWAY	http://www.broadinstitute.org/gsea/msigdb/cards/GO_HORMONE_MEDIATED_SIGNALING_PATHWAY	158	17	1.37974	1.04204	1.83297	0.024547	119	117	92	90	47	36
326	GO_REGULATION_OF_RESPONSE_TO_STRESS	http://www.broadinstitute.org/gsea/msigdb/cards/GO_REGULATION_OF_RESPONSE_TO_STRESS	1468	172	1.12228	1.0149	1.24114	0.0245576	1026	945	930	865	415	393
327	GO_NEURON_FATE_SPECIFICATION	http://www.broadinstitute.org/gsea/msigdb/cards/GO_NEURON_FATE_SPECIFICATION	31	4	11.5099	1.29341	1514.22	0.024661	6	5	0	0	6	0
328	GO_COPPER_ION_BINDING	http://www.broadinstitute.org/gsea/msigdb/cards/GO_COPPER_ION_BINDING	54	14	1.32404	1.03559	1.69677	0.0251113	153	150	120	117	74	65
329	GO_ACTIVATION_OF_IMMUNE_RESPONSE	http://www.broadinstitute.org/gsea/msigdb/cards/GO_ACTIVATION_OF_IMMUNE_RESPONSE	427	46	1.18471	1.02129	1.37471	0.0252102	408	399	382	370	90	88
330	GO_NUCLEOPLASM_PART	http://www.broadinstitute.org/gsea/msigdb/cards/GO_NUCLEOPLASM_PART	708	60	1.22678	1.02557	1.46866	0.0253156	294	276	245	234	152	126
331	GO_POSITIVE_REGULATION_OF_TRANSCRIPTION_FROM_RNA_POLYMERASE_II_PROMOTER_IN_RESPONSE_TO_STRESS	http://www.broadinstitute.org/gsea/msigdb/cards/GO_POSITIVE_REGULATION_OF_TRANSCRIPTION_FROM_RNA_POLYMERASE_II_PROMOTER_IN_RESPONSE_TO_STRESS	23	2	4.08413	1.17475	21.2647	0.0253797	10	10	2	2	10	2
332	GO_POSITIVE_REGULATION_OF_TRANSCRIPTION_FROM_RNA_POLYMERASE_II_PROMOTER_IN_RESPONSE_TO_ENDOPLASMIC_RETICULUM_STRESS	http://www.broadinstitute.org/gsea/msigdb/cards/GO_POSITIVE_REGULATION_OF_TRANSCRIPTION_FROM_RNA_POLYMERASE_II_PROMOTER_IN_RESPONSE_TO_ENDOPLASMIC_RETICULUM_STRESS	12	2	4.08413	1.17475	21.2647	0.0253797	10	10	2	2	10	2
333	GO_ADAPTIVE_IMMUNE_RESPONSE	http://www.broadinstitute.org/gsea/msigdb/cards/GO_ADAPTIVE_IMMUNE_RESPONSE	288	40	1.23607	1.02603	1.49043	0.0257014	257	255	223	215	95	87
334	GO_POSITIVE_REGULATION_OF_CYTOKINE_PRODUCTION	http://www.broadinstitute.org/gsea/msigdb/cards/GO_POSITIVE_REGULATION_OF_CYTOKINE_PRODUCTION	370	37	1.29249	1.03153	1.62294	0.0257051	187	183	141	138	112	81
335	GO_AMINE_CATABOLIC_PROCESS	http://www.broadinstitute.org/gsea/msigdb/cards/GO_AMINE_CATABOLIC_PROCESS	21	5	2.22433	1.09531	4.8305	0.0265008	23	23	10	10	12	7
336	GO_L_AMINO_ACID_IMPORT	http://www.broadinstitute.org/gsea/msigdb/cards/GO_L_AMINO_ACID_IMPORT	12	4	3.09728	1.13659	9.63264	0.0265354	12	12	5	5	11	3
337	GO_AMINO_ACID_IMPORT	http://www.broadinstitute.org/gsea/msigdb/cards/GO_AMINO_ACID_IMPORT	15	4	3.09728	1.13659	9.63264	0.0265354	12	12	5	5	11	3
338	GO_REGIONALIZATION	http://www.broadinstitute.org/gsea/msigdb/cards/GO_REGIONALIZATION	311	53	1.28615	1.02938	1.60976	0.0267331	187	182	145	145	119	97
339	GO_CALCIUM_DEPENDENT_CELL_CELL_ADHESION_VIA_PLASMA_MEMBRANE_CELL_ADHESION_MOLECULES	http://www.broadinstitute.org/gsea/msigdb/cards/GO_CALCIUM_DEPENDENT_CELL_CELL_ADHESION_VIA_PLASMA_MEMBRANE_CELL_ADHESION_MOLECULES	27	4	1.43751	1.04245	1.9821	0.0269295	81	81	90	90	8	13
340	GO_PROXIMAL_DISTAL_PATTERN_FORMATION	http://www.broadinstitute.org/gsea/msigdb/cards/GO_PROXIMAL_DISTAL_PATTERN_FORMATION	32	4	11.0919	1.24987	1458.32	0.0272038	6	5	0	0	6	0
341	GO_REGULATION_OF_REACTIVE_OXYGEN_SPECIES_METABOLIC_PROCESS	http://www.broadinstitute.org/gsea/msigdb/cards/GO_REGULATION_OF_REACTIVE_OXYGEN_SPECIES_METABOLIC_PROCESS	152	26	1.28028	1.02778	1.59808	0.0274371	197	193	148	145	90	74
342	GO_GANGLIOSIDE_METABOLIC_PROCESS	http://www.broadinstitute.org/gsea/msigdb/cards/GO_GANGLIOSIDE_METABOLIC_PROCESS	26	6	2.04564	1.08113	4.06051	0.0274642	27	27	13	13	13	4
343	GO_OOCYTE_MATURATION	http://www.broadinstitute.org/gsea/msigdb/cards/GO_OOCYTE_MATURATION	18	4	1.70243	1.05961	2.79315	0.0276183	47	47	26	26	25	11
344	GO_HISTONE_PHOSPHORYLATION	http://www.broadinstitute.org/gsea/msigdb/cards/GO_HISTONE_PHOSPHORYLATION	25	3	1.75789	1.063	2.97544	0.0277166	42	41	23	23	29	17
345	GO_NUCLEAR_UBIQUITIN_LIGASE_COMPLEX	http://www.broadinstitute.org/gsea/msigdb/cards/GO_NUCLEAR_UBIQUITIN_LIGASE_COMPLEX	42	4	1.54309	1.04787	2.28923	0.0279693	62	62	46	46	37	24
346	GO_NEUROTRANSMITTER_UPTAKE	http://www.broadinstitute.org/gsea/msigdb/cards/GO_NEUROTRANSMITTER_UPTAKE	15	3	3.84742	1.14738	16.2818	0.0282982	9	9	3	3	9	1
347	GO_ALDITOL_METABOLIC_PROCESS	http://www.broadinstitute.org/gsea/msigdb/cards/GO_ALDITOL_METABOLIC_PROCESS	20	5	3.38553	1.12922	13.2805	0.0283967	12	12	3	3	8	3
348	GO_ENDOTHELIUM_DEVELOPMENT	http://www.broadinstitute.org/gsea/msigdb/cards/GO_ENDOTHELIUM_DEVELOPMENT	90	14	2.19471	1.08407	4.75449	0.0284851	23	23	10	10	17	10
349	GO_ENERGY_COUPLED_PROTON_TRANSPORT_DOWN_ELECTROCHEMICAL_GRADIENT	http://www.broadinstitute.org/gsea/msigdb/cards/GO_ENERGY_COUPLED_PROTON_TRANSPORT_DOWN_ELECTROCHEMICAL_GRADIENT	24	4	2.78466	1.10852	8.14713	0.0285751	15	15	5	5	7	3
350	GO_HYDROGEN_EXPORTING_ATPASE_ACTIVITY	http://www.broadinstitute.org/gsea/msigdb/cards/GO_HYDROGEN_EXPORTING_ATPASE_ACTIVITY	27	4	2.78466	1.10852	8.14713	0.0285751	15	15	5	5	7	3
351	GO_INTRASPECIES_INTERACTION_BETWEEN_ORGANISMS	http://www.broadinstitute.org/gsea/msigdb/cards/GO_INTRASPECIES_INTERACTION_BETWEEN_ORGANISMS	46	8	1.98606	1.07292	3.80189	0.0287284	29	28	19	16	28	16
352	GO_ORGANIC_ACID_METABOLIC_PROCESS	http://www.broadinstitute.org/gsea/msigdb/cards/GO_ORGANIC_ACID_METABOLIC_PROCESS	953	238	1.09444	1.0094	1.18668	0.0287736	1893	1631	1792	1556	698	627
353	GO_PROTEIN_UBIQUITINATION	http://www.broadinstitute.org/gsea/msigdb/cards/GO_PROTEIN_UBIQUITINATION	629	39	1.31918	1.02846	1.69564	0.0291555	146	144	119	117	103	73
354	GO_KETONE_BIOSYNTHETIC_PROCESS	http://www.broadinstitute.org/gsea/msigdb/cards/GO_KETONE_BIOSYNTHETIC_PROCESS	25	11	1.75856	1.05753	2.98894	0.0294006	39	39	23	23	25	17
355	GO_REGULATION_OF_GENE_EXPRESSION_BY_GENETIC_IMPRINTING	http://www.broadinstitute.org/gsea/msigdb/cards/GO_REGULATION_OF_GENE_EXPRESSION_BY_GENETIC_IMPRINTING	16	5	1.51428	1.04188	2.22094	0.0295122	69	69	46	46	36	28
356	GO_GENETIC_IMPRINTING	http://www.broadinstitute.org/gsea/msigdb/cards/GO_GENETIC_IMPRINTING	20	5	1.51428	1.04188	2.22094	0.0295122	69	69	46	46	36	28
357	GO_DNA_DIRECTED_RNA_POLYMERASE_II_HOLOENZYME	http://www.broadinstitute.org/gsea/msigdb/cards/GO_DNA_DIRECTED_RNA_POLYMERASE_II_HOLOENZYME	97	7	1.54432	1.04379	2.31197	0.0295223	73	65	41	40	34	30
358	GO_PHAGOSOME_MATURATION	http://www.broadinstitute.org/gsea/msigdb/cards/GO_PHAGOSOME_MATURATION	38	5	2.0061	1.0705	3.91752	0.0295357	27	27	14	14	16	11
359	GO_MICROTUBULE_CYTOSKELETON_ORGANIZATION	http://www.broadinstitute.org/gsea/msigdb/cards/GO_MICROTUBULE_CYTOSKELETON_ORGANIZATION	348	71	1.17826	1.01633	1.36652	0.0296432	422	404	373	361	263	210
360	GO_B_CELL_MEDIATED_IMMUNITY	http://www.broadinstitute.org/gsea/msigdb/cards/GO_B_CELL_MEDIATED_IMMUNITY	99	21	1.25483	1.02155	1.54322	0.0305126	211	209	178	174	62	54
361	GO_NEGATIVE_REGULATION_OF_SEQUENCE_SPECIFIC_DNA_BINDING_TRANSCRIPTION_FACTOR_ACTIVITY	http://www.broadinstitute.org/gsea/msigdb/cards/GO_NEGATIVE_REGULATION_OF_SEQUENCE_SPECIFIC_DNA_BINDING_TRANSCRIPTION_FACTOR_ACTIVITY	136	20	1.32795	1.02695	1.72134	0.030524	138	137	110	109	58	52
362	GO_REGULATION_OF_NUCLEOCYTOPLASMIC_TRANSPORT	http://www.broadinstitute.org/gsea/msigdb/cards/GO_REGULATION_OF_NUCLEOCYTOPLASMIC_TRANSPORT	220	30	1.26029	1.02192	1.55655	0.030538	211	205	171	165	89	59
363	GO_REGULATION_OF_PROTEIN_IMPORT	http://www.broadinstitute.org/gsea/msigdb/cards/GO_REGULATION_OF_PROTEIN_IMPORT	183	25	1.2741	1.0227	1.59011	0.0307281	192	188	152	148	75	45
364	GO_REPRODUCTIVE_SYSTEM_DEVELOPMENT	http://www.broadinstitute.org/gsea/msigdb/cards/GO_REPRODUCTIVE_SYSTEM_DEVELOPMENT	408	83	1.16859	1.01455	1.34644	0.0307464	462	444	408	398	208	173
365	GO_NEGATIVE_REGULATION_OF_APOPTOTIC_SIGNALING_PATHWAY	http://www.broadinstitute.org/gsea/msigdb/cards/GO_NEGATIVE_REGULATION_OF_APOPTOTIC_SIGNALING_PATHWAY	200	22	1.27647	1.02257	1.59576	0.0309657	182	180	151	149	62	51
366	GO_ATP_HYDROLYSIS_COUPLED_TRANSMEMBRANE_TRANSPORT	http://www.broadinstitute.org/gsea/msigdb/cards/GO_ATP_HYDROLYSIS_COUPLED_TRANSMEMBRANE_TRANSPORT	36	5	2.45423	1.08207	6.16013	0.0311475	18	18	7	7	10	5
367	GO_PROTON_TRANSPORTING_TWO_SECTOR_ATPASE_COMPLEX	http://www.broadinstitute.org/gsea/msigdb/cards/GO_PROTON_TRANSPORTING_TWO_SECTOR_ATPASE_COMPLEX	47	5	2.45423	1.08207	6.16013	0.0311475	18	18	7	7	10	5
368	GO_ANATOMICAL_STRUCTURE_FORMATION_INVOLVED_IN_MORPHOGENESIS	http://www.broadinstitute.org/gsea/msigdb/cards/GO_ANATOMICAL_STRUCTURE_FORMATION_INVOLVED_IN_MORPHOGENESIS	957	216	1.1081	1.00913	1.21684	0.0315256	1190	1094	1198	1080	583	577
369	GO_NEGATIVE_REGULATION_OF_CELL_DEATH	http://www.broadinstitute.org/gsea/msigdb/cards/GO_NEGATIVE_REGULATION_OF_CELL_DEATH	872	119	1.13707	1.01099	1.27907	0.0321726	692	653	647	608	270	255
370	GO_EMBRYO_IMPLANTATION	http://www.broadinstitute.org/gsea/msigdb/cards/GO_EMBRYO_IMPLANTATION	39	7	1.95865	1.05757	3.79276	0.032215	29	29	14	14	4	5
371	GO_HYDROLASE_ACTIVITY_ACTING_ON_CARBON_NITROGEN_BUT_NOT_PEPTIDE_BONDS	http://www.broadinstitute.org/gsea/msigdb/cards/GO_HYDROLASE_ACTIVITY_ACTING_ON_CARBON_NITROGEN_BUT_NOT_PEPTIDE_BONDS	143	21	1.29692	1.02161	1.64957	0.0326839	165	156	132	126	60	47
372	GO_REGULATION_OF_CYTOPLASMIC_TRANSPORT	http://www.broadinstitute.org/gsea/msigdb/cards/GO_REGULATION_OF_CYTOPLASMIC_TRANSPORT	481	57	1.20698	1.01533	1.43586	0.0329589	308	298	265	253	151	114
373	GO_CENTROSOME_CYCLE	http://www.broadinstitute.org/gsea/msigdb/cards/GO_CENTROSOME_CYCLE	45	16	1.32255	1.02159	1.71689	0.0337899	140	136	106	105	94	64
374	GO_FATTY_ACID_METABOLIC_PROCESS	http://www.broadinstitute.org/gsea/msigdb/cards/GO_FATTY_ACID_METABOLIC_PROCESS	296	61	1.14542	1.01045	1.29867	0.0337972	596	569	549	523	199	170
375	GO_MESENCHYME_DEVELOPMENT	http://www.broadinstitute.org/gsea/msigdb/cards/GO_MESENCHYME_DEVELOPMENT	190	24	1.31706	1.02096	1.69934	0.0340664	129	128	139	138	25	25
376	GO_REGULATION_OF_CELL_CYCLE_G1_S_PHASE_TRANSITION	http://www.broadinstitute.org/gsea/msigdb/cards/GO_REGULATION_OF_CELL_CYCLE_G1_S_PHASE_TRANSITION	147	19	1.39767	1.02527	1.91412	0.0341363	97	96	72	71	72	51
377	GO_G1_DNA_DAMAGE_CHECKPOINT	http://www.broadinstitute.org/gsea/msigdb/cards/GO_G1_DNA_DAMAGE_CHECKPOINT	73	7	1.4424	1.02734	2.0376	0.0343031	82	81	58	58	58	40
378	GO_NEGATIVE_REGULATION_OF_ORGANELLE_ASSEMBLY	http://www.broadinstitute.org/gsea/msigdb/cards/GO_NEGATIVE_REGULATION_OF_ORGANELLE_ASSEMBLY	22	5	1.48426	1.02916	2.15613	0.0344685	70	70	52	50	43	29
379	GO_REGULATION_OF_OSTEOCLAST_DIFFERENTIATION	http://www.broadinstitute.org/gsea/msigdb/cards/GO_REGULATION_OF_OSTEOCLAST_DIFFERENTIATION	63	10	2.3328	1.06151	5.38672	0.0348359	17	17	10	10	13	5
380	GO_CAMERA_TYPE_EYE_PHOTORECEPTOR_CELL_DIFFERENTIATION	http://www.broadinstitute.org/gsea/msigdb/cards/GO_CAMERA_TYPE_EYE_PHOTORECEPTOR_CELL_DIFFERENTIATION	15	4	2.00383	1.0493	4.00171	0.0350071	25	25	13	13	17	7
381	GO_POSITIVE_REGULATION_OF_LYMPHOCYTE_APOPTOTIC_PROCESS	http://www.broadinstitute.org/gsea/msigdb/cards/GO_POSITIVE_REGULATION_OF_LYMPHOCYTE_APOPTOTIC_PROCESS	20	1	5.0854	1.10476	48.3877	0.0355792	7	7	1	1	7	1
382	GO_REGULATION_OF_HISTONE_DEACETYLATION	http://www.broadinstitute.org/gsea/msigdb/cards/GO_REGULATION_OF_HISTONE_DEACETYLATION	24	1	5.0854	1.10476	48.3877	0.0355792	7	7	1	1	7	1
383	GO_PHOTOPERIODISM	http://www.broadinstitute.org/gsea/msigdb/cards/GO_PHOTOPERIODISM	24	1	5.0854	1.10476	48.3877	0.0355792	7	7	1	1	7	1
384	GO_ENTRAINMENT_OF_CIRCADIAN_CLOCK_BY_PHOTOPERIOD	http://www.broadinstitute.org/gsea/msigdb/cards/GO_ENTRAINMENT_OF_CIRCADIAN_CLOCK_BY_PHOTOPERIOD	19	1	5.0854	1.10476	48.3877	0.0355792	7	7	1	1	7	1
385	GO_POSITIVE_REGULATION_OF_PROTEIN_OLIGOMERIZATION	http://www.broadinstitute.org/gsea/msigdb/cards/GO_POSITIVE_REGULATION_OF_PROTEIN_OLIGOMERIZATION	22	1	5.0854	1.10476	48.3877	0.0355792	7	7	1	1	7	1
386	GO_POSITIVE_REGULATION_OF_HISTONE_DEACETYLATION	http://www.broadinstitute.org/gsea/msigdb/cards/GO_POSITIVE_REGULATION_OF_HISTONE_DEACETYLATION	14	1	5.0854	1.10476	48.3877	0.0355792	7	7	1	1	7	1
387	GO_ENTRAINMENT_OF_CIRCADIAN_CLOCK	http://www.broadinstitute.org/gsea/msigdb/cards/GO_ENTRAINMENT_OF_CIRCADIAN_CLOCK	26	1	5.0854	1.10476	48.3877	0.0355792	7	7	1	1	7	1
388	GO_POSITIVE_REGULATION_OF_PROTEIN_DEACETYLATION	http://www.broadinstitute.org/gsea/msigdb/cards/GO_POSITIVE_REGULATION_OF_PROTEIN_DEACETYLATION	18	1	5.0854	1.10476	48.3877	0.0355792	7	7	1	1	7	1
389	GO_POSITIVE_REGULATION_OF_T_CELL_APOPTOTIC_PROCESS	http://www.broadinstitute.org/gsea/msigdb/cards/GO_POSITIVE_REGULATION_OF_T_CELL_APOPTOTIC_PROCESS	15	1	5.0854	1.10476	48.3877	0.0355792	7	7	1	1	7	1
390	GO_RESPONSE_TO_GONADOTROPIN	http://www.broadinstitute.org/gsea/msigdb/cards/GO_RESPONSE_TO_GONADOTROPIN	28	8	1.44362	1.02371	2.04779	0.0362491	79	78	57	57	33	29
391	GO_REGULATION_OF_DNA_BIOSYNTHETIC_PROCESS	http://www.broadinstitute.org/gsea/msigdb/cards/GO_REGULATION_OF_DNA_BIOSYNTHETIC_PROCESS	94	16	1.43167	1.023	2.01291	0.0363563	81	80	63	63	53	38
392	GO_PYRIMIDINE_NUCLEOSIDE_CATABOLIC_PROCESS	http://www.broadinstitute.org/gsea/msigdb/cards/GO_PYRIMIDINE_NUCLEOSIDE_CATABOLIC_PROCESS	21	4	1.49064	1.02487	2.1829	0.0367113	65	65	48	48	8	9
393	GO_CHEMICAL_HOMEOSTASIS	http://www.broadinstitute.org/gsea/msigdb/cards/GO_CHEMICAL_HOMEOSTASIS	874	188	1.09252	1.00526	1.18738	0.0371966	1691	1499	1605	1438	584	538
394	GO_REGULATION_OF_PROTEIN_INSERTION_INTO_MITOCHONDRIAL_MEMBRANE_INVOLVED_IN_APOPTOTIC_SIGNALING_PATHWAY	http://www.broadinstitute.org/gsea/msigdb/cards/GO_REGULATION_OF_PROTEIN_INSERTION_INTO_MITOCHONDRIAL_MEMBRANE_INVOLVED_IN_APOPTOTIC_SIGNALING_PATHWAY	29	3	3.80027	1.07211	19.9371	0.037908	9	9	2	2	9	2
395	GO_REGULATION_OF_MITOCHONDRIAL_OUTER_MEMBRANE_PERMEABILIZATION_INVOLVED_IN_APOPTOTIC_SIGNALING_PATHWAY	http://www.broadinstitute.org/gsea/msigdb/cards/GO_REGULATION_OF_MITOCHONDRIAL_OUTER_MEMBRANE_PERMEABILIZATION_INVOLVED_IN_APOPTOTIC_SIGNALING_PATHWAY	43	3	3.80027	1.07211	19.9371	0.037908	9	9	2	2	9	2
396	GO_POSITIVE_REGULATION_OF_MITOCHONDRIAL_OUTER_MEMBRANE_PERMEABILIZATION_INVOLVED_IN_APOPTOTIC_SIGNALING_PATHWAY	http://www.broadinstitute.org/gsea/msigdb/cards/GO_POSITIVE_REGULATION_OF_MITOCHONDRIAL_OUTER_MEMBRANE_PERMEABILIZATION_INVOLVED_IN_APOPTOTIC_SIGNALING_PATHWAY	36	3	3.80027	1.07211	19.9371	0.037908	9	9	2	2	9	2
397	GO_CHROMATIN_ASSEMBLY_OR_DISASSEMBLY	http://www.broadinstitute.org/gsea/msigdb/cards/GO_CHROMATIN_ASSEMBLY_OR_DISASSEMBLY	177	11	2.14191	1.04139	4.6887	0.0382138	22	21	10	10	20	7
398	GO_ADAPTIVE_IMMUNE_RESPONSE_BASED_ON_SOMATIC_RECOMBINATION_OF_IMMUNE_RECEPTORS_BUILT_FROM_IMMUNOGLOBULIN_SUPERFAMILY_DOMAINS	http://www.broadinstitute.org/gsea/msigdb/cards/GO_ADAPTIVE_IMMUNE_RESPONSE_BASED_ON_SOMATIC_RECOMBINATION_OF_IMMUNE_RECEPTORS_BUILT_FROM_IMMUNOGLOBULIN_SUPERFAMILY_DOMAINS	154	29	1.23304	1.01118	1.50508	0.03846	225	223	195	189	73	68
399	GO_AORTA_DEVELOPMENT	http://www.broadinstitute.org/gsea/msigdb/cards/GO_AORTA_DEVELOPMENT	41	6	1.88374	1.03323	3.54786	0.038643	28	28	16	16	6	6
400	GO_POSITIVE_REGULATION_OF_G1_S_TRANSITION_OF_MITOTIC_CELL_CYCLE	http://www.broadinstitute.org/gsea/msigdb/cards/GO_POSITIVE_REGULATION_OF_G1_S_TRANSITION_OF_MITOTIC_CELL_CYCLE	24	5	3.76592	1.06299	19.7475	0.0392418	9	9	2	2	8	2
401	GO_MONOCARBOXYLIC_ACID_METABOLIC_PROCESS	http://www.broadinstitute.org/gsea/msigdb/cards/GO_MONOCARBOXYLIC_ACID_METABOLIC_PROCESS	503	116	1.11381	1.00509	1.23439	0.0397036	956	884	907	834	349	294
402	GO_REGULATION_OF_METANEPHROS_DEVELOPMENT	http://www.broadinstitute.org/gsea/msigdb/cards/GO_REGULATION_OF_METANEPHROS_DEVELOPMENT	23	6	3.24951	1.0506	12.9163	0.0403672	11	10	3	3	8	3
403	GO_IMMUNE_EFFECTOR_PROCESS	http://www.broadinstitute.org/gsea/msigdb/cards/GO_IMMUNE_EFFECTOR_PROCESS	486	65	1.13557	1.00555	1.28257	0.040438	619	601	596	576	145	126
404	GO_PYRIMIDINE_CONTAINING_COMPOUND_CATABOLIC_PROCESS	http://www.broadinstitute.org/gsea/msigdb/cards/GO_PYRIMIDINE_CONTAINING_COMPOUND_CATABOLIC_PROCESS	32	6	1.34886	1.01274	1.80168	0.0406857	108	107	86	86	10	10
405	GO_POSITIVE_REGULATION_OF_IMMUNE_SYSTEM_PROCESS	http://www.broadinstitute.org/gsea/msigdb/cards/GO_POSITIVE_REGULATION_OF_IMMUNE_SYSTEM_PROCESS	867	84	1.14514	1.0057	1.30415	0.0407744	547	526	516	495	161	144
406	GO_GLYCEROPHOSPHOLIPID_METABOLIC_PROCESS	http://www.broadinstitute.org/gsea/msigdb/cards/GO_GLYCEROPHOSPHOLIPID_METABOLIC_PROCESS	297	53	1.22001	1.0079	1.47785	0.0412689	242	238	214	210	105	93
407	GO_CONNEXON_COMPLEX	http://www.broadinstitute.org/gsea/msigdb/cards/GO_CONNEXON_COMPLEX	20	6	1.46399	1.01444	2.12981	0.0416475	70	70	48	48	22	18
408	GO_GAP_JUNCTION	http://www.broadinstitute.org/gsea/msigdb/cards/GO_GAP_JUNCTION	30	6	1.46399	1.01444	2.12981	0.0416475	70	70	48	48	22	18
409	GO_CELL_CELL_ADHESION	http://www.broadinstitute.org/gsea/msigdb/cards/GO_CELL_CELL_ADHESION	608	74	1.16994	1.00584	1.36114	0.0418071	401	380	377	369	166	149
410	GO_MICROTUBULE_ORGANIZING_CENTER_ORGANIZATION	http://www.broadinstitute.org/gsea/msigdb/cards/GO_MICROTUBULE_ORGANIZING_CENTER_ORGANIZATION	84	20	1.29809	1.00952	1.67315	0.0419535	146	142	113	112	99	70
411	GO_INTRAMOLECULAR_OXIDOREDUCTASE_ACTIVITY	http://www.broadinstitute.org/gsea/msigdb/cards/GO_INTRAMOLECULAR_OXIDOREDUCTASE_ACTIVITY	53	9	1.61648	1.01699	2.61391	0.0421625	46	46	28	28	14	15
412	GO_AMINE_METABOLIC_PROCESS	http://www.broadinstitute.org/gsea/msigdb/cards/GO_AMINE_METABOLIC_PROCESS	131	23	1.23492	1.00713	1.51568	0.0425291	210	210	184	183	54	47
413	GO_LEUKOCYTE_DIFFERENTIATION	http://www.broadinstitute.org/gsea/msigdb/cards/GO_LEUKOCYTE_DIFFERENTIATION	292	42	1.30425	1.00789	1.69169	0.0433979	138	135	108	108	95	75
414	GO_POSITIVE_REGULATION_OF_PROTEIN_MODIFICATION_BY_SMALL_PROTEIN_CONJUGATION_OR_REMOVAL	http://www.broadinstitute.org/gsea/msigdb/cards/GO_POSITIVE_REGULATION_OF_PROTEIN_MODIFICATION_BY_SMALL_PROTEIN_CONJUGATION_OR_REMOVAL	196	9	1.38954	1.00937	1.92063	0.0436644	89	89	71	70	51	40
415	GO_NUCLEOTIDE_EXCISION_REPAIR	http://www.broadinstitute.org/gsea/msigdb/cards/GO_NUCLEOTIDE_EXCISION_REPAIR	113	21	1.24822	1.00613	1.55086	0.0438372	202	192	158	156	98	77
416	GO_REGULATION_OF_PROTEIN_LOCALIZATION_TO_NUCLEUS	http://www.broadinstitute.org/gsea/msigdb/cards/GO_REGULATION_OF_PROTEIN_LOCALIZATION_TO_NUCLEUS	218	32	1.24315	1.00601	1.53834	0.043847	204	200	167	163	80	51
417	GO_REGULATION_OF_PROTEIN_LOCALIZATION	http://www.broadinstitute.org/gsea/msigdb/cards/GO_REGULATION_OF_PROTEIN_LOCALIZATION	950	117	1.11785	1.00282	1.24623	0.0443388	852	787	753	721	313	241
418	GO_NEGATIVE_REGULATION_OF_PLATELET_ACTIVATION	http://www.broadinstitute.org/gsea/msigdb/cards/GO_NEGATIVE_REGULATION_OF_PLATELET_ACTIVATION	17	3	5.33183	1.039	52.7867	0.0445586	5	5	1	1	4	1
419	GO_NOTCH_SIGNALING_PATHWAY	http://www.broadinstitute.org/gsea/msigdb/cards/GO_NOTCH_SIGNALING_PATHWAY	114	15	1.79365	1.01325	3.26684	0.0448896	31	31	18	18	23	11
420	GO_ATTACHMENT_OF_SPINDLE_MICROTUBULES_TO_KINETOCHORE	http://www.broadinstitute.org/gsea/msigdb/cards/GO_ATTACHMENT_OF_SPINDLE_MICROTUBULES_TO_KINETOCHORE	14	4	1.51438	1.00663	2.29931	0.0463913	56	56	40	40	29	14
421	GO_MUSCLE_CELL_MIGRATION	http://www.broadinstitute.org/gsea/msigdb/cards/GO_MUSCLE_CELL_MIGRATION	18	3	4.69681	1.02264	44.6339	0.0463965	7	7	1	1	5	1
422	GO_ALKALOID_METABOLIC_PROCESS	http://www.broadinstitute.org/gsea/msigdb/cards/GO_ALKALOID_METABOLIC_PROCESS	14	3	1.34411	1.00431	1.80595	0.0467044	107	107	80	80	8	6
423	GO_NEGATIVE_REGULATION_OF_MEIOTIC_CELL_CYCLE	http://www.broadinstitute.org/gsea/msigdb/cards/GO_NEGATIVE_REGULATION_OF_MEIOTIC_CELL_CYCLE	19	2	4.74032	1.02041	45.2509	0.0467688	7	7	1	1	7	1
424	GO_TELOMERE_MAINTENANCE_VIA_RECOMBINATION	http://www.broadinstitute.org/gsea/msigdb/cards/GO_TELOMERE_MAINTENANCE_VIA_RECOMBINATION	32	5	1.53609	1.00536	2.37204	0.0471659	53	53	38	37	42	25
425	GO_CELLULAR_MODIFIED_AMINO_ACID_BIOSYNTHETIC_PROCESS	http://www.broadinstitute.org/gsea/msigdb/cards/GO_CELLULAR_MODIFIED_AMINO_ACID_BIOSYNTHETIC_PROCESS	53	10	1.73624	1.00612	3.07267	0.0474639	37	34	20	20	25	13
426	GO_THYROID_HORMONE_RECEPTOR_BINDING	http://www.broadinstitute.org/gsea/msigdb/cards/GO_THYROID_HORMONE_RECEPTOR_BINDING	30	3	9.56986	1.01521	1270.03	0.0481891	4	4	0	0	4	0
427	GO_GLYCOSPHINGOLIPID_BIOSYNTHETIC_PROCESS	http://www.broadinstitute.org/gsea/msigdb/cards/GO_GLYCOSPHINGOLIPID_BIOSYNTHETIC_PROCESS	25	2	4.81625	1.00895	46.3293	0.0485966	6	6	1	1	4	1
428	GO_GANGLIOSIDE_BIOSYNTHETIC_PROCESS	http://www.broadinstitute.org/gsea/msigdb/cards/GO_GANGLIOSIDE_BIOSYNTHETIC_PROCESS	18	2	4.81625	1.00895	46.3293	0.0485966	6	6	1	1	4	1
429	GO_INTRINSIC_COMPONENT_OF_GOLGI_MEMBRANE	http://www.broadinstitute.org/gsea/msigdb/cards/GO_INTRINSIC_COMPONENT_OF_GOLGI_MEMBRANE	57	2	4.81625	1.00895	46.3293	0.0485966	6	6	1	1	4	1
430	GO_PROTEIN_LOCALIZATION_TO_CHROMOSOME	http://www.broadinstitute.org/gsea/msigdb/cards/GO_PROTEIN_LOCALIZATION_TO_CHROMOSOME	45	10	1.43428	1.00188	2.06864	0.0488057	74	73	51	51	46	35
431	GO_FATTY_ACID_LIGASE_ACTIVITY	http://www.broadinstitute.org/gsea/msigdb/cards/GO_FATTY_ACID_LIGASE_ACTIVITY	16	2	3.54941	1.00575	18.5719	0.0488921	9	9	2	2	7	2
432	GO_TRANSCRIPTION_FACTOR_TFIID_COMPLEX	http://www.broadinstitute.org/gsea/msigdb/cards/GO_TRANSCRIPTION_FACTOR_TFIID_COMPLEX	23	3	3.05664	1.00478	12.0634	0.0489707	11	11	3	3	10	3
433	GO_REGULATION_OF_TRANSCRIPTION_INITIATION_FROM_RNA_POLYMERASE_II_PROMOTER	http://www.broadinstitute.org/gsea/msigdb/cards/GO_REGULATION_OF_TRANSCRIPTION_INITIATION_FROM_RNA_POLYMERASE_II_PROMOTER	23	3	9.47307	1.00731	1256.59	0.049118	4	4	0	0	4	0
434	GO_REGULATION_OF_MITOTIC_CELL_CYCLE	http://www.broadinstitute.org/gsea/msigdb/cards/GO_REGULATION_OF_MITOTIC_CELL_CYCLE	468	54	1.15577	1.0004	1.33563	0.049366	441	419	398	388	206	162
435	GO_PHOTORECEPTOR_OUTER_SEGMENT	http://www.broadinstitute.org/gsea/msigdb/cards/GO_PHOTORECEPTOR_OUTER_SEGMENT	70	31	1.20615	1.00045	1.45542	0.0494549	256	252	216	213	128	111
436	GO_RNA_CATABOLIC_PROCESS	http://www.broadinstitute.org/gsea/msigdb/cards/GO_RNA_CATABOLIC_PROCESS	227	13	1.33755	1.00059	1.7945	0.049539	109	108	82	82	52	39
437	GO_NEGATIVE_REGULATION_OF_CELL_COMMUNICATION	http://www.broadinstitute.org/gsea/msigdb/cards/GO_NEGATIVE_REGULATION_OF_CELL_COMMUNICATION	1192	132	1.12434	1.00024	1.26401	0.0495398	704	663	652	616	320	279
438	GO_ENDOTHELIAL_CELL_DEVELOPMENT	http://www.broadinstitute.org/gsea/msigdb/cards/GO_ENDOTHELIAL_CELL_DEVELOPMENT	45	7	2.54035	0.998542	7.48285	0.0503728	14	14	5	5	10	5
439	GO_EPIDERMIS_DEVELOPMENT	http://www.broadinstitute.org/gsea/msigdb/cards/GO_EPIDERMIS_DEVELOPMENT	253	61	1.13569	0.999351	1.29083	0.0511754	570	539	537	510	206	216
440	GO_INSULIN_SECRETION	http://www.broadinstitute.org/gsea/msigdb/cards/GO_INSULIN_SECRETION	38	5	2.56788	0.993286	7.63263	0.0517018	13	13	5	5	10	3
441	GO_ACYLGLYCEROL_O_ACYLTRANSFERASE_ACTIVITY	http://www.broadinstitute.org/gsea/msigdb/cards/GO_ACYLGLYCEROL_O_ACYLTRANSFERASE_ACTIVITY	28	3	9.39549	0.984683	1249.86	0.0518914	4	4	0	0	4	0
442	GO_MITOCHONDRIAL_MATRIX	http://www.broadinstitute.org/gsea/msigdb/cards/GO_MITOCHONDRIAL_MATRIX	412	121	1.11065	0.999076	1.2348	0.0520339	886	827	830	772	360	305
443	GO_ACID_THIOL_LIGASE_ACTIVITY	http://www.broadinstitute.org/gsea/msigdb/cards/GO_ACID_THIOL_LIGASE_ACTIVITY	20	3	2.26026	0.992496	5.68031	0.0521975	17	17	7	7	9	6
444	GO_PLASMA_MEMBRANE_PROTEIN_COMPLEX	http://www.broadinstitute.org/gsea/msigdb/cards/GO_PLASMA_MEMBRANE_PROTEIN_COMPLEX	510	100	1.14721	0.998503	1.31847	0.0525243	475	461	426	412	181	169
445	GO_ORGAN_REGENERATION	http://www.broadinstitute.org/gsea/msigdb/cards/GO_ORGAN_REGENERATION	83	13	1.7947	0.993139	3.35866	0.0527673	31	30	16	16	26	15
446	GO_PHOSPHATIDYLINOSITOL_3_PHOSPHATE_BIOSYNTHETIC_PROCESS	http://www.broadinstitute.org/gsea/msigdb/cards/GO_PHOSPHATIDYLINOSITOL_3_PHOSPHATE_BIOSYNTHETIC_PROCESS	49	9	1.4129	0.994954	2.02059	0.0534158	78	76	54	53	42	25
447	GO_FLAVIN_ADENINE_DINUCLEOTIDE_BINDING	http://www.broadinstitute.org/gsea/msigdb/cards/GO_FLAVIN_ADENINE_DINUCLEOTIDE_BINDING	74	24	1.15228	0.997912	1.33095	0.0534253	434	426	396	384	86	86
448	GO_CELLULAR_RESPONSE_TO_ALKALOID	http://www.broadinstitute.org/gsea/msigdb/cards/GO_CELLULAR_RESPONSE_TO_ALKALOID	34	9	1.50145	0.993732	2.29055	0.0536117	54	54	38	38	37	28
449	GO_INORGANIC_CATION_TRANSMEMBRANE_TRANSPORTER_ACTIVITY	http://www.broadinstitute.org/gsea/msigdb/cards/GO_INORGANIC_CATION_TRANSMEMBRANE_TRANSPORTER_ACTIVITY	527	86	1.1524	0.997771	1.33141	0.0536573	438	423	397	383	187	184
450	GO_AGING	http://www.broadinstitute.org/gsea/msigdb/cards/GO_AGING	264	60	1.14942	0.997704	1.32462	0.0538396	461	441	412	396	205	171
451	GO_SINGLE_STRANDED_DNA_BINDING	http://www.broadinstitute.org/gsea/msigdb/cards/GO_SINGLE_STRANDED_DNA_BINDING	93	19	1.30528	0.994513	1.71685	0.0548255	125	119	103	101	91	67
452	GO_REGULATION_OF_DNA_RECOMBINATION	http://www.broadinstitute.org/gsea/msigdb/cards/GO_REGULATION_OF_DNA_RECOMBINATION	58	9	1.39447	0.992481	1.96937	0.0553237	79	79	60	60	56	42
453	GO_MITOTIC_RECOMBINATION	http://www.broadinstitute.org/gsea/msigdb/cards/GO_MITOTIC_RECOMBINATION	41	8	1.49212	0.99036	2.2691	0.0556955	56	56	41	40	45	27
454	GO_SOMATIC_RECOMBINATION_OF_IMMUNOGLOBULIN_GENE_SEGMENTS	http://www.broadinstitute.org/gsea/msigdb/cards/GO_SOMATIC_RECOMBINATION_OF_IMMUNOGLOBULIN_GENE_SEGMENTS	21	6	1.52858	0.989578	2.38853	0.0558164	51	50	34	34	33	21
455	GO_TRIGLYCERIDE_LIPASE_ACTIVITY	http://www.broadinstitute.org/gsea/msigdb/cards/GO_TRIGLYCERIDE_LIPASE_ACTIVITY	20	5	1.43011	0.990815	2.07112	0.0560442	64	64	56	56	12	8
456	GO_METHYLATED_HISTONE_BINDING	http://www.broadinstitute.org/gsea/msigdb/cards/GO_METHYLATED_HISTONE_BINDING	52	5	2.30371	0.979118	5.91894	0.0560541	15	15	7	7	15	7
457	GO_CIRCULATORY_SYSTEM_DEVELOPMENT	http://www.broadinstitute.org/gsea/msigdb/cards/GO_CIRCULATORY_SYSTEM_DEVELOPMENT	788	160	1.11215	0.997182	1.24046	0.0562272	806	763	797	747	401	382
458	GO_VENTRAL_SPINAL_CORD_INTERNEURON_SPECIFICATION	http://www.broadinstitute.org/gsea/msigdb/cards/GO_VENTRAL_SPINAL_CORD_INTERNEURON_SPECIFICATION	11	3	9.01308	0.950846	1197.95	0.0564257	5	4	0	0	5	0
459	GO_SPINAL_CORD_MOTOR_NEURON_CELL_FATE_SPECIFICATION	http://www.broadinstitute.org/gsea/msigdb/cards/GO_SPINAL_CORD_MOTOR_NEURON_CELL_FATE_SPECIFICATION	13	3	9.01308	0.950846	1197.95	0.0564257	5	4	0	0	5	0
460	GO_VENTRAL_SPINAL_CORD_INTERNEURON_DIFFERENTIATION	http://www.broadinstitute.org/gsea/msigdb/cards/GO_VENTRAL_SPINAL_CORD_INTERNEURON_DIFFERENTIATION	17	3	9.01308	0.950846	1197.95	0.0564257	5	4	0	0	5	0
461	GO_INTERFERON_GAMMA_MEDIATED_SIGNALING_PATHWAY	http://www.broadinstitute.org/gsea/msigdb/cards/GO_INTERFERON_GAMMA_MEDIATED_SIGNALING_PATHWAY	70	3	9.8869	0.943739	1334.38	0.0567962	3	3	0	0	3	0
462	GO_NEURAL_TUBE_PATTERNING	http://www.broadinstitute.org/gsea/msigdb/cards/GO_NEURAL_TUBE_PATTERNING	34	13	1.54039	0.987495	2.43896	0.056909	52	50	31	31	37	23
463	GO_GENITALIA_DEVELOPMENT	http://www.broadinstitute.org/gsea/msigdb/cards/GO_GENITALIA_DEVELOPMENT	42	15	1.2995	0.992293	1.70626	0.0569587	122	122	98	97	55	50
464	GO_NEGATIVE_REGULATION_OF_BLOOD_VESSEL_ENDOTHELIAL_CELL_MIGRATION	http://www.broadinstitute.org/gsea/msigdb/cards/GO_NEGATIVE_REGULATION_OF_BLOOD_VESSEL_ENDOTHELIAL_CELL_MIGRATION	24	4	9.23363	0.945805	1234.84	0.0569898	4	4	0	0	4	0
465	GO_REGULATION_OF_CYTOKINE_SECRETION	http://www.broadinstitute.org/gsea/msigdb/cards/GO_REGULATION_OF_CYTOKINE_SECRETION	149	14	1.53727	0.987031	2.42788	0.0572029	51	50	33	32	35	24
466	GO_PROTEIN_LOCALIZATION_TO_LYSOSOME	http://www.broadinstitute.org/gsea/msigdb/cards/GO_PROTEIN_LOCALIZATION_TO_LYSOSOME	20	4	1.75575	0.982705	3.21116	0.0573551	29	29	19	19	15	10
467	GO_PROTEIN_TARGETING_TO_LYSOSOME	http://www.broadinstitute.org/gsea/msigdb/cards/GO_PROTEIN_TARGETING_TO_LYSOSOME	15	4	1.75575	0.982705	3.21116	0.0573551	29	29	19	19	15	10
468	GO_SIGNALING_ADAPTOR_ACTIVITY	http://www.broadinstitute.org/gsea/msigdb/cards/GO_SIGNALING_ADAPTOR_ACTIVITY	74	4	3.09697	0.964403	12.5874	0.0578753	9	9	3	3	8	2
469	GO_MONOVALENT_INORGANIC_CATION_TRANSMEMBRANE_TRANSPORTER_ACTIVITY	http://www.broadinstitute.org/gsea/msigdb/cards/GO_MONOVALENT_INORGANIC_CATION_TRANSMEMBRANE_TRANSPORTER_ACTIVITY	366	64	1.195	0.993853	1.43801	0.0581801	264	258	227	221	128	117
470	GO_SYMPATHETIC_NERVOUS_SYSTEM_DEVELOPMENT	http://www.broadinstitute.org/gsea/msigdb/cards/GO_SYMPATHETIC_NERVOUS_SYSTEM_DEVELOPMENT	21	3	8.81567	0.938674	1169.03	0.0582171	4	4	0	0	4	0
471	GO_REGULATION_OF_CELLULAR_RESPONSE_TO_HEAT	http://www.broadinstitute.org/gsea/msigdb/cards/GO_REGULATION_OF_CELLULAR_RESPONSE_TO_HEAT	76	6	1.33148	0.99009	1.79615	0.0582322	103	101	83	81	37	24
472	GO_PYRIMIDINE_CONTAINING_COMPOUND_METABOLIC_PROCESS	http://www.broadinstitute.org/gsea/msigdb/cards/GO_PYRIMIDINE_CONTAINING_COMPOUND_METABOLIC_PROCESS	79	12	1.28288	0.991179	1.66366	0.0584159	136	131	109	109	34	22
473	GO_HISTONE_H3_K4_TRIMETHYLATION	http://www.broadinstitute.org/gsea/msigdb/cards/GO_HISTONE_H3_K4_TRIMETHYLATION	14	2	8.89824	0.93399	1183.63	0.0588201	4	4	0	0	4	0
474	GO_PEPTIDYL_LYSINE_TRIMETHYLATION	http://www.broadinstitute.org/gsea/msigdb/cards/GO_PEPTIDYL_LYSINE_TRIMETHYLATION	25	2	8.89824	0.93399	1183.63	0.0588201	4	4	0	0	4	0
475	GO_EPIDERMAL_CELL_DIFFERENTIATION	http://www.broadinstitute.org/gsea/msigdb/cards/GO_EPIDERMAL_CELL_DIFFERENTIATION	142	36	1.16633	0.99424	1.36876	0.0588898	363	342	322	309	142	157
476	GO_T_CELL_LINEAGE_COMMITMENT	http://www.broadinstitute.org/gsea/msigdb/cards/GO_T_CELL_LINEAGE_COMMITMENT	15	1	3.46365	0.952914	18.3456	0.0597905	8	8	2	2	8	2
477	GO_PHOSPHATIDYLINOSITOL_3_4_5_TRISPHOSPHATE_BINDING	http://www.broadinstitute.org/gsea/msigdb/cards/GO_PHOSPHATIDYLINOSITOL_3_4_5_TRISPHOSPHATE_BINDING	34	1	3.46365	0.952914	18.3456	0.0597905	8	8	2	2	8	2
478	GO_AUTONOMIC_NERVOUS_SYSTEM_DEVELOPMENT	http://www.broadinstitute.org/gsea/msigdb/cards/GO_AUTONOMIC_NERVOUS_SYSTEM_DEVELOPMENT	42	6	3.4585	0.952304	18.3112	0.059939	8	8	2	2	7	2
479	GO_REGULATION_OF_ENDOTHELIAL_CELL_CHEMOTAXIS	http://www.broadinstitute.org/gsea/msigdb/cards/GO_REGULATION_OF_ENDOTHELIAL_CELL_CHEMOTAXIS	17	3	4.54842	0.942635	43.9329	0.0600633	6	6	1	1	3	1
480	GO_RESPONSE_TO_ABIOTIC_STIMULUS	http://www.broadinstitute.org/gsea/msigdb/cards/GO_RESPONSE_TO_ABIOTIC_STIMULUS	1024	192	1.09211	0.99615	1.19737	0.0604151	1264	1145	1196	1106	601	529
481	GO_DICARBOXYLIC_ACID_METABOLIC_PROCESS	http://www.broadinstitute.org/gsea/msigdb/cards/GO_DICARBOXYLIC_ACID_METABOLIC_PROCESS	101	38	1.25304	0.990075	1.58893	0.0605461	167	162	130	129	95	75
482	GO_POSITIVE_REGULATION_OF_CHEMOTAXIS	http://www.broadinstitute.org/gsea/msigdb/cards/GO_POSITIVE_REGULATION_OF_CHEMOTAXIS	120	10	1.84652	0.972771	3.63401	0.0608431	24	24	14	14	11	10
483	GO_REGULATION_OF_CENTRIOLE_REPLICATION	http://www.broadinstitute.org/gsea/msigdb/cards/GO_REGULATION_OF_CENTRIOLE_REPLICATION	13	5	1.41208	0.984023	2.04052	0.0611831	71	71	52	51	49	34
484	GO_PLASMA_MEMBRANE_RAFT	http://www.broadinstitute.org/gsea/msigdb/cards/GO_PLASMA_MEMBRANE_RAFT	86	20	1.38374	0.98399	1.95771	0.0619337	81	81	59	58	36	26
485	GO_POSITIVE_REGULATION_OF_DNA_REPLICATION	http://www.broadinstitute.org/gsea/msigdb/cards/GO_POSITIVE_REGULATION_OF_DNA_REPLICATION	86	13	1.41714	0.982712	2.05398	0.0619851	68	67	55	54	45	33
486	GO_SCAVENGER_RECEPTOR_ACTIVITY	http://www.broadinstitute.org/gsea/msigdb/cards/GO_SCAVENGER_RECEPTOR_ACTIVITY	45	5	1.38171	0.983295	1.95222	0.0625233	79	78	58	58	14	12
487	GO_MAMMARY_GLAND_DEVELOPMENT	http://www.broadinstitute.org/gsea/msigdb/cards/GO_MAMMARY_GLAND_DEVELOPMENT	117	19	1.28969	0.98674	1.68981	0.0625941	128	124	101	100	69	48
488	GO_REPLICATION_FORK	http://www.broadinstitute.org/gsea/msigdb/cards/GO_REPLICATION_FORK	62	8	1.57457	0.976505	2.57166	0.0626077	41	41	29	29	26	15
489	GO_C21_STEROID_HORMONE_METABOLIC_PROCESS	http://www.broadinstitute.org/gsea/msigdb/cards/GO_C21_STEROID_HORMONE_METABOLIC_PROCESS	25	8	2.06601	0.96224	4.73843	0.0629574	18	18	9	9	15	7
490	GO_RESPONSE_TO_TUMOR_NECROSIS_FACTOR	http://www.broadinstitute.org/gsea/msigdb/cards/GO_RESPONSE_TO_TUMOR_NECROSIS_FACTOR	233	23	1.32073	0.984975	1.77699	0.0630921	107	105	82	82	67	57
491	GO_REGULATION_OF_MYOBLAST_PROLIFERATION	http://www.broadinstitute.org/gsea/msigdb/cards/GO_REGULATION_OF_MYOBLAST_PROLIFERATION	11	2	8.59645	0.906399	1142.42	0.0631091	4	4	0	0	3	0
492	GO_PROTON_TRANSPORTING_TWO_SECTOR_ATPASE_COMPLEX_PROTON_TRANSPORTING_DOMAIN	http://www.broadinstitute.org/gsea/msigdb/cards/GO_PROTON_TRANSPORTING_TWO_SECTOR_ATPASE_COMPLEX_PROTON_TRANSPORTING_DOMAIN	21	3	2.45725	0.953105	7.28785	0.0632577	13	13	5	5	6	3
493	GO_PLATELET_DERIVED_GROWTH_FACTOR_RECEPTOR_BINDING	http://www.broadinstitute.org/gsea/msigdb/cards/GO_PLATELET_DERIVED_GROWTH_FACTOR_RECEPTOR_BINDING	15	3	2.50165	0.951217	7.51367	0.0634729	12	12	5	5	5	2
494	GO_WALKING_BEHAVIOR	http://www.broadinstitute.org/gsea/msigdb/cards/GO_WALKING_BEHAVIOR	31	9	1.62779	0.972842	2.77201	0.0636772	36	36	24	24	24	14
495	GO_MICROVILLUS	http://www.broadinstitute.org/gsea/msigdb/cards/GO_MICROVILLUS	75	18	1.28104	0.985873	1.66663	0.0638123	124	124	115	113	49	39
496	GO_POSITIVE_REGULATION_OF_DIGESTIVE_SYSTEM_PROCESS	http://www.broadinstitute.org/gsea/msigdb/cards/GO_POSITIVE_REGULATION_OF_DIGESTIVE_SYSTEM_PROCESS	12	2	2.20267	0.956521	5.57266	0.063894	16	16	7	7	8	6
497	GO_REGULATION_OF_TOR_SIGNALING	http://www.broadinstitute.org/gsea/msigdb/cards/GO_REGULATION_OF_TOR_SIGNALING	68	11	1.30416	0.984771	1.73083	0.0639134	112	111	96	95	58	47
498	GO_REGULATION_OF_B_CELL_ACTIVATION	http://www.broadinstitute.org/gsea/msigdb/cards/GO_REGULATION_OF_B_CELL_ACTIVATION	121	11	1.43787	0.97889	2.13051	0.064224	65	64	44	44	42	28
499	GO_NEGATIVE_REGULATION_OF_NF_KAPPAB_TRANSCRIPTION_FACTOR_ACTIVITY	http://www.broadinstitute.org/gsea/msigdb/cards/GO_NEGATIVE_REGULATION_OF_NF_KAPPAB_TRANSCRIPTION_FACTOR_ACTIVITY	68	9	1.30386	0.984349	1.73152	0.0643428	113	112	93	92	41	39
500	GO_PHAGOSOME_ACIDIFICATION	http://www.broadinstitute.org/gsea/msigdb/cards/GO_PHAGOSOME_ACIDIFICATION	27	4	2.2102	0.954884	5.61315	0.0643794	16	16	7	7	9	5
501	GO_VACUOLAR_PROTON_TRANSPORTING_V_TYPE_ATPASE_COMPLEX	http://www.broadinstitute.org/gsea/msigdb/cards/GO_VACUOLAR_PROTON_TRANSPORTING_V_TYPE_ATPASE_COMPLEX	14	4	2.2102	0.954884	5.61315	0.0643794	16	16	7	7	9	5
502	GO_PROTON_TRANSPORTING_V_TYPE_ATPASE_COMPLEX	http://www.broadinstitute.org/gsea/msigdb/cards/GO_PROTON_TRANSPORTING_V_TYPE_ATPASE_COMPLEX	23	4	2.2102	0.954884	5.61315	0.0643794	16	16	7	7	9	5
503	GO_OSTEOBLAST_DEVELOPMENT	http://www.broadinstitute.org/gsea/msigdb/cards/GO_OSTEOBLAST_DEVELOPMENT	18	3	4.40478	0.9214	42.4136	0.0644966	8	6	1	1	8	1
504	GO_CONDENSED_NUCLEAR_CHROMOSOME	http://www.broadinstitute.org/gsea/msigdb/cards/GO_CONDENSED_NUCLEAR_CHROMOSOME	85	15	1.23193	0.987212	1.53929	0.0649022	183	179	152	152	105	88
505	GO_NUCLEAR_CHROMATIN	http://www.broadinstitute.org/gsea/msigdb/cards/GO_NUCLEAR_CHROMATIN	291	27	1.31089	0.983192	1.75207	0.0651355	107	106	90	89	64	45
506	GO_PROTEOGLYCAN_METABOLIC_PROCESS	http://www.broadinstitute.org/gsea/msigdb/cards/GO_PROTEOGLYCAN_METABOLIC_PROCESS	83	12	1.32641	0.982278	1.79531	0.0652993	97	96	84	83	26	19
507	GO_ETHANOLAMINE_CONTAINING_COMPOUND_METABOLIC_PROCESS	http://www.broadinstitute.org/gsea/msigdb/cards/GO_ETHANOLAMINE_CONTAINING_COMPOUND_METABOLIC_PROCESS	85	17	1.23517	0.986673	1.54793	0.0653537	171	171	152	151	34	28
508	GO_CORE_PROMOTER_BINDING	http://www.broadinstitute.org/gsea/msigdb/cards/GO_CORE_PROMOTER_BINDING	152	12	1.83552	0.962548	3.62885	0.0653579	24	24	14	14	17	9
509	GO_POSITIVE_REGULATION_OF_ENDOTHELIAL_CELL_PROLIFERATION	http://www.broadinstitute.org/gsea/msigdb/cards/GO_POSITIVE_REGULATION_OF_ENDOTHELIAL_CELL_PROLIFERATION	68	10	1.93983	0.95838	4.13779	0.0657813	21	21	12	11	16	11
510	GO_EXODEOXYRIBONUCLEASE_ACTIVITY	http://www.broadinstitute.org/gsea/msigdb/cards/GO_EXODEOXYRIBONUCLEASE_ACTIVITY	18	3	2.10899	0.950315	5.05842	0.0669342	17	17	8	8	10	5
511	GO_OXIDOREDUCTASE_ACTIVITY_ACTING_ON_THE_CH_CH_GROUP_OF_DONORS	http://www.broadinstitute.org/gsea/msigdb/cards/GO_OXIDOREDUCTASE_ACTIVITY_ACTING_ON_THE_CH_CH_GROUP_OF_DONORS	57	23	1.15584	0.989853	1.35017	0.0671052	366	363	339	327	67	64
512	GO_NEURON_DEATH	http://www.broadinstitute.org/gsea/msigdb/cards/GO_NEURON_DEATH	47	8	1.41035	0.975884	2.05114	0.0673075	68	67	50	50	42	30
513	GO_RIBOSOMAL_LARGE_SUBUNIT_ASSEMBLY	http://www.broadinstitute.org/gsea/msigdb/cards/GO_RIBOSOMAL_LARGE_SUBUNIT_ASSEMBLY	23	1	8.27891	0.880341	1098.23	0.0675931	4	4	0	0	3	0
514	GO_RIBOSOMAL_LARGE_SUBUNIT_BIOGENESIS	http://www.broadinstitute.org/gsea/msigdb/cards/GO_RIBOSOMAL_LARGE_SUBUNIT_BIOGENESIS	49	1	8.27891	0.880341	1098.23	0.0675931	4	4	0	0	3	0
515	GO_SMALL_MOLECULE_METABOLIC_PROCESS	http://www.broadinstitute.org/gsea/msigdb/cards/GO_SMALL_MOLECULE_METABOLIC_PROCESS	1767	405	1.06922	0.995014	1.14895	0.0681869	3089	2461	3004	2416	1128	1025
516	GO_LATE_ENDOSOME_MEMBRANE	http://www.broadinstitute.org/gsea/msigdb/cards/GO_LATE_ENDOSOME_MEMBRANE	105	14	1.37902	0.976106	1.95962	0.0684094	77	76	56	56	34	21
517	GO_OLIGOSACCHARIDE_CATABOLIC_PROCESS	http://www.broadinstitute.org/gsea/msigdb/cards/GO_OLIGOSACCHARIDE_CATABOLIC_PROCESS	12	5	1.79096	0.957425	3.49085	0.068505	27	27	15	14	14	6
518	GO_RESPONSE_TO_STEROID_HORMONE	http://www.broadinstitute.org/gsea/msigdb/cards/GO_RESPONSE_TO_STEROID_HORMONE	497	85	1.11629	0.99146	1.25696	0.0690323	675	633	636	610	242	192
519	GO_TRANSCRIPTION_FROM_RNA_POLYMERASE_II_PROMOTER	http://www.broadinstitute.org/gsea/msigdb/cards/GO_TRANSCRIPTION_FROM_RNA_POLYMERASE_II_PROMOTER	724	63	1.22279	0.984454	1.52081	0.0690423	203	187	167	156	104	98
520	GO_NUCLEAR_TRANSCRIBED_MRNA_CATABOLIC_PROCESS_DEADENYLATION_DEPENDENT_DECAY	http://www.broadinstitute.org/gsea/msigdb/cards/GO_NUCLEAR_TRANSCRIBED_MRNA_CATABOLIC_PROCESS_DEADENYLATION_DEPENDENT_DECAY	57	3	3.0489	0.913131	12.6602	0.0706278	8	8	3	3	7	3
521	GO_POTASSIUM_ION_HOMEOSTASIS	http://www.broadinstitute.org/gsea/msigdb/cards/GO_POTASSIUM_ION_HOMEOSTASIS	18	4	2.73023	0.920239	9.57556	0.0709833	11	10	4	4	9	3
522	GO_CELLULAR_RESPONSE_TO_RADIATION	http://www.broadinstitute.org/gsea/msigdb/cards/GO_CELLULAR_RESPONSE_TO_RADIATION	137	26	1.2606	0.980387	1.62399	0.0710253	142	140	119	116	96	80
523	GO_PROTEIN_SERINE_THREONINE_KINASE_ACTIVITY	http://www.broadinstitute.org/gsea/msigdb/cards/GO_PROTEIN_SERINE_THREONINE_KINASE_ACTIVITY	445	52	1.19124	0.984432	1.44272	0.0720904	254	242	211	207	158	145
524	GO_INTRINSIC_COMPONENT_OF_PEROXISOMAL_MEMBRANE	http://www.broadinstitute.org/gsea/msigdb/cards/GO_INTRINSIC_COMPONENT_OF_PEROXISOMAL_MEMBRANE	14	5	1.98288	0.940486	4.49628	0.0726514	20	20	9	9	12	9
525	GO_REGULATION_OF_BONE_RESORPTION	http://www.broadinstitute.org/gsea/msigdb/cards/GO_REGULATION_OF_BONE_RESORPTION	33	6	2.19043	0.931398	5.63356	0.072872	15	15	7	7	12	5
526	GO_REGULATION_OF_EXOSOMAL_SECRETION	http://www.broadinstitute.org/gsea/msigdb/cards/GO_REGULATION_OF_EXOSOMAL_SECRETION	17	1	8.07657	0.850862	1073.96	0.0728919	4	4	0	0	3	0
527	GO_ADRENAL_GLAND_DEVELOPMENT	http://www.broadinstitute.org/gsea/msigdb/cards/GO_ADRENAL_GLAND_DEVELOPMENT	23	5	2.81126	0.911384	11.1523	0.0733152	10	10	3	3	9	3
528	GO_REGULATION_OF_TELOMERASE_ACTIVITY	http://www.broadinstitute.org/gsea/msigdb/cards/GO_REGULATION_OF_TELOMERASE_ACTIVITY	43	9	1.39002	0.969014	2.00288	0.0736607	69	68	56	56	46	34
529	GO_CATION_CATION_ANTIPORTER_ACTIVITY	http://www.broadinstitute.org/gsea/msigdb/cards/GO_CATION_CATION_ANTIPORTER_ACTIVITY	25	5	1.78441	0.945892	3.49718	0.0740916	26	25	14	14	15	8
530	GO_SOLUTE_CATION_ANTIPORTER_ACTIVITY	http://www.broadinstitute.org/gsea/msigdb/cards/GO_SOLUTE_CATION_ANTIPORTER_ACTIVITY	32	5	1.78441	0.945892	3.49718	0.0740916	26	25	14	14	15	8
531	GO_POSITIVE_REGULATION_OF_THYMOCYTE_AGGREGATION	http://www.broadinstitute.org/gsea/msigdb/cards/GO_POSITIVE_REGULATION_OF_THYMOCYTE_AGGREGATION	12	3	2.13956	0.929044	5.41321	0.0746135	16	16	7	7	11	5
532	GO_TUBE_DEVELOPMENT	http://www.broadinstitute.org/gsea/msigdb/cards/GO_TUBE_DEVELOPMENT	552	114	1.13481	0.987024	1.3049	0.0756501	462	444	459	444	202	165
533	GO_AXOLEMMA	http://www.broadinstitute.org/gsea/msigdb/cards/GO_AXOLEMMA	14	2	2.64258	0.905783	9.11471	0.0761262	10	10	4	4	8	4
534	GO_SH3_SH2_ADAPTOR_ACTIVITY	http://www.broadinstitute.org/gsea/msigdb/cards/GO_SH3_SH2_ADAPTOR_ACTIVITY	52	3	3.37662	0.885305	18.3613	0.0761946	7	7	2	2	6	1
535	GO_CHROMOSOME_SEPARATION	http://www.broadinstitute.org/gsea/msigdb/cards/GO_CHROMOSOME_SEPARATION	20	6	1.40103	0.964216	2.04886	0.0770258	65	65	49	49	14	9
536	GO_B_CELL_ACTIVATION_INVOLVED_IN_IMMUNE_RESPONSE	http://www.broadinstitute.org/gsea/msigdb/cards/GO_B_CELL_ACTIVATION_INVOLVED_IN_IMMUNE_RESPONSE	35	6	1.47537	0.958265	2.2955	0.0774904	51	50	35	35	30	20
537	GO_NEGATIVE_REGULATION_OF_EPITHELIAL_CELL_MIGRATION	http://www.broadinstitute.org/gsea/msigdb/cards/GO_NEGATIVE_REGULATION_OF_EPITHELIAL_CELL_MIGRATION	53	6	3.36561	0.878368	18.2776	0.0780001	7	7	2	2	7	2
538	GO_CYCLOOXYGENASE_PATHWAY	http://www.broadinstitute.org/gsea/msigdb/cards/GO_CYCLOOXYGENASE_PATHWAY	11	2	1.66635	0.944168	3.02547	0.0784779	31	31	18	18	5	7
539	GO_HEAD_DEVELOPMENT	http://www.broadinstitute.org/gsea/msigdb/cards/GO_HEAD_DEVELOPMENT	709	124	1.11492	0.987442	1.25904	0.079098	639	607	597	568	383	315
540	GO_POSITIVE_REGULATION_OF_TRANSCRIPTION_FROM_RNA_POLYMERASE_II_PROMOTER_INVOLVED_IN_CELLULAR_RESPONSE_TO_CHEMICAL_STIMULUS	http://www.broadinstitute.org/gsea/msigdb/cards/GO_POSITIVE_REGULATION_OF_TRANSCRIPTION_FROM_RNA_POLYMERASE_II_PROMOTER_INVOLVED_IN_CELLULAR_RESPONSE_TO_CHEMICAL_STIMULUS	27	4	2.47584	0.901586	7.67884	0.0793052	11	11	5	5	7	3
541	GO_GLYCOPROTEIN_METABOLIC_PROCESS	http://www.broadinstitute.org/gsea/msigdb/cards/GO_GLYCOPROTEIN_METABOLIC_PROCESS	353	57	1.16477	0.982073	1.382	0.079755	306	295	276	272	126	110
542	GO_NEGATIVE_REGULATION_OF_SECRETION	http://www.broadinstitute.org/gsea/msigdb/cards/GO_NEGATIVE_REGULATION_OF_SECRETION	200	15	1.43515	0.95824	2.17256	0.0798333	60	59	40	39	41	24
543	GO_ARTERY_DEVELOPMENT	http://www.broadinstitute.org/gsea/msigdb/cards/GO_ARTERY_DEVELOPMENT	75	19	1.39736	0.961062	2.04488	0.0798816	66	64	48	48	36	28
544	GO_GLUCOCORTICOID_METABOLIC_PROCESS	http://www.broadinstitute.org/gsea/msigdb/cards/GO_GLUCOCORTICOID_METABOLIC_PROCESS	16	5	1.79664	0.933035	3.60902	0.0801509	24	24	13	13	11	8
545	GO_DIGESTIVE_SYSTEM_DEVELOPMENT	http://www.broadinstitute.org/gsea/msigdb/cards/GO_DIGESTIVE_SYSTEM_DEVELOPMENT	148	38	1.21958	0.976294	1.52415	0.0803352	177	170	172	172	64	60
546	GO_GAMMA_TUBULIN_BINDING	http://www.broadinstitute.org/gsea/msigdb/cards/GO_GAMMA_TUBULIN_BINDING	24	5	1.49478	0.951651	2.38039	0.0812622	47	47	31	31	31	15
547	GO_CELL_CYCLE_ARREST	http://www.broadinstitute.org/gsea/msigdb/cards/GO_CELL_CYCLE_ARREST	154	22	1.27733	0.969652	1.68672	0.0817792	118	116	96	95	75	60
548	GO_POSITIVE_REGULATION_OF_ENDOTHELIAL_CELL_CHEMOTAXIS	http://www.broadinstitute.org/gsea/msigdb/cards/GO_POSITIVE_REGULATION_OF_ENDOTHELIAL_CELL_CHEMOTAXIS	11	2	4.22139	0.840791	41.2294	0.0825342	5	5	1	1	2	1
549	GO_PROTEIN_N_TERMINUS_BINDING	http://www.broadinstitute.org/gsea/msigdb/cards/GO_PROTEIN_N_TERMINUS_BINDING	103	18	1.18847	0.977975	1.44556	0.0825931	248	230	198	197	104	91
550	GO_SIALYLATION	http://www.broadinstitute.org/gsea/msigdb/cards/GO_SIALYLATION	21	1	4.21924	0.839259	41.23	0.0829097	5	5	1	1	3	1
551	GO_UBIQUITIN_LIKE_PROTEIN_LIGASE_ACTIVITY	http://www.broadinstitute.org/gsea/msigdb/cards/GO_UBIQUITIN_LIKE_PROTEIN_LIGASE_ACTIVITY	199	15	1.54308	0.945254	2.56148	0.0830588	40	40	26	26	35	21
552	GO_NEGATIVE_REGULATION_OF_CELL_CYCLE_G1_S_PHASE_TRANSITION	http://www.broadinstitute.org/gsea/msigdb/cards/GO_NEGATIVE_REGULATION_OF_CELL_CYCLE_G1_S_PHASE_TRANSITION	98	11	1.34035	0.962483	1.87521	0.0830872	83	82	63	63	59	44
553	GO_ADULT_LOCOMOTORY_BEHAVIOR	http://www.broadinstitute.org/gsea/msigdb/cards/GO_ADULT_LOCOMOTORY_BEHAVIOR	80	16	1.41861	0.955289	2.12287	0.0831931	58	58	43	43	40	21
554	GO_BLASTOCYST_GROWTH	http://www.broadinstitute.org/gsea/msigdb/cards/GO_BLASTOCYST_GROWTH	17	6	1.3571	0.959431	1.92725	0.0844254	73	73	63	60	41	29
555	GO_LYMPHOCYTE_ACTIVATION_INVOLVED_IN_IMMUNE_RESPONSE	http://www.broadinstitute.org/gsea/msigdb/cards/GO_LYMPHOCYTE_ACTIVATION_INVOLVED_IN_IMMUNE_RESPONSE	98	13	1.38672	0.955913	2.02416	0.0851154	66	65	49	49	41	31
556	GO_CATION_TRANSPORTING_ATPASE_ACTIVITY	http://www.broadinstitute.org/gsea/msigdb/cards/GO_CATION_TRANSPORTING_ATPASE_ACTIVITY	59	8	1.34721	0.959296	1.90114	0.0855238	78	78	61	60	33	28
557	GO_RNA_POLYMERASE_II_ACTIVATING_TRANSCRIPTION_FACTOR_BINDING	http://www.broadinstitute.org/gsea/msigdb/cards/GO_RNA_POLYMERASE_II_ACTIVATING_TRANSCRIPTION_FACTOR_BINDING	36	6	2.2945	0.891407	6.49172	0.0858091	12	12	6	6	7	3
558	GO_CELLULAR_RESPONSE_TO_OXYGEN_LEVELS	http://www.broadinstitute.org/gsea/msigdb/cards/GO_CELLULAR_RESPONSE_TO_OXYGEN_LEVELS	143	14	1.46005	0.948419	2.27522	0.0858185	51	51	34	34	20	20
559	GO_CELLULAR_CATABOLIC_PROCESS	http://www.broadinstitute.org/gsea/msigdb/cards/GO_CELLULAR_CATABOLIC_PROCESS	1322	214	1.07232	0.990086	1.16139	0.0863067	1927	1682	1879	1639	685	606
560	GO_MACROMOLECULE_CATABOLIC_PROCESS	http://www.broadinstitute.org/gsea/msigdb/cards/GO_MACROMOLECULE_CATABOLIC_PROCESS	926	97	1.11761	0.984182	1.26937	0.0865093	585	553	524	507	306	260
561	GO_POSITIVE_REGULATION_OF_ORGANELLE_ORGANIZATION	http://www.broadinstitute.org/gsea/msigdb/cards/GO_POSITIVE_REGULATION_OF_ORGANELLE_ORGANIZATION	573	59	1.1547	0.979445	1.36171	0.0867732	328	315	312	300	165	128
562	GO_KIDNEY_EPITHELIUM_DEVELOPMENT	http://www.broadinstitute.org/gsea/msigdb/cards/GO_KIDNEY_EPITHELIUM_DEVELOPMENT	125	26	1.25366	0.967668	1.62345	0.0869356	124	121	144	143	39	39
563	GO_MISMATCHED_DNA_BINDING	http://www.broadinstitute.org/gsea/msigdb/cards/GO_MISMATCHED_DNA_BINDING	12	7	1.57418	0.936754	2.69645	0.0869961	39	36	24	23	33	21
564	GO_SPERM_MOTILITY	http://www.broadinstitute.org/gsea/msigdb/cards/GO_SPERM_MOTILITY	49	12	1.27432	0.965011	1.68674	0.0875344	115	113	97	94	71	61
565	GO_VENOUS_BLOOD_VESSEL_DEVELOPMENT	http://www.broadinstitute.org/gsea/msigdb/cards/GO_VENOUS_BLOOD_VESSEL_DEVELOPMENT	15	5	2.74642	0.866965	11.0288	0.087592	9	9	3	3	5	3
566	GO_LATERAL_PLASMA_MEMBRANE	http://www.broadinstitute.org/gsea/msigdb/cards/GO_LATERAL_PLASMA_MEMBRANE	50	14	1.24122	0.968333	1.59415	0.088096	144	144	119	117	61	54
567	GO_ESCRT_COMPLEX	http://www.broadinstitute.org/gsea/msigdb/cards/GO_ESCRT_COMPLEX	26	1	3.13209	0.851243	16.7185	0.0883593	8	8	2	2	2	1
568	GO_ESCRT_III_COMPLEX	http://www.broadinstitute.org/gsea/msigdb/cards/GO_ESCRT_III_COMPLEX	11	1	3.13209	0.851243	16.7185	0.0883593	8	8	2	2	2	1
569	GO_MICROBODY	http://www.broadinstitute.org/gsea/msigdb/cards/GO_MICROBODY	134	32	1.18159	0.975234	1.43295	0.0884515	239	238	205	201	80	63
570	GO_GAMETE_GENERATION	http://www.broadinstitute.org/gsea/msigdb/cards/GO_GAMETE_GENERATION	595	75	1.10494	0.985043	1.2396	0.0886131	737	690	677	635	282	220
571	GO_RNA_POLYMERASE_COMPLEX	http://www.broadinstitute.org/gsea/msigdb/cards/GO_RNA_POLYMERASE_COMPLEX	122	12	1.34045	0.956669	1.88976	0.0888564	90	82	59	58	49	42
572	GO_CARBOHYDRATE_TRANSPORT	http://www.broadinstitute.org/gsea/msigdb/cards/GO_CARBOHYDRATE_TRANSPORT	95	17	1.35018	0.955447	1.91949	0.0890024	78	77	56	56	41	29
573	GO_BLOOD_MICROPARTICLE	http://www.broadinstitute.org/gsea/msigdb/cards/GO_BLOOD_MICROPARTICLE	143	31	1.15123	0.978658	1.35485	0.0892265	336	331	306	294	45	48
574	GO_PYRIMIDINE_NUCLEOSIDE_METABOLIC_PROCESS	http://www.broadinstitute.org/gsea/msigdb/cards/GO_PYRIMIDINE_NUCLEOSIDE_METABOLIC_PROCESS	51	7	1.3326	0.957036	1.8631	0.0892314	82	81	64	64	22	15
575	GO_IN_UTERO_EMBRYONIC_DEVELOPMENT	http://www.broadinstitute.org/gsea/msigdb/cards/GO_IN_UTERO_EMBRYONIC_DEVELOPMENT	311	59	1.1567	0.977724	1.36911	0.0896668	324	308	281	274	159	145
576	GO_UNFOLDED_PROTEIN_BINDING	http://www.broadinstitute.org/gsea/msigdb/cards/GO_UNFOLDED_PROTEIN_BINDING	100	17	1.35054	0.954429	1.92081	0.0899043	77	76	58	58	42	33
577	GO_NEGATIVE_REGULATION_OF_CALCIUM_MEDIATED_SIGNALING	http://www.broadinstitute.org/gsea/msigdb/cards/GO_NEGATIVE_REGULATION_OF_CALCIUM_MEDIATED_SIGNALING	19	6	2.46816	0.873206	8.31126	0.0899132	11	11	4	4	8	3
578	GO_SOMATIC_DIVERSIFICATION_OF_IMMUNE_RECEPTORS_VIA_SOMATIC_MUTATION	http://www.broadinstitute.org/gsea/msigdb/cards/GO_SOMATIC_DIVERSIFICATION_OF_IMMUNE_RECEPTORS_VIA_SOMATIC_MUTATION	15	5	1.86738	0.908475	4.02703	0.0899486	23	20	12	11	19	12
579	GO_POSITIVE_REGULATION_OF_TELOMERE_MAINTENANCE	http://www.broadinstitute.org/gsea/msigdb/cards/GO_POSITIVE_REGULATION_OF_TELOMERE_MAINTENANCE	47	11	1.35105	0.95366	1.92216	0.090541	75	73	59	59	50	34
580	GO_NECROPTOTIC_PROCESS	http://www.broadinstitute.org/gsea/msigdb/cards/GO_NECROPTOTIC_PROCESS	21	3	2.30663	0.879357	6.90566	0.0906378	12	12	5	5	7	4
581	GO_NECROTIC_CELL_DEATH	http://www.broadinstitute.org/gsea/msigdb/cards/GO_NECROTIC_CELL_DEATH	28	3	2.30663	0.879357	6.90566	0.0906378	12	12	5	5	7	4
582	GO_ENDOPLASMIC_RETICULUM_ORGANIZATION	http://www.broadinstitute.org/gsea/msigdb/cards/GO_ENDOPLASMIC_RETICULUM_ORGANIZATION	38	4	2.82875	0.852164	11.7344	0.0908899	8	8	3	3	4	2
583	GO_POLY_A_SPECIFIC_RIBONUCLEASE_ACTIVITY	http://www.broadinstitute.org/gsea/msigdb/cards/GO_POLY_A_SPECIFIC_RIBONUCLEASE_ACTIVITY	12	2	4.11283	0.810246	40.4443	0.0909608	5	5	1	1	3	1
584	GO_REGULATION_OF_PROTEIN_SECRETION	http://www.broadinstitute.org/gsea/msigdb/cards/GO_REGULATION_OF_PROTEIN_SECRETION	389	46	1.13337	0.980152	1.311	0.0911639	438	420	378	371	132	88
585	GO_DORSAL_VENTRAL_NEURAL_TUBE_PATTERNING	http://www.broadinstitute.org/gsea/msigdb/cards/GO_DORSAL_VENTRAL_NEURAL_TUBE_PATTERNING	17	7	2.42967	0.872682	8.1298	0.0911793	14	12	4	4	14	4
586	GO_TRANSITION_METAL_ION_TRANSPORT	http://www.broadinstitute.org/gsea/msigdb/cards/GO_TRANSITION_METAL_ION_TRANSPORT	108	20	1.2261	0.96778	1.55583	0.0913486	156	156	132	130	53	49
587	GO_PHOSPHATIDYLINOSITOL_METABOLIC_PROCESS	http://www.broadinstitute.org/gsea/msigdb/cards/GO_PHOSPHATIDYLINOSITOL_METABOLIC_PROCESS	193	32	1.26241	0.963262	1.65898	0.0913851	125	122	99	96	72	58
588	GO_ORGANONITROGEN_COMPOUND_CATABOLIC_PROCESS	http://www.broadinstitute.org/gsea/msigdb/cards/GO_ORGANONITROGEN_COMPOUND_CATABOLIC_PROCESS	343	98	1.09534	0.985341	1.2177	0.0917078	875	821	832	783	309	289
589	GO_BHLH_TRANSCRIPTION_FACTOR_BINDING	http://www.broadinstitute.org/gsea/msigdb/cards/GO_BHLH_TRANSCRIPTION_FACTOR_BINDING	28	2	2.6143	0.858352	9.24586	0.0918363	9	9	4	4	5	2
590	GO_PML_BODY	http://www.broadinstitute.org/gsea/msigdb/cards/GO_PML_BODY	97	14	1.40198	0.94637	2.09129	0.0921186	59	58	45	44	38	29
591	GO_POSITIVE_REGULATION_OF_TRANSCRIPTION_INITIATION_FROM_RNA_POLYMERASE_II_PROMOTER	http://www.broadinstitute.org/gsea/msigdb/cards/GO_POSITIVE_REGULATION_OF_TRANSCRIPTION_INITIATION_FROM_RNA_POLYMERASE_II_PROMOTER	17	2	7.72458	0.747202	1039.35	0.0925916	3	3	0	0	3	0
592	GO_ADULT_BEHAVIOR	http://www.broadinstitute.org/gsea/msigdb/cards/GO_ADULT_BEHAVIOR	135	23	1.33373	0.953619	1.87367	0.0925917	79	79	63	62	58	36
593	GO_CIRCADIAN_RHYTHM	http://www.broadinstitute.org/gsea/msigdb/cards/GO_CIRCADIAN_RHYTHM	137	21	1.2163	0.967872	1.52982	0.0929979	164	163	152	149	65	55
594	GO_MEIOTIC_CHROMOSOME_SEPARATION	http://www.broadinstitute.org/gsea/msigdb/cards/GO_MEIOTIC_CHROMOSOME_SEPARATION	12	4	1.49121	0.935905	2.41079	0.0930643	44	44	29	29	9	5
595	GO_INNER_CELL_MASS_CELL_PROLIFERATION	http://www.broadinstitute.org/gsea/msigdb/cards/GO_INNER_CELL_MASS_CELL_PROLIFERATION	11	5	1.40138	0.944614	2.09085	0.0936622	57	57	49	46	35	23
596	GO_REGULATION_OF_MEMBRANE_PERMEABILITY	http://www.broadinstitute.org/gsea/msigdb/cards/GO_REGULATION_OF_MEMBRANE_PERMEABILITY	70	4	2.67953	0.846011	10.7643	0.0959025	9	9	3	3	9	3
597	GO_REGULATION_OF_CELL_SIZE	http://www.broadinstitute.org/gsea/msigdb/cards/GO_REGULATION_OF_CELL_SIZE	172	18	1.48549	0.932559	2.39219	0.0959053	42	42	31	31	28	20
598	GO_PROTEOGLYCAN_BINDING	http://www.broadinstitute.org/gsea/msigdb/cards/GO_PROTEOGLYCAN_BINDING	30	7	1.35099	0.947961	1.93037	0.0960276	68	68	62	61	13	9
599	GO_NEGATIVE_REGULATION_OF_RESPONSE_TO_STIMULUS	http://www.broadinstitute.org/gsea/msigdb/cards/GO_NEGATIVE_REGULATION_OF_RESPONSE_TO_STIMULUS	1360	161	1.09894	0.983323	1.22826	0.0962279	791	738	742	698	379	340
600	GO_METAL_ION_TRANSMEMBRANE_TRANSPORTER_ACTIVITY	http://www.broadinstitute.org/gsea/msigdb/cards/GO_METAL_ION_TRANSMEMBRANE_TRANSPORTER_ACTIVITY	417	73	1.1355	0.977557	1.31933	0.0963405	396	386	369	356	163	165
601	GO_DEVELOPMENTAL_MATURATION	http://www.broadinstitute.org/gsea/msigdb/cards/GO_DEVELOPMENTAL_MATURATION	193	35	1.11626	0.980396	1.27112	0.0967211	556	521	522	508	139	121
602	GO_ALDEHYDE_DEHYDROGENASE_NAD_ACTIVITY	http://www.broadinstitute.org/gsea/msigdb/cards/GO_ALDEHYDE_DEHYDROGENASE_NAD_ACTIVITY	19	6	1.8814	0.893808	4.17592	0.0967376	18	18	10	10	12	6
603	GO_RNA_POLYMERASE_II_TRANSCRIPTION_FACTOR_COMPLEX	http://www.broadinstitute.org/gsea/msigdb/cards/GO_RNA_POLYMERASE_II_TRANSCRIPTION_FACTOR_COMPLEX	101	14	1.35554	0.946471	1.95515	0.097218	80	72	52	51	39	36
604	GO_NUCLEAR_TRANSCRIPTION_FACTOR_COMPLEX	http://www.broadinstitute.org/gsea/msigdb/cards/GO_NUCLEAR_TRANSCRIPTION_FACTOR_COMPLEX	127	14	1.35554	0.946471	1.95515	0.097218	80	72	52	51	39	36
605	GO_CELLULAR_LIPID_METABOLIC_PROCESS	http://www.broadinstitute.org/gsea/msigdb/cards/GO_CELLULAR_LIPID_METABOLIC_PROCESS	913	180	1.08184	0.985785	1.18731	0.0972816	1215	1116	1158	1070	504	444
606	GO_HUMORAL_IMMUNE_RESPONSE_MEDIATED_BY_CIRCULATING_IMMUNOGLOBULIN	http://www.broadinstitute.org/gsea/msigdb/cards/GO_HUMORAL_IMMUNE_RESPONSE_MEDIATED_BY_CIRCULATING_IMMUNOGLOBULIN	69	15	1.21088	0.965745	1.52009	0.0973752	169	169	148	145	36	37
607	GO_NEUROLOGICAL_SYSTEM_PROCESS	http://www.broadinstitute.org/gsea/msigdb/cards/GO_NEUROLOGICAL_SYSTEM_PROCESS	1242	212	1.07813	0.986263	1.17858	0.0978149	1399	1244	1335	1199	623	592
608	GO_NUCLEAR_TRANSCRIBED_MRNA_POLY_A_TAIL_SHORTENING	http://www.broadinstitute.org/gsea/msigdb/cards/GO_NUCLEAR_TRANSCRIBED_MRNA_POLY_A_TAIL_SHORTENING	25	2	3.31247	0.808805	18.6848	0.0978368	6	6	2	2	6	2
609	GO_STEROL_TRANSPORTER_ACTIVITY	http://www.broadinstitute.org/gsea/msigdb/cards/GO_STEROL_TRANSPORTER_ACTIVITY	18	8	1.36105	0.944527	1.97156	0.0982962	66	66	52	52	38	27
610	GO_CELLULAR_RESPONSE_TO_CYTOKINE_STIMULUS	http://www.broadinstitute.org/gsea/msigdb/cards/GO_CELLULAR_RESPONSE_TO_CYTOKINE_STIMULUS	606	69	1.13875	0.975873	1.32925	0.0989918	376	365	343	334	169	142
611	GO_CYTOKINESIS	http://www.broadinstitute.org/gsea/msigdb/cards/GO_CYTOKINESIS	84	12	1.38034	0.940906	2.03679	0.0993978	61	61	50	48	42	33
612	GO_REGULATION_OF_LEUKOCYTE_MIGRATION	http://www.broadinstitute.org/gsea/msigdb/cards/GO_REGULATION_OF_LEUKOCYTE_MIGRATION	149	12	1.49226	0.926208	2.43831	0.100323	41	41	29	28	24	22
613	GO_NEGATIVE_REGULATION_OF_NEURAL_PRECURSOR_CELL_PROLIFERATION	http://www.broadinstitute.org/gsea/msigdb/cards/GO_NEGATIVE_REGULATION_OF_NEURAL_PRECURSOR_CELL_PROLIFERATION	21	2	7.45579	0.71542	1005.4	0.100582	3	3	0	0	3	0
614	GO_MISMATCH_REPAIR_COMPLEX	http://www.broadinstitute.org/gsea/msigdb/cards/GO_MISMATCH_REPAIR_COMPLEX	14	7	1.48208	0.926982	2.40232	0.100687	46	43	30	29	39	26
615	GO_DEAMINASE_ACTIVITY	http://www.broadinstitute.org/gsea/msigdb/cards/GO_DEAMINASE_ACTIVITY	33	6	1.60146	0.913161	2.88011	0.100958	31	31	19	19	10	8
616	GO_ALCOHOL_TRANSMEMBRANE_TRANSPORTER_ACTIVITY	http://www.broadinstitute.org/gsea/msigdb/cards/GO_ALCOHOL_TRANSMEMBRANE_TRANSPORTER_ACTIVITY	24	3	3.07389	0.811075	16.5718	0.101301	7	7	2	2	6	2
617	GO_PLATELET_DENSE_GRANULE	http://www.broadinstitute.org/gsea/msigdb/cards/GO_PLATELET_DENSE_GRANULE	20	4	1.90695	0.882946	4.40126	0.101486	18	18	10	9	12	9
618	GO_PHOSPHOLIPID_BIOSYNTHETIC_PROCESS	http://www.broadinstitute.org/gsea/msigdb/cards/GO_PHOSPHOLIPID_BIOSYNTHETIC_PROCESS	235	45	1.20939	0.96282	1.52146	0.102296	172	169	143	139	99	81
619	GO_POSITIVE_REGULATION_OF_CELL_SIZE	http://www.broadinstitute.org/gsea/msigdb/cards/GO_POSITIVE_REGULATION_OF_CELL_SIZE	14	2	2.51592	0.834895	8.81861	0.10245	9	9	4	4	4	2
620	GO_ION_ANTIPORTER_ACTIVITY	http://www.broadinstitute.org/gsea/msigdb/cards/GO_ION_ANTIPORTER_ACTIVITY	47	11	1.25056	0.955816	1.63949	0.103082	121	120	102	101	48	45
621	GO_REGULATION_OF_SMOOTH_MUSCLE_CELL_MIGRATION	http://www.broadinstitute.org/gsea/msigdb/cards/GO_REGULATION_OF_SMOOTH_MUSCLE_CELL_MIGRATION	49	4	1.96075	0.873915	4.73598	0.103581	16	16	8	8	13	8
622	GO_TRANSCRIPTIONAL_REPRESSOR_ACTIVITY_RNA_POLYMERASE_II_ACTIVATING_TRANSCRIPTION_FACTOR_BINDING	http://www.broadinstitute.org/gsea/msigdb/cards/GO_TRANSCRIPTIONAL_REPRESSOR_ACTIVITY_RNA_POLYMERASE_II_ACTIVATING_TRANSCRIPTION_FACTOR_BINDING	53	8	2.23472	0.852402	6.68624	0.103701	12	12	5	5	9	5
623	GO_HISTONE_ACETYLTRANSFERASE_BINDING	http://www.broadinstitute.org/gsea/msigdb/cards/GO_HISTONE_ACETYLTRANSFERASE_BINDING	28	4	2.63105	0.826698	10.6014	0.103941	10	9	3	3	10	3
624	GO_CYSTEINE_TYPE_ENDOPEPTIDASE_REGULATOR_ACTIVITY_INVOLVED_IN_APOPTOTIC_PROCESS	http://www.broadinstitute.org/gsea/msigdb/cards/GO_CYSTEINE_TYPE_ENDOPEPTIDASE_REGULATOR_ACTIVITY_INVOLVED_IN_APOPTOTIC_PROCESS	42	2	1.82642	0.886005	4.00466	0.103957	22	21	11	10	15	8
625	GO_LYMPHOCYTE_ACTIVATION	http://www.broadinstitute.org/gsea/msigdb/cards/GO_LYMPHOCYTE_ACTIVATION	342	45	1.19862	0.963133	1.49296	0.10453	185	179	162	161	120	101
626	GO_REGULATION_OF_TRANSCRIPTION_REGULATORY_REGION_DNA_BINDING	http://www.broadinstitute.org/gsea/msigdb/cards/GO_REGULATION_OF_TRANSCRIPTION_REGULATORY_REGION_DNA_BINDING	36	2	7.25147	0.699942	976.201	0.105128	3	3	0	0	3	0
627	GO_REGULATORY_REGION_NUCLEIC_ACID_BINDING	http://www.broadinstitute.org/gsea/msigdb/cards/GO_REGULATORY_REGION_NUCLEIC_ACID_BINDING	818	61	1.16165	0.969073	1.39304	0.105179	263	259	251	245	107	73
628	GO_GLUTAMINE_FAMILY_AMINO_ACID_BIOSYNTHETIC_PROCESS	http://www.broadinstitute.org/gsea/msigdb/cards/GO_GLUTAMINE_FAMILY_AMINO_ACID_BIOSYNTHETIC_PROCESS	20	9	1.3793	0.934742	2.04805	0.105399	63	59	46	46	31	19
629	GO_PROTEIN_HETERODIMERIZATION_ACTIVITY	http://www.broadinstitute.org/gsea/msigdb/cards/GO_PROTEIN_HETERODIMERIZATION_ACTIVITY	468	49	1.15574	0.969998	1.37791	0.105456	298	285	252	248	123	92
630	GO_PROTEIN_LOCALIZATION_TO_CILIUM	http://www.broadinstitute.org/gsea/msigdb/cards/GO_PROTEIN_LOCALIZATION_TO_CILIUM	27	14	1.27025	0.950279	1.70345	0.106356	111	106	83	83	56	44
631	GO_POSITIVE_REGULATION_OF_SEQUESTERING_OF_CALCIUM_ION	http://www.broadinstitute.org/gsea/msigdb/cards/GO_POSITIVE_REGULATION_OF_SEQUESTERING_OF_CALCIUM_ION	16	5	2.39688	0.834199	8.13007	0.106402	10	10	4	4	7	3
632	GO_ORGANELLE_ENVELOPE_LUMEN	http://www.broadinstitute.org/gsea/msigdb/cards/GO_ORGANELLE_ENVELOPE_LUMEN	83	19	1.15063	0.970346	1.36495	0.106597	305	294	276	270	42	35
633	GO_CAJAL_BODY	http://www.broadinstitute.org/gsea/msigdb/cards/GO_CAJAL_BODY	52	3	2.40468	0.833116	8.18787	0.106618	10	10	4	4	5	4
634	GO_NEGATIVE_REGULATION_OF_PROTEIN_AUTOPHOSPHORYLATION	http://www.broadinstitute.org/gsea/msigdb/cards/GO_NEGATIVE_REGULATION_OF_PROTEIN_AUTOPHOSPHORYLATION	11	2	1.81769	0.881982	3.98466	0.106674	22	21	11	10	15	8
635	GO_OXIDOREDUCTASE_ACTIVITY_OXIDIZING_METAL_IONS	http://www.broadinstitute.org/gsea/msigdb/cards/GO_OXIDOREDUCTASE_ACTIVITY_OXIDIZING_METAL_IONS	18	5	1.39994	0.930551	2.12838	0.106848	58	58	39	39	24	19
636	GO_MECHANOSENSORY_BEHAVIOR	http://www.broadinstitute.org/gsea/msigdb/cards/GO_MECHANOSENSORY_BEHAVIOR	12	4	2.24693	0.844067	6.8342	0.106998	12	12	6	5	11	5
637	GO_SYSTEM_PROCESS	http://www.broadinstitute.org/gsea/msigdb/cards/GO_SYSTEM_PROCESS	1785	318	1.06865	0.985418	1.15893	0.108512	1866	1601	1810	1567	869	843
638	GO_ANATOMICAL_STRUCTURE_REGRESSION	http://www.broadinstitute.org/gsea/msigdb/cards/GO_ANATOMICAL_STRUCTURE_REGRESSION	12	3	3.81601	0.756691	37.3613	0.109201	5	5	1	1	5	1
639	GO_REGULATION_OF_EXTRINSIC_APOPTOTIC_SIGNALING_PATHWAY	http://www.broadinstitute.org/gsea/msigdb/cards/GO_REGULATION_OF_EXTRINSIC_APOPTOTIC_SIGNALING_PATHWAY	153	21	1.14873	0.969428	1.36175	0.109316	302	297	273	271	48	32
640	GO_SYNAPSIS	http://www.broadinstitute.org/gsea/msigdb/cards/GO_SYNAPSIS	37	8	1.30226	0.942405	1.80793	0.109719	87	86	65	65	33	28
641	GO_REGULATION_OF_B_CELL_PROLIFERATION	http://www.broadinstitute.org/gsea/msigdb/cards/GO_REGULATION_OF_B_CELL_PROLIFERATION	55	7	1.39097	0.928379	2.10328	0.110022	58	57	40	40	35	24
642	GO_INTERSTRAND_CROSS_LINK_REPAIR	http://www.broadinstitute.org/gsea/msigdb/cards/GO_INTERSTRAND_CROSS_LINK_REPAIR	44	14	1.3395	0.935811	1.92588	0.110299	71	69	56	56	55	31
643	GO_POSITIVE_REGULATION_OF_VIRAL_GENOME_REPLICATION	http://www.broadinstitute.org/gsea/msigdb/cards/GO_POSITIVE_REGULATION_OF_VIRAL_GENOME_REPLICATION	30	2	2.97916	0.788402	16.0379	0.110878	7	7	2	2	7	2
644	GO_POTASSIUM_CHANNEL_COMPLEX	http://www.broadinstitute.org/gsea/msigdb/cards/GO_POTASSIUM_CHANNEL_COMPLEX	90	17	1.49433	0.911492	2.48377	0.111624	39	38	27	27	34	24
645	GO_SYNAPTONEMAL_COMPLEX	http://www.broadinstitute.org/gsea/msigdb/cards/GO_SYNAPTONEMAL_COMPLEX	35	7	1.35896	0.931053	1.99688	0.112157	63	63	47	47	23	18
646	GO_EMBRYONIC_DIGESTIVE_TRACT_DEVELOPMENT	http://www.broadinstitute.org/gsea/msigdb/cards/GO_EMBRYONIC_DIGESTIVE_TRACT_DEVELOPMENT	33	7	1.85709	0.865866	4.25487	0.113199	19	18	9	9	13	7
647	GO_SENSORY_PERCEPTION_OF_LIGHT_STIMULUS	http://www.broadinstitute.org/gsea/msigdb/cards/GO_SENSORY_PERCEPTION_OF_LIGHT_STIMULUS	212	95	1.09893	0.977848	1.23515	0.11323	694	658	668	623	354	331
648	GO_DEVELOPMENTAL_PROCESS_INVOLVED_IN_REPRODUCTION	http://www.broadinstitute.org/gsea/msigdb/cards/GO_DEVELOPMENTAL_PROCESS_INVOLVED_IN_REPRODUCTION	602	107	1.08611	0.980442	1.20323	0.113711	976	884	912	847	335	273
649	GO_RESPONSE_TO_UV_B	http://www.broadinstitute.org/gsea/msigdb/cards/GO_RESPONSE_TO_UV_B	16	5	1.50671	0.906217	2.55049	0.114607	37	37	24	24	25	22
650	GO_RNA_PHOSPHODIESTER_BOND_HYDROLYSIS_EXONUCLEOLYTIC	http://www.broadinstitute.org/gsea/msigdb/cards/GO_RNA_PHOSPHODIESTER_BOND_HYDROLYSIS_EXONUCLEOLYTIC	35	5	1.92334	0.856027	4.64961	0.114654	16	16	8	8	5	4
651	GO_MESODERM_DEVELOPMENT	http://www.broadinstitute.org/gsea/msigdb/cards/GO_MESODERM_DEVELOPMENT	118	19	1.47522	0.909801	2.41886	0.115128	39	39	29	29	28	21
652	GO_NEUROMUSCULAR_PROCESS	http://www.broadinstitute.org/gsea/msigdb/cards/GO_NEUROMUSCULAR_PROCESS	97	26	1.21625	0.953263	1.55445	0.115388	150	149	125	124	77	60
653	GO_CILIARY_BASAL_BODY	http://www.broadinstitute.org/gsea/msigdb/cards/GO_CILIARY_BASAL_BODY	81	34	1.1521	0.965906	1.37481	0.115449	283	276	261	252	138	143
654	GO_SOMATIC_DIVERSIFICATION_OF_IMMUNOGLOBULINS	http://www.broadinstitute.org/gsea/msigdb/cards/GO_SOMATIC_DIVERSIFICATION_OF_IMMUNOGLOBULINS	29	7	1.39467	0.921661	2.128	0.115776	57	53	40	39	35	27
655	GO_PHOSPHATIDYLINOSITOL_BIOSYNTHETIC_PROCESS	http://www.broadinstitute.org/gsea/msigdb/cards/GO_PHOSPHATIDYLINOSITOL_BIOSYNTHETIC_PROCESS	120	26	1.25141	0.946156	1.65977	0.116112	115	113	93	90	65	53
656	GO_REGULATION_OF_PROTEIN_TARGETING	http://www.broadinstitute.org/gsea/msigdb/cards/GO_REGULATION_OF_PROTEIN_TARGETING	307	40	1.16886	0.962134	1.42117	0.116193	238	231	206	200	104	75
657	GO_PHOTORECEPTOR_CELL_DIFFERENTIATION	http://www.broadinstitute.org/gsea/msigdb/cards/GO_PHOTORECEPTOR_CELL_DIFFERENTIATION	50	20	1.25242	0.945839	1.66284	0.116276	113	112	91	90	73	65
658	GO_MAMMARY_GLAND_MORPHOGENESIS	http://www.broadinstitute.org/gsea/msigdb/cards/GO_MAMMARY_GLAND_MORPHOGENESIS	40	10	2.01334	0.843079	5.22645	0.116534	15	14	7	7	15	7
659	GO_CELLULAR_RESPONSE_TO_ALCOHOL	http://www.broadinstitute.org/gsea/msigdb/cards/GO_CELLULAR_RESPONSE_TO_ALCOHOL	115	27	1.21016	0.953609	1.53837	0.116729	160	156	131	128	84	57
660	GO_PROTEIN_LOCALIZATION_TO_VACUOLE	http://www.broadinstitute.org/gsea/msigdb/cards/GO_PROTEIN_LOCALIZATION_TO_VACUOLE	46	6	1.45155	0.91096	2.33214	0.117093	41	41	34	33	27	23
661	GO_ESTABLISHMENT_OF_PROTEIN_LOCALIZATION_TO_VACUOLE	http://www.broadinstitute.org/gsea/msigdb/cards/GO_ESTABLISHMENT_OF_PROTEIN_LOCALIZATION_TO_VACUOLE	32	6	1.45155	0.91096	2.33214	0.117093	41	41	34	33	27	23
662	GO_POSITIVE_REGULATION_OF_EXTRINSIC_APOPTOTIC_SIGNALING_PATHWAY_VIA_DEATH_DOMAIN_RECEPTORS	http://www.broadinstitute.org/gsea/msigdb/cards/GO_POSITIVE_REGULATION_OF_EXTRINSIC_APOPTOTIC_SIGNALING_PATHWAY_VIA_DEATH_DOMAIN_RECEPTORS	17	2	6.82929	0.660987	918.731	0.117335	3	3	0	0	3	0
663	GO_PIGMENT_GRANULE_ORGANIZATION	http://www.broadinstitute.org/gsea/msigdb/cards/GO_PIGMENT_GRANULE_ORGANIZATION	24	3	2.59239	0.792189	10.5841	0.117781	8	8	3	3	8	3
664	GO_SENSORY_PERCEPTION	http://www.broadinstitute.org/gsea/msigdb/cards/GO_SENSORY_PERCEPTION	938	155	1.08111	0.980186	1.19247	0.118833	1079	982	1021	941	511	485
665	GO_POSITIVE_REGULATION_OF_SMOOTH_MUSCLE_CELL_MIGRATION	http://www.broadinstitute.org/gsea/msigdb/cards/GO_POSITIVE_REGULATION_OF_SMOOTH_MUSCLE_CELL_MIGRATION	30	2	2.58893	0.787982	10.6055	0.119597	8	8	3	3	6	3
666	GO_PROTEASOMAL_PROTEIN_CATABOLIC_PROCESS	http://www.broadinstitute.org/gsea/msigdb/cards/GO_PROTEASOMAL_PROTEIN_CATABOLIC_PROCESS	271	17	1.31508	0.931438	1.8652	0.119812	75	75	59	59	47	40
667	GO_EYELID_DEVELOPMENT_IN_CAMERA_TYPE_EYE	http://www.broadinstitute.org/gsea/msigdb/cards/GO_EYELID_DEVELOPMENT_IN_CAMERA_TYPE_EYE	13	4	2.89464	0.768754	15.5534	0.120096	7	7	2	2	6	2
668	GO_REGULATION_OF_PROTEIN_ACTIVATION_CASCADE	http://www.broadinstitute.org/gsea/msigdb/cards/GO_REGULATION_OF_PROTEIN_ACTIVATION_CASCADE	35	15	1.19185	0.955005	1.48897	0.120557	175	175	157	153	39	38
669	GO_LIVER_REGENERATION	http://www.broadinstitute.org/gsea/msigdb/cards/GO_LIVER_REGENERATION	19	3	1.98314	0.838242	5.09612	0.120597	14	14	7	7	11	6
670	GO_IMP_METABOLIC_PROCESS	http://www.broadinstitute.org/gsea/msigdb/cards/GO_IMP_METABOLIC_PROCESS	14	5	1.64512	0.878645	3.18269	0.120673	25	25	15	15	7	6
671	GO_EXTRINSIC_APOPTOTIC_SIGNALING_PATHWAY_VIA_DEATH_DOMAIN_RECEPTORS	http://www.broadinstitute.org/gsea/msigdb/cards/GO_EXTRINSIC_APOPTOTIC_SIGNALING_PATHWAY_VIA_DEATH_DOMAIN_RECEPTORS	39	6	2.50726	0.792825	10.0618	0.121028	9	9	3	3	7	3
672	GO_LEUKOCYTE_ACTIVATION	http://www.broadinstitute.org/gsea/msigdb/cards/GO_LEUKOCYTE_ACTIVATION	414	48	1.18754	0.955153	1.47764	0.121887	186	180	164	163	121	103
673	GO_POSITIVE_REGULATION_OF_BIOSYNTHETIC_PROCESS	http://www.broadinstitute.org/gsea/msigdb/cards/GO_POSITIVE_REGULATION_OF_BIOSYNTHETIC_PROCESS	1805	201	1.08448	0.978551	1.20195	0.12198	962	881	896	849	444	393
674	GO_METAL_ION_TRANSPORT	http://www.broadinstitute.org/gsea/msigdb/cards/GO_METAL_ION_TRANSPORT	582	104	1.11568	0.97116	1.28198	0.122	471	455	435	420	224	218
675	GO_CARBOXYLIC_ESTER_HYDROLASE_ACTIVITY	http://www.broadinstitute.org/gsea/msigdb/cards/GO_CARBOXYLIC_ESTER_HYDROLASE_ACTIVITY	135	23	1.16746	0.9594	1.42139	0.122092	221	219	206	203	53	51
676	GO_DRUG_METABOLIC_PROCESS	http://www.broadinstitute.org/gsea/msigdb/cards/GO_DRUG_METABOLIC_PROCESS	39	6	1.22145	0.947818	1.57731	0.122297	138	136	112	111	22	16
677	GO_TROPHOBLAST_GIANT_CELL_DIFFERENTIATION	http://www.broadinstitute.org/gsea/msigdb/cards/GO_TROPHOBLAST_GIANT_CELL_DIFFERENTIATION	12	1	6.69006	0.645972	900.61	0.122353	3	3	0	0	2	0
678	GO_SPINAL_CORD_PATTERNING	http://www.broadinstitute.org/gsea/msigdb/cards/GO_SPINAL_CORD_PATTERNING	24	7	2.13259	0.820854	6.36237	0.122791	15	13	5	5	14	5
679	GO_NEGATIVE_REGULATION_OF_ANION_TRANSPORT	http://www.broadinstitute.org/gsea/msigdb/cards/GO_NEGATIVE_REGULATION_OF_ANION_TRANSPORT	33	3	6.99014	0.635783	955.356	0.122797	3	3	0	0	3	0
680	GO_HEPARAN_SULFATE_PROTEOGLYCAN_METABOLIC_PROCESS	http://www.broadinstitute.org/gsea/msigdb/cards/GO_HEPARAN_SULFATE_PROTEOGLYCAN_METABOLIC_PROCESS	28	3	1.37506	0.917223	2.06624	0.122961	51	51	48	48	4	1
681	GO_HEPARAN_SULFATE_PROTEOGLYCAN_BIOSYNTHETIC_PROCESS	http://www.broadinstitute.org/gsea/msigdb/cards/GO_HEPARAN_SULFATE_PROTEOGLYCAN_BIOSYNTHETIC_PROCESS	23	3	1.37506	0.917223	2.06624	0.122961	51	51	48	48	4	1
682	GO_ENDOSOME_LUMEN	http://www.broadinstitute.org/gsea/msigdb/cards/GO_ENDOSOME_LUMEN	26	6	1.54621	0.889332	2.747	0.123157	31	31	21	20	28	19
683	GO_MORPHOGENESIS_OF_AN_EPITHELIUM	http://www.broadinstitute.org/gsea/msigdb/cards/GO_MORPHOGENESIS_OF_AN_EPITHELIUM	400	84	1.13522	0.965916	1.33441	0.12375	337	324	339	326	151	133
684	GO_ENDOLYSOSOME	http://www.broadinstitute.org/gsea/msigdb/cards/GO_ENDOLYSOSOME	16	2	6.31964	0.659257	841.999	0.123873	4	4	0	0	4	0
685	GO_REGULATION_OF_NEURON_APOPTOTIC_PROCESS	http://www.broadinstitute.org/gsea/msigdb/cards/GO_REGULATION_OF_NEURON_APOPTOTIC_PROCESS	192	31	1.21571	0.948024	1.56213	0.123886	148	145	118	117	88	61
686	GO_PHOTORECEPTOR_CELL_DEVELOPMENT	http://www.broadinstitute.org/gsea/msigdb/cards/GO_PHOTORECEPTOR_CELL_DEVELOPMENT	39	18	1.25291	0.940148	1.67442	0.124032	108	107	87	86	70	62
687	GO_REGULATION_OF_ENDOTHELIAL_CELL_PROLIFERATION	http://www.broadinstitute.org/gsea/msigdb/cards/GO_REGULATION_OF_ENDOTHELIAL_CELL_PROLIFERATION	98	17	1.4495	0.903645	2.35454	0.124053	41	41	30	29	26	17
688	GO_PEPTIDASE_ACTIVATOR_ACTIVITY_INVOLVED_IN_APOPTOTIC_PROCESS	http://www.broadinstitute.org/gsea/msigdb/cards/GO_PEPTIDASE_ACTIVATOR_ACTIVITY_INVOLVED_IN_APOPTOTIC_PROCESS	21	2	1.70333	0.866218	3.51171	0.12408	24	23	13	12	16	10
689	GO_RESPONSE_TO_NERVE_GROWTH_FACTOR	http://www.broadinstitute.org/gsea/msigdb/cards/GO_RESPONSE_TO_NERVE_GROWTH_FACTOR	37	4	2.29622	0.795158	7.32153	0.125274	9	9	5	5	5	3
690	GO_PHAGOCYTIC_VESICLE_MEMBRANE	http://www.broadinstitute.org/gsea/msigdb/cards/GO_PHAGOCYTIC_VESICLE_MEMBRANE	58	4	1.75921	0.855878	3.78753	0.125432	19	19	12	11	7	5
691	GO_MODULATION_BY_HOST_OF_VIRAL_PROCESS	http://www.broadinstitute.org/gsea/msigdb/cards/GO_MODULATION_BY_HOST_OF_VIRAL_PROCESS	18	4	2.07091	0.818642	5.76021	0.12569	12	12	6	6	10	6
692	GO_POSITIVE_REGULATION_OF_LIPID_CATABOLIC_PROCESS	http://www.broadinstitute.org/gsea/msigdb/cards/GO_POSITIVE_REGULATION_OF_LIPID_CATABOLIC_PROCESS	25	6	1.70721	0.8629	3.5328	0.125701	22	22	12	12	11	2
693	GO_INOSITOL_LIPID_MEDIATED_SIGNALING	http://www.broadinstitute.org/gsea/msigdb/cards/GO_INOSITOL_LIPID_MEDIATED_SIGNALING	124	17	1.66434	0.868263	3.30149	0.125804	23	23	14	14	18	13
694	GO_HYDROLASE_ACTIVITY_ACTING_ON_CARBON_NITROGEN_BUT_NOT_PEPTIDE_BONDS_IN_LINEAR_AMIDES	http://www.broadinstitute.org/gsea/msigdb/cards/GO_HYDROLASE_ACTIVITY_ACTING_ON_CARBON_NITROGEN_BUT_NOT_PEPTIDE_BONDS_IN_LINEAR_AMIDES	84	10	1.24496	0.940252	1.65174	0.126141	113	109	98	93	33	26
695	GO_REGULATION_OF_CELLULAR_PROTEIN_LOCALIZATION	http://www.broadinstitute.org/gsea/msigdb/cards/GO_REGULATION_OF_CELLULAR_PROTEIN_LOCALIZATION	552	68	1.13551	0.964826	1.33689	0.126264	339	327	307	298	160	121
696	GO_CILIARY_PLASM	http://www.broadinstitute.org/gsea/msigdb/cards/GO_CILIARY_PLASM	85	35	1.15638	0.959658	1.39442	0.126787	257	249	223	218	138	119
697	GO_POTASSIUM_ION_TRANSPORT	http://www.broadinstitute.org/gsea/msigdb/cards/GO_POTASSIUM_ION_TRANSPORT	154	30	1.21581	0.945397	1.56631	0.128002	140	137	119	115	67	63
698	GO_ATPASE_ACTIVITY	http://www.broadinstitute.org/gsea/msigdb/cards/GO_ATPASE_ACTIVITY	427	78	1.08548	0.976449	1.20678	0.128848	882	824	837	777	394	358
699	GO_CELLULAR_AMINO_ACID_BIOSYNTHETIC_PROCESS	http://www.broadinstitute.org/gsea/msigdb/cards/GO_CELLULAR_AMINO_ACID_BIOSYNTHETIC_PROCESS	93	29	1.13714	0.963251	1.34299	0.129105	324	314	291	283	113	108
700	GO_VOLTAGE_GATED_POTASSIUM_CHANNEL_ACTIVITY	http://www.broadinstitute.org/gsea/msigdb/cards/GO_VOLTAGE_GATED_POTASSIUM_CHANNEL_ACTIVITY	89	20	1.23396	0.94056	1.62239	0.129249	121	118	102	98	51	49
701	GO_ATPASE_ACTIVITY_COUPLED	http://www.broadinstitute.org/gsea/msigdb/cards/GO_ATPASE_ACTIVITY_COUPLED	313	58	1.09129	0.974811	1.22182	0.129285	753	714	709	666	300	277
702	GO_REGULATION_OF_INFLAMMATORY_RESPONSE	http://www.broadinstitute.org/gsea/msigdb/cards/GO_REGULATION_OF_INFLAMMATORY_RESPONSE	294	46	1.14242	0.961753	1.35777	0.129591	300	295	264	259	102	98
703	GO_PROTEIN_KINASE_ACTIVITY	http://www.broadinstitute.org/gsea/msigdb/cards/GO_PROTEIN_KINASE_ACTIVITY	640	85	1.11714	0.967999	1.28954	0.129757	444	423	407	394	211	189
704	GO_TAU_PROTEIN_KINASE_ACTIVITY	http://www.broadinstitute.org/gsea/msigdb/cards/GO_TAU_PROTEIN_KINASE_ACTIVITY	12	1	6.67386	0.619814	907.895	0.129767	3	3	0	0	2	0
705	GO_SPROUTING_ANGIOGENESIS	http://www.broadinstitute.org/gsea/msigdb/cards/GO_SPROUTING_ANGIOGENESIS	45	5	1.97422	0.82035	5.13624	0.130348	13	13	7	7	7	4
706	GO_REGULATION_OF_ORGANELLE_ASSEMBLY	http://www.broadinstitute.org/gsea/msigdb/cards/GO_REGULATION_OF_ORGANELLE_ASSEMBLY	148	22	1.19693	0.947901	1.51301	0.130996	162	158	142	140	86	71
707	GO_INTRA_S_DNA_DAMAGE_CHECKPOINT	http://www.broadinstitute.org/gsea/msigdb/cards/GO_INTRA_S_DNA_DAMAGE_CHECKPOINT	12	3	1.66891	0.859416	3.34583	0.13117	22	22	14	14	16	9
708	GO_PROTEIN_DEGLYCOSYLATION	http://www.broadinstitute.org/gsea/msigdb/cards/GO_PROTEIN_DEGLYCOSYLATION	21	3	1.93238	0.822423	4.83759	0.131838	14	14	8	8	13	6
709	GO_INTRINSIC_COMPONENT_OF_MITOCHONDRIAL_INNER_MEMBRANE	http://www.broadinstitute.org/gsea/msigdb/cards/GO_INTRINSIC_COMPONENT_OF_MITOCHONDRIAL_INNER_MEMBRANE	23	3	1.19734	0.94714	1.51533	0.132149	155	155	137	137	12	8
710	GO_AMMONIUM_TRANSMEMBRANE_TRANSPORTER_ACTIVITY	http://www.broadinstitute.org/gsea/msigdb/cards/GO_AMMONIUM_TRANSMEMBRANE_TRANSPORTER_ACTIVITY	27	3	1.81472	0.837225	4.18516	0.132605	17	17	9	9	9	7
711	GO_CELLULAR_AMINO_ACID_METABOLIC_PROCESS	http://www.broadinstitute.org/gsea/msigdb/cards/GO_CELLULAR_AMINO_ACID_METABOLIC_PROCESS	332	109	1.08674	0.975025	1.21134	0.132859	834	782	776	734	344	319
712	GO_POSITIVE_REGULATION_OF_GLYCOPROTEIN_METABOLIC_PROCESS	http://www.broadinstitute.org/gsea/msigdb/cards/GO_POSITIVE_REGULATION_OF_GLYCOPROTEIN_METABOLIC_PROCESS	20	2	2.62479	0.750705	11.1743	0.13291	7	7	3	3	3	1
713	GO_PROGESTERONE_METABOLIC_PROCESS	http://www.broadinstitute.org/gsea/msigdb/cards/GO_PROGESTERONE_METABOLIC_PROCESS	14	4	2.03643	0.807945	5.64895	0.133284	12	12	6	6	11	4
714	GO_DEACETYLASE_ACTIVITY	http://www.broadinstitute.org/gsea/msigdb/cards/GO_DEACETYLASE_ACTIVITY	55	3	6.62762	0.606566	901.566	0.133326	3	3	0	0	3	0
715	GO_VACUOLAR_TRANSPORT	http://www.broadinstitute.org/gsea/msigdb/cards/GO_VACUOLAR_TRANSPORT	253	27	1.22038	0.940803	1.58548	0.133608	129	127	114	111	76	74
716	GO_POSITIVE_REGULATION_OF_GENE_EXPRESSION	http://www.broadinstitute.org/gsea/msigdb/cards/GO_POSITIVE_REGULATION_OF_GENE_EXPRESSION	1733	189	1.08606	0.974836	1.21003	0.134229	837	775	796	758	379	341
717	GO_LYSINE_METABOLIC_PROCESS	http://www.broadinstitute.org/gsea/msigdb/cards/GO_LYSINE_METABOLIC_PROCESS	13	4	1.43896	0.894207	2.34529	0.13431	41	41	29	29	18	17
718	GO_POTASSIUM_CHANNEL_ACTIVITY	http://www.broadinstitute.org/gsea/msigdb/cards/GO_POTASSIUM_CHANNEL_ACTIVITY	120	22	1.22929	0.938147	1.61423	0.134538	122	119	103	99	52	50
719	GO_DNA_REPLICATION_INDEPENDENT_NUCLEOSOME_ORGANIZATION	http://www.broadinstitute.org/gsea/msigdb/cards/GO_DNA_REPLICATION_INDEPENDENT_NUCLEOSOME_ORGANIZATION	53	2	6.32574	0.613304	850.618	0.134788	3	3	0	0	3	0
720	GO_CELLULAR_SODIUM_ION_HOMEOSTASIS	http://www.broadinstitute.org/gsea/msigdb/cards/GO_CELLULAR_SODIUM_ION_HOMEOSTASIS	19	2	1.37149	0.90661	2.09128	0.135046	52	52	39	39	8	7
721	GO_GLYCOSYLATION	http://www.broadinstitute.org/gsea/msigdb/cards/GO_GLYCOSYLATION	267	48	1.16626	0.952883	1.42849	0.135796	213	210	189	187	103	93
722	GO_REGULATION_OF_BONE_REMODELING	http://www.broadinstitute.org/gsea/msigdb/cards/GO_REGULATION_OF_BONE_REMODELING	42	9	1.69663	0.847846	3.51116	0.136032	20	20	13	13	17	10
723	GO_REGULATION_OF_HEART_MORPHOGENESIS	http://www.broadinstitute.org/gsea/msigdb/cards/GO_REGULATION_OF_HEART_MORPHOGENESIS	29	3	6.41763	0.605281	868.9	0.136195	3	3	0	0	3	0
724	GO_RNA_POLYMERASE_II_TRANSCRIPTION_FACTOR_BINDING	http://www.broadinstitute.org/gsea/msigdb/cards/GO_RNA_POLYMERASE_II_TRANSCRIPTION_FACTOR_BINDING	104	22	1.21736	0.939516	1.58032	0.136894	132	130	110	109	53	37
725	GO_REGULATION_OF_TRANSCRIPTION_FROM_RNA_POLYMERASE_II_PROMOTER_IN_RESPONSE_TO_HYPOXIA	http://www.broadinstitute.org/gsea/msigdb/cards/GO_REGULATION_OF_TRANSCRIPTION_FROM_RNA_POLYMERASE_II_PROMOTER_IN_RESPONSE_TO_HYPOXIA	32	2	2.60037	0.743135	11.0794	0.137062	7	7	3	3	3	1
726	GO_REGULATION_OF_CILIUM_ASSEMBLY	http://www.broadinstitute.org/gsea/msigdb/cards/GO_REGULATION_OF_CILIUM_ASSEMBLY	51	5	1.71101	0.843857	3.60913	0.137468	20	20	12	12	10	10
727	GO_RESPONSE_TO_KETONE	http://www.broadinstitute.org/gsea/msigdb/cards/GO_RESPONSE_TO_KETONE	182	31	1.17936	0.947633	1.46919	0.139463	187	179	157	157	88	71
728	GO_REGULATION_OF_INTERLEUKIN_2_PRODUCTION	http://www.broadinstitute.org/gsea/msigdb/cards/GO_REGULATION_OF_INTERLEUKIN_2_PRODUCTION	48	3	2.41619	0.758179	9.74134	0.140003	9	9	3	3	6	3
729	GO_POSITIVE_REGULATION_OF_HOMEOSTATIC_PROCESS	http://www.broadinstitute.org/gsea/msigdb/cards/GO_POSITIVE_REGULATION_OF_HOMEOSTATIC_PROCESS	216	39	1.1151	0.964563	1.28949	0.140959	426	415	383	378	147	113
730	GO_RESPONSE_TO_FOLIC_ACID	http://www.broadinstitute.org/gsea/msigdb/cards/GO_RESPONSE_TO_FOLIC_ACID	15	4	1.21465	0.937538	1.57651	0.141201	128	128	108	108	11	7
731	GO_POSITIVE_REGULATION_OF_TRANSPORT	http://www.broadinstitute.org/gsea/msigdb/cards/GO_POSITIVE_REGULATION_OF_TRANSPORT	936	142	1.0837	0.973613	1.20633	0.141391	869	805	805	752	331	287
732	GO_MONOCARBOXYLIC_ACID_BINDING	http://www.broadinstitute.org/gsea/msigdb/cards/GO_MONOCARBOXYLIC_ACID_BINDING	65	15	1.41618	0.8906	2.27577	0.141851	42	42	31	31	27	27
733	GO_CELLULAR_RESPONSE_TO_UV	http://www.broadinstitute.org/gsea/msigdb/cards/GO_CELLULAR_RESPONSE_TO_UV	66	12	1.39297	0.895101	2.18465	0.142118	46	46	37	36	28	20
734	GO_RESPONSE_TO_DEXAMETHASONE	http://www.broadinstitute.org/gsea/msigdb/cards/GO_RESPONSE_TO_DEXAMETHASONE	33	9	1.4378	0.885726	2.36312	0.142294	42	39	28	28	28	17
735	GO_CATION_CHANNEL_COMPLEX	http://www.broadinstitute.org/gsea/msigdb/cards/GO_CATION_CHANNEL_COMPLEX	167	35	1.28716	0.918891	1.81057	0.142335	80	78	62	62	58	46
736	GO_PARANODE_REGION_OF_AXON	http://www.broadinstitute.org/gsea/msigdb/cards/GO_PARANODE_REGION_OF_AXON	12	2	3.04905	0.69363	17.8417	0.142465	5	5	2	2	4	2
737	GO_SEXUAL_REPRODUCTION	http://www.broadinstitute.org/gsea/msigdb/cards/GO_SEXUAL_REPRODUCTION	730	91	1.08465	0.972776	1.20949	0.143476	829	771	781	727	305	246
738	GO_NEGATIVE_REGULATION_OF_CYTOSOLIC_CALCIUM_ION_CONCENTRATION	http://www.broadinstitute.org/gsea/msigdb/cards/GO_NEGATIVE_REGULATION_OF_CYTOSOLIC_CALCIUM_ION_CONCENTRATION	11	1	6.16461	0.58975	831.718	0.143612	3	3	0	0	2	0
739	GO_REGULATION_OF_PROTEIN_MATURATION	http://www.broadinstitute.org/gsea/msigdb/cards/GO_REGULATION_OF_PROTEIN_MATURATION	82	18	1.1696	0.948119	1.44392	0.143618	195	193	177	173	51	48
740	GO_TUBULIN_BINDING	http://www.broadinstitute.org/gsea/msigdb/cards/GO_TUBULIN_BINDING	273	44	1.13751	0.95698	1.35266	0.143973	295	287	269	263	156	118
741	GO_ORGANONITROGEN_COMPOUND_METABOLIC_PROCESS	http://www.broadinstitute.org/gsea/msigdb/cards/GO_ORGANONITROGEN_COMPOUND_METABOLIC_PROCESS	1796	342	1.05746	0.981016	1.13986	0.144473	2478	2045	2444	2029	875	834
742	GO_TISSUE_MORPHOGENESIS	http://www.broadinstitute.org/gsea/msigdb/cards/GO_TISSUE_MORPHOGENESIS	533	114	1.10993	0.964636	1.27725	0.145097	454	436	453	435	245	221
743	GO_REGULATION_OF_HAIR_FOLLICLE_DEVELOPMENT	http://www.broadinstitute.org/gsea/msigdb/cards/GO_REGULATION_OF_HAIR_FOLLICLE_DEVELOPMENT	15	3	6.16064	0.584778	832.708	0.145173	3	3	0	0	3	0
744	GO_OXIDOREDUCTASE_ACTIVITY_OXIDIZING_METAL_IONS_NAD_OR_NADP_AS_ACCEPTOR	http://www.broadinstitute.org/gsea/msigdb/cards/GO_OXIDOREDUCTASE_ACTIVITY_OXIDIZING_METAL_IONS_NAD_OR_NADP_AS_ACCEPTOR	11	3	1.42018	0.886211	2.30821	0.145635	43	43	29	29	13	12
745	GO_REGULATION_OF_DNA_DAMAGE_CHECKPOINT	http://www.broadinstitute.org/gsea/msigdb/cards/GO_REGULATION_OF_DNA_DAMAGE_CHECKPOINT	13	2	1.42355	0.884905	2.31905	0.145997	41	41	29	29	10	10
746	GO_REGULATION_OF_PLATELET_ACTIVATION	http://www.broadinstitute.org/gsea/msigdb/cards/GO_REGULATION_OF_PLATELET_ACTIVATION	31	6	2.52874	0.728956	10.658	0.146058	7	7	3	3	6	2
747	GO_PLATELET_DENSE_GRANULE_LUMEN	http://www.broadinstitute.org/gsea/msigdb/cards/GO_PLATELET_DENSE_GRANULE_LUMEN	14	2	2.00019	0.78915	5.59014	0.146142	12	12	7	6	8	6
748	GO_REGULATION_OF_INTERLEUKIN_1_SECRETION	http://www.broadinstitute.org/gsea/msigdb/cards/GO_REGULATION_OF_INTERLEUKIN_1_SECRETION	33	5	1.64139	0.843057	3.32653	0.146403	24	23	14	13	17	10
749	GO_MANNOSIDASE_ACTIVITY	http://www.broadinstitute.org/gsea/msigdb/cards/GO_MANNOSIDASE_ACTIVITY	15	3	1.96816	0.793057	5.41107	0.146793	13	13	6	6	11	6
750	GO_CHROMATIN	http://www.broadinstitute.org/gsea/msigdb/cards/GO_CHROMATIN	441	39	1.1995	0.938197	1.53524	0.146794	142	141	131	127	89	72
751	GO_MICROTUBULE_BASED_PROCESS	http://www.broadinstitute.org/gsea/msigdb/cards/GO_MICROTUBULE_BASED_PROCESS	522	102	1.09754	0.967842	1.2448	0.146917	598	560	558	527	382	320
752	GO_HEPARAN_SULFATE_PROTEOGLYCAN_BINDING	http://www.broadinstitute.org/gsea/msigdb/cards/GO_HEPARAN_SULFATE_PROTEOGLYCAN_BINDING	18	6	1.30314	0.910632	1.86818	0.147461	65	65	62	61	10	9
753	GO_CELL_ACTIVATION_INVOLVED_IN_IMMUNE_RESPONSE	http://www.broadinstitute.org/gsea/msigdb/cards/GO_CELL_ACTIVATION_INVOLVED_IN_IMMUNE_RESPONSE	139	17	1.30563	0.909968	1.8817	0.147868	68	67	54	54	43	35
754	GO_MACROPHAGE_ACTIVATION	http://www.broadinstitute.org/gsea/msigdb/cards/GO_MACROPHAGE_ACTIVATION	31	3	6.17099	0.575941	838.555	0.148006	3	3	0	0	3	0
755	GO_SODIUM_INDEPENDENT_ORGANIC_ANION_TRANSMEMBRANE_TRANSPORTER_ACTIVITY	http://www.broadinstitute.org/gsea/msigdb/cards/GO_SODIUM_INDEPENDENT_ORGANIC_ANION_TRANSMEMBRANE_TRANSPORTER_ACTIVITY	21	3	2.78618	0.703923	15.2844	0.14843	6	6	2	2	6	2
756	GO_NEGATIVE_REGULATION_OF_BIOMINERAL_TISSUE_DEVELOPMENT	http://www.broadinstitute.org/gsea/msigdb/cards/GO_NEGATIVE_REGULATION_OF_BIOMINERAL_TISSUE_DEVELOPMENT	20	2	1.98949	0.784918	5.5606	0.149356	12	12	7	6	8	6
757	GO_MEMBRANE_PROTEIN_COMPLEX	http://www.broadinstitute.org/gsea/msigdb/cards/GO_MEMBRANE_PROTEIN_COMPLEX	1020	163	1.07779	0.973323	1.19354	0.149835	962	897	909	849	357	326
758	GO_ORGANIC_ACID_BINDING	http://www.broadinstitute.org/gsea/msigdb/cards/GO_ORGANIC_ACID_BINDING	209	48	1.1228	0.959037	1.31506	0.149941	360	351	320	312	165	143
759	GO_REGULATION_OF_INTERLEUKIN_6_BIOSYNTHETIC_PROCESS	http://www.broadinstitute.org/gsea/msigdb/cards/GO_REGULATION_OF_INTERLEUKIN_6_BIOSYNTHETIC_PROCESS	16	1	1.71538	0.825933	3.77861	0.150048	21	20	11	10	14	8
760	GO_PORE_COMPLEX	http://www.broadinstitute.org/gsea/msigdb/cards/GO_PORE_COMPLEX	17	5	1.19634	0.936667	1.53002	0.151118	143	143	126	124	25	27
761	GO_RNA_POLYMERASE_II_TRANSCRIPTION_COACTIVATOR_ACTIVITY	http://www.broadinstitute.org/gsea/msigdb/cards/GO_RNA_POLYMERASE_II_TRANSCRIPTION_COACTIVATOR_ACTIVITY	36	7	2.06291	0.772091	6.23322	0.151371	11	11	5	5	8	5
762	GO_POSITIVE_REGULATION_OF_INTERLEUKIN_1_BETA_PRODUCTION	http://www.broadinstitute.org/gsea/msigdb/cards/GO_POSITIVE_REGULATION_OF_INTERLEUKIN_1_BETA_PRODUCTION	30	3	1.6802	0.829342	3.58235	0.151671	22	21	12	11	15	9
763	GO_FATTY_ACID_DERIVATIVE_BIOSYNTHETIC_PROCESS	http://www.broadinstitute.org/gsea/msigdb/cards/GO_FATTY_ACID_DERIVATIVE_BIOSYNTHETIC_PROCESS	46	3	1.49919	0.862323	2.66339	0.152222	31	31	20	20	5	9
764	GO_PROSTANOID_BIOSYNTHETIC_PROCESS	http://www.broadinstitute.org/gsea/msigdb/cards/GO_PROSTANOID_BIOSYNTHETIC_PROCESS	19	3	1.49919	0.862323	2.66339	0.152222	31	31	20	20	5	9
765	GO_REGULATION_OF_FIBROBLAST_PROLIFERATION	http://www.broadinstitute.org/gsea/msigdb/cards/GO_REGULATION_OF_FIBROBLAST_PROLIFERATION	81	13	1.27296	0.914611	1.77774	0.152666	80	80	67	67	33	32
766	GO_REGULATION_OF_CYTOKINE_BIOSYNTHETIC_PROCESS	http://www.broadinstitute.org/gsea/msigdb/cards/GO_REGULATION_OF_CYTOKINE_BIOSYNTHETIC_PROCESS	94	6	1.53652	0.853952	2.84676	0.153199	30	29	18	17	20	14
767	GO_REGULATION_OF_ACUTE_INFLAMMATORY_RESPONSE	http://www.broadinstitute.org/gsea/msigdb/cards/GO_REGULATION_OF_ACUTE_INFLAMMATORY_RESPONSE	74	19	1.17444	0.941782	1.46593	0.153505	175	175	158	155	41	42
768	GO_ACYL_COA_DEHYDROGENASE_ACTIVITY	http://www.broadinstitute.org/gsea/msigdb/cards/GO_ACYL_COA_DEHYDROGENASE_ACTIVITY	17	8	1.17171	0.942408	1.45827	0.15392	181	181	161	158	40	39
769	GO_EYE_PHOTORECEPTOR_CELL_DIFFERENTIATION	http://www.broadinstitute.org/gsea/msigdb/cards/GO_EYE_PHOTORECEPTOR_CELL_DIFFERENTIATION	42	16	1.27148	0.91404	1.7751	0.154007	81	80	65	65	53	47
770	GO_LIPID_METABOLIC_PROCESS	http://www.broadinstitute.org/gsea/msigdb/cards/GO_LIPID_METABOLIC_PROCESS	1158	230	1.06139	0.977796	1.15215	0.154588	1746	1556	1699	1505	674	605
771	GO_INTRINSIC_COMPONENT_OF_ORGANELLE_MEMBRANE	http://www.broadinstitute.org/gsea/msigdb/cards/GO_INTRINSIC_COMPONENT_OF_ORGANELLE_MEMBRANE	281	40	1.13363	0.95385	1.34788	0.154589	291	289	264	263	84	82
772	GO_NUCLEAR_CHROMOSOME_SEGREGATION	http://www.broadinstitute.org/gsea/msigdb/cards/GO_NUCLEAR_CHROMOSOME_SEGREGATION	228	32	1.12697	0.955931	1.32911	0.154683	324	318	297	290	161	133
773	GO_HAIR_CELL_DIFFERENTIATION	http://www.broadinstitute.org/gsea/msigdb/cards/GO_HAIR_CELL_DIFFERENTIATION	35	14	1.20119	0.933036	1.5485	0.15504	142	134	123	118	64	77
774	GO_POSITIVE_REGULATION_OF_PROTEIN_SECRETION	http://www.broadinstitute.org/gsea/msigdb/cards/GO_POSITIVE_REGULATION_OF_PROTEIN_SECRETION	211	28	1.11561	0.959452	1.29762	0.155096	396	384	351	345	99	73
775	GO_NEPHRON_EPITHELIUM_DEVELOPMENT	http://www.broadinstitute.org/gsea/msigdb/cards/GO_NEPHRON_EPITHELIUM_DEVELOPMENT	93	21	1.21139	0.929739	1.57707	0.155108	117	114	141	140	33	36
776	GO_PROTEIN_N_LINKED_GLYCOSYLATION	http://www.broadinstitute.org/gsea/msigdb/cards/GO_PROTEIN_N_LINKED_GLYCOSYLATION	75	19	1.31553	0.901494	1.92825	0.15512	62	61	51	51	43	29
777	GO_ALPHA_AMINO_ACID_METABOLIC_PROCESS	http://www.broadinstitute.org/gsea/msigdb/cards/GO_ALPHA_AMINO_ACID_METABOLIC_PROCESS	229	68	1.10061	0.964239	1.25651	0.155514	528	505	479	465	246	228
778	GO_CLATHRIN_ADAPTOR_COMPLEX	http://www.broadinstitute.org/gsea/msigdb/cards/GO_CLATHRIN_ADAPTOR_COMPLEX	27	5	1.89188	0.787237	4.90721	0.155807	13	13	7	7	12	7
779	GO_REGULATION_OF_AMINO_ACID_TRANSPORT	http://www.broadinstitute.org/gsea/msigdb/cards/GO_REGULATION_OF_AMINO_ACID_TRANSPORT	26	3	2.15486	0.748526	6.88652	0.156238	9	9	5	5	8	4
780	GO_PHOSPHOLIPID_CATABOLIC_PROCESS	http://www.broadinstitute.org/gsea/msigdb/cards/GO_PHOSPHOLIPID_CATABOLIC_PROCESS	30	6	1.29609	0.905173	1.85927	0.156615	65	65	61	61	16	11
781	GO_BETA_CATENIN_BINDING	http://www.broadinstitute.org/gsea/msigdb/cards/GO_BETA_CATENIN_BINDING	84	12	1.31783	0.899326	1.93968	0.15701	62	60	50	50	15	12
782	GO_POSITIVE_REGULATION_OF_CELL_CYCLE_G2_M_PHASE_TRANSITION	http://www.broadinstitute.org/gsea/msigdb/cards/GO_POSITIVE_REGULATION_OF_CELL_CYCLE_G2_M_PHASE_TRANSITION	18	1	3.29059	0.653286	32.1917	0.157272	5	5	1	1	5	1
783	GO_NUCLEAR_BODY	http://www.broadinstitute.org/gsea/msigdb/cards/GO_NUCLEAR_BODY	349	28	1.20912	0.929329	1.57548	0.15738	127	122	114	107	55	47
784	GO_GLYCEROLIPID_METABOLIC_PROCESS	http://www.broadinstitute.org/gsea/msigdb/cards/GO_GLYCEROLIPID_METABOLIC_PROCESS	356	68	1.12068	0.956792	1.31301	0.157847	353	344	325	320	151	133
785	GO_CELLULAR_RESPONSE_TO_GLUCOSE_STARVATION	http://www.broadinstitute.org/gsea/msigdb/cards/GO_CELLULAR_RESPONSE_TO_GLUCOSE_STARVATION	31	5	1.94943	0.774835	5.39756	0.158412	12	12	6	6	11	6
786	GO_REGULATION_OF_HUMORAL_IMMUNE_RESPONSE	http://www.broadinstitute.org/gsea/msigdb/cards/GO_REGULATION_OF_HUMORAL_IMMUNE_RESPONSE	52	14	1.17535	0.938697	1.47312	0.159064	169	169	152	149	37	37
787	GO_NEGATIVE_REGULATION_OF_RECEPTOR_ACTIVITY	http://www.broadinstitute.org/gsea/msigdb/cards/GO_NEGATIVE_REGULATION_OF_RECEPTOR_ACTIVITY	29	6	1.9475	0.773895	5.39247	0.159129	12	12	6	6	9	5
788	GO_POSITIVE_REGULATION_OF_KIDNEY_DEVELOPMENT	http://www.broadinstitute.org/gsea/msigdb/cards/GO_POSITIVE_REGULATION_OF_KIDNEY_DEVELOPMENT	41	7	1.80447	0.796244	4.3798	0.159269	15	15	8	8	10	7
789	GO_CELL_SEPARATION_AFTER_CYTOKINESIS	http://www.broadinstitute.org/gsea/msigdb/cards/GO_CELL_SEPARATION_AFTER_CYTOKINESIS	17	2	1.96465	0.77032	5.51818	0.159847	12	12	6	6	3	3
790	GO_REGULATION_OF_B_CELL_APOPTOTIC_PROCESS	http://www.broadinstitute.org/gsea/msigdb/cards/GO_REGULATION_OF_B_CELL_APOPTOTIC_PROCESS	18	2	2.02774	0.759803	6.12323	0.161078	11	11	5	5	6	3
791	GO_NEGATIVE_REGULATION_OF_B_CELL_APOPTOTIC_PROCESS	http://www.broadinstitute.org/gsea/msigdb/cards/GO_NEGATIVE_REGULATION_OF_B_CELL_APOPTOTIC_PROCESS	12	2	2.02774	0.759803	6.12323	0.161078	11	11	5	5	6	3
792	GO_PROTEIN_TRANSPORT_ALONG_MICROTUBULE	http://www.broadinstitute.org/gsea/msigdb/cards/GO_PROTEIN_TRANSPORT_ALONG_MICROTUBULE	27	11	1.33194	0.892485	2.00315	0.161079	58	57	42	42	42	32
793	GO_PROTEIN_COMPLEX_LOCALIZATION	http://www.broadinstitute.org/gsea/msigdb/cards/GO_PROTEIN_COMPLEX_LOCALIZATION	53	11	1.33194	0.892485	2.00315	0.161079	58	57	42	42	42	32
794	GO_NEURAL_RETINA_DEVELOPMENT	http://www.broadinstitute.org/gsea/msigdb/cards/GO_NEURAL_RETINA_DEVELOPMENT	50	11	1.36371	0.883984	2.12391	0.161314	48	48	35	35	30	21
795	GO_REGULATION_OF_FATTY_ACID_BETA_OXIDATION	http://www.broadinstitute.org/gsea/msigdb/cards/GO_REGULATION_OF_FATTY_ACID_BETA_OXIDATION	16	1	5.835	0.545412	790.825	0.162078	3	3	0	0	3	0
796	GO_BLASTOCYST_DEVELOPMENT	http://www.broadinstitute.org/gsea/msigdb/cards/GO_BLASTOCYST_DEVELOPMENT	62	11	1.24474	0.91575	1.69576	0.162208	91	91	82	79	51	39
797	GO_MULTIVESICULAR_BODY_ORGANIZATION	http://www.broadinstitute.org/gsea/msigdb/cards/GO_MULTIVESICULAR_BODY_ORGANIZATION	31	2	2.0318	0.757058	6.16144	0.16226	11	11	5	5	4	3
798	GO_CELLULAR_CARBOHYDRATE_METABOLIC_PROCESS	http://www.broadinstitute.org/gsea/msigdb/cards/GO_CELLULAR_CARBOHYDRATE_METABOLIC_PROCESS	144	36	1.1408	0.948172	1.37345	0.162809	262	253	228	223	116	95
799	GO_ESTABLISHMENT_OF_ENDOTHELIAL_BARRIER	http://www.broadinstitute.org/gsea/msigdb/cards/GO_ESTABLISHMENT_OF_ENDOTHELIAL_BARRIER	30	4	2.67442	0.68208	14.585	0.163033	6	6	2	2	5	2
800	GO_NEGATIVE_REGULATION_OF_CALCIUM_ION_TRANSPORT_INTO_CYTOSOL	http://www.broadinstitute.org/gsea/msigdb/cards/GO_NEGATIVE_REGULATION_OF_CALCIUM_ION_TRANSPORT_INTO_CYTOSOL	19	4	2.17016	0.736237	7.45293	0.163052	9	9	4	4	6	3
801	GO_NEGATIVE_REGULATION_OF_RYANODINE_SENSITIVE_CALCIUM_RELEASE_CHANNEL_ACTIVITY	http://www.broadinstitute.org/gsea/msigdb/cards/GO_NEGATIVE_REGULATION_OF_RYANODINE_SENSITIVE_CALCIUM_RELEASE_CHANNEL_ACTIVITY	12	4	2.17016	0.736237	7.45293	0.163052	9	9	4	4	6	3
802	GO_POSITIVE_REGULATION_OF_ENDOTHELIAL_CELL_MIGRATION	http://www.broadinstitute.org/gsea/msigdb/cards/GO_POSITIVE_REGULATION_OF_ENDOTHELIAL_CELL_MIGRATION	67	8	1.72899	0.802418	3.89847	0.163161	16	16	10	10	8	7
803	GO_N_GLYCAN_PROCESSING	http://www.broadinstitute.org/gsea/msigdb/cards/GO_N_GLYCAN_PROCESSING	20	4	1.52943	0.842182	2.83056	0.163356	26	26	19	19	15	10
804	GO_OXIDOREDUCTASE_ACTIVITY_ACTING_ON_THE_CH_NH_GROUP_OF_DONORS_NAD_OR_NADP_AS_ACCEPTOR	http://www.broadinstitute.org/gsea/msigdb/cards/GO_OXIDOREDUCTASE_ACTIVITY_ACTING_ON_THE_CH_NH_GROUP_OF_DONORS_NAD_OR_NADP_AS_ACCEPTOR	19	5	1.79396	0.791779	4.35373	0.163393	15	15	8	8	9	7
805	GO_POSITIVE_REGULATION_OF_ORGAN_GROWTH	http://www.broadinstitute.org/gsea/msigdb/cards/GO_POSITIVE_REGULATION_OF_ORGAN_GROWTH	38	5	2.0232	0.75634	6.11789	0.163401	11	11	5	5	10	5
806	GO_ISOTYPE_SWITCHING	http://www.broadinstitute.org/gsea/msigdb/cards/GO_ISOTYPE_SWITCHING	16	5	1.40052	0.872001	2.2723	0.163887	41	40	30	30	25	17
807	GO_IMMUNOGLOBULIN_PRODUCTION_INVOLVED_IN_IMMUNOGLOBULIN_MEDIATED_IMMUNE_RESPONSE	http://www.broadinstitute.org/gsea/msigdb/cards/GO_IMMUNOGLOBULIN_PRODUCTION_INVOLVED_IN_IMMUNOGLOBULIN_MEDIATED_IMMUNE_RESPONSE	24	5	1.40052	0.872001	2.2723	0.163887	41	40	30	30	25	17
808	GO_PROTEIN_CATABOLIC_PROCESS	http://www.broadinstitute.org/gsea/msigdb/cards/GO_PROTEIN_CATABOLIC_PROCESS	579	56	1.1349	0.949568	1.35707	0.164252	283	271	247	245	186	155
809	GO_NONMOTILE_PRIMARY_CILIUM	http://www.broadinstitute.org/gsea/msigdb/cards/GO_NONMOTILE_PRIMARY_CILIUM	137	60	1.10736	0.959147	1.2788	0.164255	443	422	401	387	235	231
810	GO_EYE_PHOTORECEPTOR_CELL_DEVELOPMENT	http://www.broadinstitute.org/gsea/msigdb/cards/GO_EYE_PHOTORECEPTOR_CELL_DEVELOPMENT	31	14	1.27364	0.905852	1.79764	0.164372	76	75	61	61	50	44
811	GO_COENZYME_BINDING	http://www.broadinstitute.org/gsea/msigdb/cards/GO_COENZYME_BINDING	179	47	1.09664	0.962883	1.24913	0.164532	535	518	511	491	132	127
812	GO_REGULATION_OF_MYELOID_LEUKOCYTE_DIFFERENTIATION	http://www.broadinstitute.org/gsea/msigdb/cards/GO_REGULATION_OF_MYELOID_LEUKOCYTE_DIFFERENTIATION	108	14	1.5021	0.845861	2.70004	0.165037	27	27	22	22	17	10
813	GO_NUCLEOTIDE_SALVAGE	http://www.broadinstitute.org/gsea/msigdb/cards/GO_NUCLEOTIDE_SALVAGE	14	4	1.51146	0.843404	2.7759	0.166331	28	28	18	18	7	7
814	GO_STEROL_CATABOLIC_PROCESS	http://www.broadinstitute.org/gsea/msigdb/cards/GO_STEROL_CATABOLIC_PROCESS	11	2	6.29153	0.498615	874.416	0.166821	2	2	0	0	2	0
815	GO_INSULIN_RECEPTOR_SIGNALING_PATHWAY	http://www.broadinstitute.org/gsea/msigdb/cards/GO_INSULIN_RECEPTOR_SIGNALING_PATHWAY	80	8	1.42653	0.862851	2.39594	0.166948	37	37	25	25	17	11
816	GO_REGULATION_OF_DIGESTIVE_SYSTEM_PROCESS	http://www.broadinstitute.org/gsea/msigdb/cards/GO_REGULATION_OF_DIGESTIVE_SYSTEM_PROCESS	35	8	1.33925	0.885288	2.04104	0.167051	52	52	41	40	23	21
817	GO_CAMP_RESPONSE_ELEMENT_BINDING	http://www.broadinstitute.org/gsea/msigdb/cards/GO_CAMP_RESPONSE_ELEMENT_BINDING	13	2	2.71298	0.667326	15.2776	0.168474	6	6	2	2	6	2
818	GO_TETRAHYDROFOLATE_METABOLIC_PROCESS	http://www.broadinstitute.org/gsea/msigdb/cards/GO_TETRAHYDROFOLATE_METABOLIC_PROCESS	21	3	1.9184	0.763081	5.30833	0.168485	12	12	6	6	7	5
819	GO_TETRAHYDROFOLATE_INTERCONVERSION	http://www.broadinstitute.org/gsea/msigdb/cards/GO_TETRAHYDROFOLATE_INTERCONVERSION	11	3	1.9184	0.763081	5.30833	0.168485	12	12	6	6	7	5
820	GO_RIBONUCLEOTIDE_BINDING	http://www.broadinstitute.org/gsea/msigdb/cards/GO_RIBONUCLEOTIDE_BINDING	1860	294	1.05706	0.976721	1.14402	0.16883	2012	1721	1972	1696	934	865
821	GO_MULTICELLULAR_ORGANISM_GROWTH	http://www.broadinstitute.org/gsea/msigdb/cards/GO_MULTICELLULAR_ORGANISM_GROWTH	76	20	1.16036	0.938824	1.43502	0.168844	198	188	178	176	93	88
822	GO_ARF_GUANYL_NUCLEOTIDE_EXCHANGE_FACTOR_ACTIVITY	http://www.broadinstitute.org/gsea/msigdb/cards/GO_ARF_GUANYL_NUCLEOTIDE_EXCHANGE_FACTOR_ACTIVITY	24	1	3.58649	0.599393	38.6795	0.169049	4	4	2	1	4	2
823	GO_INTRACILIARY_TRANSPORT_PARTICLE	http://www.broadinstitute.org/gsea/msigdb/cards/GO_INTRACILIARY_TRANSPORT_PARTICLE	30	11	1.3648	0.876504	2.14642	0.169264	48	47	35	34	36	29
824	GO_REGULATION_OF_TELOMERE_MAINTENANCE_VIA_TELOMERE_LENGTHENING	http://www.broadinstitute.org/gsea/msigdb/cards/GO_REGULATION_OF_TELOMERE_MAINTENANCE_VIA_TELOMERE_LENGTHENING	50	9	1.28627	0.898226	1.84714	0.169396	67	66	59	59	41	34
825	GO_POLYSOME	http://www.broadinstitute.org/gsea/msigdb/cards/GO_POLYSOME	43	4	2.3752	0.696584	9.88067	0.169904	7	7	3	3	5	3
826	GO_RNA_LOCALIZATION	http://www.broadinstitute.org/gsea/msigdb/cards/GO_RNA_LOCALIZATION	185	12	1.20455	0.923257	1.57393	0.170285	125	120	113	105	46	34
827	GO_SMOOTHENED_SIGNALING_PATHWAY	http://www.broadinstitute.org/gsea/msigdb/cards/GO_SMOOTHENED_SIGNALING_PATHWAY	72	25	1.26347	0.904257	1.7718	0.170834	81	78	65	64	60	46
828	GO_POSITIVE_REGULATION_OF_EPITHELIAL_CELL_PROLIFERATION	http://www.broadinstitute.org/gsea/msigdb/cards/GO_POSITIVE_REGULATION_OF_EPITHELIAL_CELL_PROLIFERATION	154	25	1.3432	0.880413	2.0669	0.171552	52	51	39	38	41	35
829	GO_ORGANIC_ACID_CATABOLIC_PROCESS	http://www.broadinstitute.org/gsea/msigdb/cards/GO_ORGANIC_ACID_CATABOLIC_PROCESS	205	79	1.08445	0.965349	1.21838	0.171999	705	666	653	624	274	238
830	GO_RESPONSE_TO_ALCOHOL	http://www.broadinstitute.org/gsea/msigdb/cards/GO_RESPONSE_TO_ALCOHOL	362	72	1.09931	0.959549	1.2596	0.172325	501	469	463	449	217	172
831	GO_RAC_GTPASE_BINDING	http://www.broadinstitute.org/gsea/msigdb/cards/GO_RAC_GTPASE_BINDING	39	6	1.94485	0.750872	5.4862	0.17242	11	11	6	6	11	5
832	GO_RNA_DEPENDENT_DNA_BIOSYNTHETIC_PROCESS	http://www.broadinstitute.org/gsea/msigdb/cards/GO_RNA_DEPENDENT_DNA_BIOSYNTHETIC_PROCESS	27	5	1.35276	0.876315	2.1022	0.172817	48	47	38	38	33	24
833	GO_TELOMERE_MAINTENANCE_VIA_TELOMERASE	http://www.broadinstitute.org/gsea/msigdb/cards/GO_TELOMERE_MAINTENANCE_VIA_TELOMERASE	17	5	1.35276	0.876315	2.1022	0.172817	48	47	38	38	33	24
834	GO_AORTA_MORPHOGENESIS	http://www.broadinstitute.org/gsea/msigdb/cards/GO_AORTA_MORPHOGENESIS	22	3	2.61725	0.665869	14.2957	0.173611	6	6	2	2	4	2
835	GO_UBIQUITIN_LIGASE_COMPLEX	http://www.broadinstitute.org/gsea/msigdb/cards/GO_UBIQUITIN_LIGASE_COMPLEX	262	18	1.23216	0.911859	1.66825	0.174131	96	94	83	83	59	42
836	GO_NEUROMUSCULAR_PROCESS_CONTROLLING_POSTURE	http://www.broadinstitute.org/gsea/msigdb/cards/GO_NEUROMUSCULAR_PROCESS_CONTROLLING_POSTURE	15	6	1.45055	0.848745	2.51845	0.174453	33	32	23	23	20	12
837	GO_GROWTH_FACTOR_RECEPTOR_BINDING	http://www.broadinstitute.org/gsea/msigdb/cards/GO_GROWTH_FACTOR_RECEPTOR_BINDING	129	12	1.39216	0.86418	2.26971	0.174492	40	40	30	29	25	20
838	GO_NEGATIVE_REGULATION_OF_HOMEOSTATIC_PROCESS	http://www.broadinstitute.org/gsea/msigdb/cards/GO_NEGATIVE_REGULATION_OF_HOMEOSTATIC_PROCESS	124	19	1.19897	0.922613	1.56025	0.174702	126	124	111	110	72	60
839	GO_GROWTH	http://www.broadinstitute.org/gsea/msigdb/cards/GO_GROWTH	410	73	1.10544	0.956288	1.27799	0.175208	423	405	426	403	198	199
840	GO_MICROBODY_PART	http://www.broadinstitute.org/gsea/msigdb/cards/GO_MICROBODY_PART	93	19	1.2328	0.910302	1.6752	0.176525	96	96	76	76	54	33
841	GO_FATTY_ACID_BETA_OXIDATION_USING_ACYL_COA_DEHYDROGENASE	http://www.broadinstitute.org/gsea/msigdb/cards/GO_FATTY_ACID_BETA_OXIDATION_USING_ACYL_COA_DEHYDROGENASE	18	9	1.15825	0.935991	1.43459	0.176653	189	189	169	166	47	45
842	GO_FILOPODIUM	http://www.broadinstitute.org/gsea/msigdb/cards/GO_FILOPODIUM	94	11	1.55306	0.821086	3.02051	0.176822	23	23	15	15	17	14
843	GO_REGULATION_OF_PROTEIN_STABILITY	http://www.broadinstitute.org/gsea/msigdb/cards/GO_REGULATION_OF_PROTEIN_STABILITY	221	31	1.16679	0.932673	1.46113	0.177113	171	170	151	150	57	42
844	GO_CLATHRIN_COAT	http://www.broadinstitute.org/gsea/msigdb/cards/GO_CLATHRIN_COAT	46	9	1.5742	0.81584	3.13299	0.177195	22	22	14	14	14	10
845	GO_REGULATION_OF_PEPTIDE_TRANSPORT	http://www.broadinstitute.org/gsea/msigdb/cards/GO_REGULATION_OF_PEPTIDE_TRANSPORT	256	35	1.10976	0.953857	1.29159	0.177615	395	381	346	342	109	68
846	GO_REGENERATION	http://www.broadinstitute.org/gsea/msigdb/cards/GO_REGENERATION	161	26	1.31913	0.881698	1.98924	0.178428	57	56	41	41	42	37
847	GO_PROTEIN_PHOSPHORYLATED_AMINO_ACID_BINDING	http://www.broadinstitute.org/gsea/msigdb/cards/GO_PROTEIN_PHOSPHORYLATED_AMINO_ACID_BINDING	24	3	3.34106	0.590417	34.1649	0.179134	4	4	1	1	4	1
848	GO_PHOSPHOTYROSINE_BINDING	http://www.broadinstitute.org/gsea/msigdb/cards/GO_PHOSPHOTYROSINE_BINDING	15	3	3.34106	0.590417	34.1649	0.179134	4	4	1	1	4	1
849	GO_PATTERNING_OF_BLOOD_VESSELS	http://www.broadinstitute.org/gsea/msigdb/cards/GO_PATTERNING_OF_BLOOD_VESSELS	32	5	2.59576	0.655851	14.2322	0.179609	6	6	2	2	5	2
850	GO_REGULATION_OF_INTERLEUKIN_2_BIOSYNTHETIC_PROCESS	http://www.broadinstitute.org/gsea/msigdb/cards/GO_REGULATION_OF_INTERLEUKIN_2_BIOSYNTHETIC_PROCESS	18	2	2.26992	0.694946	9.24666	0.179624	8	8	3	3	5	3
851	GO_POSITIVE_REGULATION_OF_INTERLEUKIN_2_PRODUCTION	http://www.broadinstitute.org/gsea/msigdb/cards/GO_POSITIVE_REGULATION_OF_INTERLEUKIN_2_PRODUCTION	31	2	2.26992	0.694946	9.24666	0.179624	8	8	3	3	5	3
852	GO_POSITIVE_REGULATION_OF_INTERLEUKIN_2_BIOSYNTHETIC_PROCESS	http://www.broadinstitute.org/gsea/msigdb/cards/GO_POSITIVE_REGULATION_OF_INTERLEUKIN_2_BIOSYNTHETIC_PROCESS	12	2	2.26992	0.694946	9.24666	0.179624	8	8	3	3	5	3
853	GO_CILIARY_BASE	http://www.broadinstitute.org/gsea/msigdb/cards/GO_CILIARY_BASE	23	6	1.57247	0.813013	3.13861	0.179896	24	22	14	14	20	10
854	GO_VASCULAR_ENDOTHELIAL_GROWTH_FACTOR_RECEPTOR_SIGNALING_PATHWAY	http://www.broadinstitute.org/gsea/msigdb/cards/GO_VASCULAR_ENDOTHELIAL_GROWTH_FACTOR_RECEPTOR_SIGNALING_PATHWAY	74	7	1.84362	0.755217	4.81997	0.180484	12	12	7	7	10	5
855	GO_PROTEIN_KINASE_COMPLEX	http://www.broadinstitute.org/gsea/msigdb/cards/GO_PROTEIN_KINASE_COMPLEX	90	10	1.31348	0.881722	1.97174	0.180532	66	57	43	42	27	29
856	GO_SMOOTH_MUSCLE_TISSUE_DEVELOPMENT	http://www.broadinstitute.org/gsea/msigdb/cards/GO_SMOOTH_MUSCLE_TISSUE_DEVELOPMENT	18	6	2.10194	0.714068	7.21245	0.180983	9	9	4	4	8	4
857	GO_EPHRIN_RECEPTOR_BINDING	http://www.broadinstitute.org/gsea/msigdb/cards/GO_EPHRIN_RECEPTOR_BINDING	24	2	5.89029	0.473508	815.34	0.18155	2	2	0	0	2	0
858	GO_LYSOSOMAL_TRANSPORT	http://www.broadinstitute.org/gsea/msigdb/cards/GO_LYSOSOMAL_TRANSPORT	70	12	1.31202	0.879805	1.96635	0.183043	55	54	46	45	29	24
859	GO_POLYOL_TRANSPORT	http://www.broadinstitute.org/gsea/msigdb/cards/GO_POLYOL_TRANSPORT	18	2	2.57667	0.649958	14.1421	0.183653	6	6	2	2	5	2
860	GO_CELLULAR_WATER_HOMEOSTASIS	http://www.broadinstitute.org/gsea/msigdb/cards/GO_CELLULAR_WATER_HOMEOSTASIS	14	2	2.57667	0.649958	14.1421	0.183653	6	6	2	2	5	2
861	GO_POLYOL_TRANSMEMBRANE_TRANSPORTER_ACTIVITY	http://www.broadinstitute.org/gsea/msigdb/cards/GO_POLYOL_TRANSMEMBRANE_TRANSPORTER_ACTIVITY	15	2	2.57667	0.649958	14.1421	0.183653	6	6	2	2	5	2
862	GO_HEME_METABOLIC_PROCESS	http://www.broadinstitute.org/gsea/msigdb/cards/GO_HEME_METABOLIC_PROCESS	29	11	1.16425	0.930268	1.45835	0.184059	168	168	152	151	18	12
863	GO_REGULATION_OF_AUTOPHAGY	http://www.broadinstitute.org/gsea/msigdb/cards/GO_REGULATION_OF_AUTOPHAGY	249	39	1.1605	0.931622	1.44686	0.184248	180	179	165	160	114	94
864	GO_FILAMENTOUS_ACTIN	http://www.broadinstitute.org/gsea/msigdb/cards/GO_FILAMENTOUS_ACTIN	20	6	1.57633	0.807243	3.19491	0.184288	22	22	13	13	16	12
865	GO_CHROMATOID_BODY	http://www.broadinstitute.org/gsea/msigdb/cards/GO_CHROMATOID_BODY	13	1	5.49087	0.493069	749.203	0.185886	3	3	0	0	3	0
866	GO_NEGATIVE_REGULATION_OF_CELL_CYCLE_PROCESS	http://www.broadinstitute.org/gsea/msigdb/cards/GO_NEGATIVE_REGULATION_OF_CELL_CYCLE_PROCESS	214	28	1.1176	0.947725	1.31822	0.186246	321	310	299	297	154	117
867	GO_PEROXISOME_PROLIFERATOR_ACTIVATED_RECEPTOR_BINDING	http://www.broadinstitute.org/gsea/msigdb/cards/GO_PEROXISOME_PROLIFERATOR_ACTIVATED_RECEPTOR_BINDING	15	3	1.61108	0.792537	3.363	0.188015	18	18	13	13	13	11
868	GO_RESPONSE_TO_AUDITORY_STIMULUS	http://www.broadinstitute.org/gsea/msigdb/cards/GO_RESPONSE_TO_AUDITORY_STIMULUS	23	8	1.45938	0.832235	2.6067	0.188086	30	30	22	21	21	11
869	GO_POST_EMBRYONIC_MORPHOGENESIS	http://www.broadinstitute.org/gsea/msigdb/cards/GO_POST_EMBRYONIC_MORPHOGENESIS	12	3	1.73516	0.764547	4.12936	0.188501	14	14	9	9	10	8
870	GO_REGULATION_OF_T_CELL_CYTOKINE_PRODUCTION	http://www.broadinstitute.org/gsea/msigdb/cards/GO_REGULATION_OF_T_CELL_CYTOKINE_PRODUCTION	22	2	3.18126	0.583178	31.8847	0.188547	4	4	1	1	4	1
871	GO_MONOVALENT_INORGANIC_CATION_HOMEOSTASIS	http://www.broadinstitute.org/gsea/msigdb/cards/GO_MONOVALENT_INORGANIC_CATION_HOMEOSTASIS	123	31	1.09576	0.955819	1.25641	0.189621	480	467	445	436	132	112
872	GO_LACTATE_TRANSMEMBRANE_TRANSPORT	http://www.broadinstitute.org/gsea/msigdb/cards/GO_LACTATE_TRANSMEMBRANE_TRANSPORT	12	2	5.75374	0.457595	798.955	0.190006	2	2	0	0	2	0
873	GO_CUL4_RING_E3_UBIQUITIN_LIGASE_COMPLEX	http://www.broadinstitute.org/gsea/msigdb/cards/GO_CUL4_RING_E3_UBIQUITIN_LIGASE_COMPLEX	25	5	1.93887	0.72501	5.86277	0.190861	11	11	5	5	8	5
874	GO_ORGANIC_CATION_TRANSPORT	http://www.broadinstitute.org/gsea/msigdb/cards/GO_ORGANIC_CATION_TRANSPORT	20	2	1.6908	0.771652	3.92449	0.191567	16	16	9	9	8	7
875	GO_PROTEIN_HOMOTRIMERIZATION	http://www.broadinstitute.org/gsea/msigdb/cards/GO_PROTEIN_HOMOTRIMERIZATION	20	2	1.93881	0.723783	5.87124	0.191651	11	11	5	5	3	1
876	GO_AMINOGLYCAN_METABOLIC_PROCESS	http://www.broadinstitute.org/gsea/msigdb/cards/GO_AMINOGLYCAN_METABOLIC_PROCESS	166	24	1.23464	0.899856	1.69921	0.19177	89	87	75	72	54	42
877	GO_DICARBOXYLIC_ACID_TRANSPORT	http://www.broadinstitute.org/gsea/msigdb/cards/GO_DICARBOXYLIC_ACID_TRANSPORT	71	12	1.18577	0.917957	1.53346	0.192083	131	129	117	117	63	45
878	GO_HYDROLASE_ACTIVITY_ACTING_ON_CARBON_NITROGEN_BUT_NOT_PEPTIDE_BONDS_IN_CYCLIC_AMIDINES	http://www.broadinstitute.org/gsea/msigdb/cards/GO_HYDROLASE_ACTIVITY_ACTING_ON_CARBON_NITROGEN_BUT_NOT_PEPTIDE_BONDS_IN_CYCLIC_AMIDINES	34	6	1.43031	0.835719	2.49151	0.192748	33	32	22	22	9	10
879	GO_CLATHRIN_COAT_OF_COATED_PIT	http://www.broadinstitute.org/gsea/msigdb/cards/GO_CLATHRIN_COAT_OF_COATED_PIT	16	3	3.20935	0.572058	32.7545	0.192763	4	4	1	1	4	1
880	GO_SODIUM_CHANNEL_REGULATOR_ACTIVITY	http://www.broadinstitute.org/gsea/msigdb/cards/GO_SODIUM_CHANNEL_REGULATOR_ACTIVITY	32	4	1.30338	0.87487	1.95403	0.19306	55	55	44	43	11	12
881	GO_PROTEIN_OLIGOMERIZATION	http://www.broadinstitute.org/gsea/msigdb/cards/GO_PROTEIN_OLIGOMERIZATION	434	79	1.11175	0.947595	1.30459	0.193722	342	332	328	320	143	126
882	GO_ACTIVE_ION_TRANSMEMBRANE_TRANSPORTER_ACTIVITY	http://www.broadinstitute.org/gsea/msigdb/cards/GO_ACTIVE_ION_TRANSMEMBRANE_TRANSPORTER_ACTIVITY	171	34	1.08667	0.958603	1.23201	0.193916	580	563	546	527	191	163
883	GO_ORGANIC_CYCLIC_COMPOUND_CATABOLIC_PROCESS	http://www.broadinstitute.org/gsea/msigdb/cards/GO_ORGANIC_CYCLIC_COMPOUND_CATABOLIC_PROCESS	427	57	1.08034	0.961178	1.2144	0.195001	695	656	653	620	205	179
884	GO_LATERAL_ELEMENT	http://www.broadinstitute.org/gsea/msigdb/cards/GO_LATERAL_ELEMENT	10	2	1.80899	0.740192	4.73416	0.195092	12	12	7	7	9	7
885	GO_LATERAL_MESODERM_DEVELOPMENT	http://www.broadinstitute.org/gsea/msigdb/cards/GO_LATERAL_MESODERM_DEVELOPMENT	11	2	5.20164	0.487691	705.964	0.195448	3	3	0	0	2	0
886	GO_LATERAL_VENTRICLE_DEVELOPMENT	http://www.broadinstitute.org/gsea/msigdb/cards/GO_LATERAL_VENTRICLE_DEVELOPMENT	12	2	1.314	0.86896	1.99931	0.195876	52	51	41	41	33	26
887	GO_R_SMAD_BINDING	http://www.broadinstitute.org/gsea/msigdb/cards/GO_R_SMAD_BINDING	23	2	5.58515	0.447215	773.978	0.197151	2	2	0	0	2	0
888	GO_PHOTORECEPTOR_CELL_MAINTENANCE	http://www.broadinstitute.org/gsea/msigdb/cards/GO_PHOTORECEPTOR_CELL_MAINTENANCE	35	26	1.12208	0.941886	1.33736	0.197235	289	280	259	254	153	137
889	GO_REGULATION_OF_CARDIAC_CONDUCTION	http://www.broadinstitute.org/gsea/msigdb/cards/GO_REGULATION_OF_CARDIAC_CONDUCTION	66	14	1.34387	0.857916	2.12485	0.197359	44	44	33	33	27	25
890	GO_RESPONSE_TO_ALKALOID	http://www.broadinstitute.org/gsea/msigdb/cards/GO_RESPONSE_TO_ALKALOID	137	29	1.1417	0.933377	1.39765	0.197449	216	211	187	185	82	68
891	GO_POSITIVE_REGULATION_OF_CHEMOKINE_PRODUCTION	http://www.broadinstitute.org/gsea/msigdb/cards/GO_POSITIVE_REGULATION_OF_CHEMOKINE_PRODUCTION	49	5	1.66153	0.769254	3.75548	0.197682	16	16	10	10	10	9
892	GO_REGULATION_OF_MONOCYTE_DIFFERENTIATION	http://www.broadinstitute.org/gsea/msigdb/cards/GO_REGULATION_OF_MONOCYTE_DIFFERENTIATION	14	2	5.55759	0.446844	769.236	0.1978	2	2	0	0	2	0
893	GO_CARBOHYDRATE_PHOSPHORYLATION	http://www.broadinstitute.org/gsea/msigdb/cards/GO_CARBOHYDRATE_PHOSPHORYLATION	22	6	1.35105	0.854451	2.15242	0.198331	42	42	34	34	24	19
894	GO_GLYCEROLIPID_BIOSYNTHETIC_PROCESS	http://www.broadinstitute.org/gsea/msigdb/cards/GO_GLYCEROLIPID_BIOSYNTHETIC_PROCESS	211	43	1.1749	0.919143	1.50416	0.198347	145	143	125	121	87	79
895	GO_KERATINOCYTE_DIFFERENTIATION	http://www.broadinstitute.org/gsea/msigdb/cards/GO_KERATINOCYTE_DIFFERENTIATION	101	18	1.14046	0.933193	1.39453	0.199052	216	210	196	193	73	77
896	GO_DEOXYRIBOSE_PHOSPHATE_CATABOLIC_PROCESS	http://www.broadinstitute.org/gsea/msigdb/cards/GO_DEOXYRIBOSE_PHOSPHATE_CATABOLIC_PROCESS	21	4	1.17037	0.92062	1.48989	0.199094	152	149	130	128	21	21
897	GO_PHOSPHATIDYLCHOLINE_1_ACYLHYDROLASE_ACTIVITY	http://www.broadinstitute.org/gsea/msigdb/cards/GO_PHOSPHATIDYLCHOLINE_1_ACYLHYDROLASE_ACTIVITY	11	1	1.30877	0.867281	1.97674	0.199341	48	48	48	48	1	1
898	GO_REGULATION_OF_CYTOSKELETON_ORGANIZATION	http://www.broadinstitute.org/gsea/msigdb/cards/GO_REGULATION_OF_CYTOSKELETON_ORGANIZATION	502	59	1.09797	0.951911	1.26655	0.199363	430	417	437	415	214	190
899	GO_REGULATION_OF_PEPTIDE_SECRETION	http://www.broadinstitute.org/gsea/msigdb/cards/GO_REGULATION_OF_PEPTIDE_SECRETION	209	28	1.10655	0.947835	1.29228	0.200005	371	362	330	327	92	55
900	GO_ENDOTHELIAL_CELL_PROLIFERATION	http://www.broadinstitute.org/gsea/msigdb/cards/GO_ENDOTHELIAL_CELL_PROLIFERATION	24	4	3.07418	0.569006	30.6705	0.200078	4	4	1	1	4	1
901	GO_LIPID_TRANSPORTER_ACTIVITY	http://www.broadinstitute.org/gsea/msigdb/cards/GO_LIPID_TRANSPORTER_ACTIVITY	108	23	1.16343	0.922637	1.46865	0.200859	158	158	139	139	92	70
902	GO_OXALATE_TRANSPORT	http://www.broadinstitute.org/gsea/msigdb/cards/GO_OXALATE_TRANSPORT	12	5	1.21218	0.902701	1.63105	0.200883	98	98	85	85	36	33
903	GO_FEEDING_BEHAVIOR	http://www.broadinstitute.org/gsea/msigdb/cards/GO_FEEDING_BEHAVIOR	92	9	1.39196	0.839305	2.3432	0.20106	36	36	25	25	23	15
904	GO_POSITIVE_REGULATION_OF_INTERLEUKIN_1_SECRETION	http://www.broadinstitute.org/gsea/msigdb/cards/GO_POSITIVE_REGULATION_OF_INTERLEUKIN_1_SECRETION	24	4	1.55438	0.792868	3.16465	0.20108	23	22	14	13	16	10
905	GO_POSITIVE_REGULATION_OF_INTERLEUKIN_1_PRODUCTION	http://www.broadinstitute.org/gsea/msigdb/cards/GO_POSITIVE_REGULATION_OF_INTERLEUKIN_1_PRODUCTION	36	4	1.55438	0.792868	3.16465	0.20108	23	22	14	13	16	10
906	GO_HISTONE_H3_K4_METHYLATION	http://www.broadinstitute.org/gsea/msigdb/cards/GO_HISTONE_H3_K4_METHYLATION	32	3	2.85538	0.573379	17.8441	0.201265	4	4	2	2	4	1
907	GO_PIGMENT_METABOLIC_PROCESS	http://www.broadinstitute.org/gsea/msigdb/cards/GO_PIGMENT_METABOLIC_PROCESS	62	18	1.11081	0.945351	1.30558	0.201614	334	327	313	305	68	52
908	GO_CELLULAR_COMPONENT_ASSEMBLY_INVOLVED_IN_MORPHOGENESIS	http://www.broadinstitute.org/gsea/msigdb/cards/GO_CELLULAR_COMPONENT_ASSEMBLY_INVOLVED_IN_MORPHOGENESIS	246	91	1.08139	0.95874	1.21984	0.202692	647	611	615	583	334	340
909	GO_ASPARTATE_FAMILY_AMINO_ACID_CATABOLIC_PROCESS	http://www.broadinstitute.org/gsea/msigdb/cards/GO_ASPARTATE_FAMILY_AMINO_ACID_CATABOLIC_PROCESS	19	5	1.32379	0.860109	2.05362	0.202826	48	48	37	37	21	21
910	GO_DICARBOXYLIC_ACID_BIOSYNTHETIC_PROCESS	http://www.broadinstitute.org/gsea/msigdb/cards/GO_DICARBOXYLIC_ACID_BIOSYNTHETIC_PROCESS	13	4	1.67392	0.760515	3.89912	0.202839	16	16	9	9	7	5
911	GO_C21_STEROID_HORMONE_BIOSYNTHETIC_PROCESS	http://www.broadinstitute.org/gsea/msigdb/cards/GO_C21_STEROID_HORMONE_BIOSYNTHETIC_PROCESS	15	5	1.73848	0.74394	4.29778	0.20289	13	13	8	8	10	6
912	GO_MITOCHONDRIAL_PART	http://www.broadinstitute.org/gsea/msigdb/cards/GO_MITOCHONDRIAL_PART	953	209	1.05914	0.969486	1.15711	0.202915	1389	1257	1382	1229	520	471
913	GO_REGULATION_OF_CELL_COMMUNICATION_BY_ELECTRICAL_COUPLING	http://www.broadinstitute.org/gsea/msigdb/cards/GO_REGULATION_OF_CELL_COMMUNICATION_BY_ELECTRICAL_COUPLING	13	3	2.08765	0.675622	7.41904	0.203948	8	8	4	4	5	3
914	GO_REGULATION_OF_INTRACELLULAR_PROTEIN_TRANSPORT	http://www.broadinstitute.org/gsea/msigdb/cards/GO_REGULATION_OF_INTRACELLULAR_PROTEIN_TRANSPORT	381	46	1.12244	0.939235	1.34201	0.203986	280	271	253	246	131	98
915	GO_PROTEOGLYCAN_BIOSYNTHETIC_PROCESS	http://www.broadinstitute.org/gsea/msigdb/cards/GO_PROTEOGLYCAN_BIOSYNTHETIC_PROCESS	58	5	1.29297	0.869108	1.92598	0.204396	52	52	51	51	5	3
916	GO_INTERSPECIES_INTERACTION_BETWEEN_ORGANISMS	http://www.broadinstitute.org/gsea/msigdb/cards/GO_INTERSPECIES_INTERACTION_BETWEEN_ORGANISMS	662	54	1.10694	0.946156	1.29529	0.204505	364	344	345	330	142	149
917	GO_CELLULAR_RESPONSE_TO_ANTIBIOTIC	http://www.broadinstitute.org/gsea/msigdb/cards/GO_CELLULAR_RESPONSE_TO_ANTIBIOTIC	16	5	1.63285	0.766352	3.60001	0.204563	16	16	11	11	11	7
918	GO_IRON_ION_TRANSPORT	http://www.broadinstitute.org/gsea/msigdb/cards/GO_IRON_ION_TRANSPORT	57	11	1.24715	0.886143	1.76206	0.205565	74	74	60	60	19	13
919	GO_ACTIVIN_BINDING	http://www.broadinstitute.org/gsea/msigdb/cards/GO_ACTIVIN_BINDING	12	2	5.37836	0.43645	742.406	0.205654	2	2	0	0	2	0
920	GO_ANATOMICAL_STRUCTURE_HOMEOSTASIS	http://www.broadinstitute.org/gsea/msigdb/cards/GO_ANATOMICAL_STRUCTURE_HOMEOSTASIS	285	77	1.08072	0.958283	1.21891	0.20574	653	611	614	587	336	306
921	GO_REGULATION_OF_TISSUE_REMODELING	http://www.broadinstitute.org/gsea/msigdb/cards/GO_REGULATION_OF_TISSUE_REMODELING	62	13	1.49442	0.802971	2.84236	0.20581	24	24	17	17	21	14
922	GO_SODIUM_ION_HOMEOSTASIS	http://www.broadinstitute.org/gsea/msigdb/cards/GO_SODIUM_ION_HOMEOSTASIS	30	5	1.29162	0.868821	1.93102	0.206221	55	55	44	44	11	11
923	GO_REGULATION_OF_HORMONE_SECRETION	http://www.broadinstitute.org/gsea/msigdb/cards/GO_REGULATION_OF_HORMONE_SECRETION	262	33	1.1045	0.946678	1.28906	0.206512	374	365	334	330	95	59
924	GO_NEGATIVE_REGULATION_OF_BEHAVIOR	http://www.broadinstitute.org/gsea/msigdb/cards/GO_NEGATIVE_REGULATION_OF_BEHAVIOR	17	2	1.63049	0.765847	3.64534	0.206791	17	17	10	10	10	6
925	GO_ACTIN_BASED_CELL_PROJECTION	http://www.broadinstitute.org/gsea/msigdb/cards/GO_ACTIN_BASED_CELL_PROJECTION	181	36	1.12799	0.935551	1.36028	0.206898	239	237	240	233	112	118
926	GO_COPPER_ION_TRANSPORT	http://www.broadinstitute.org/gsea/msigdb/cards/GO_COPPER_ION_TRANSPORT	20	5	1.25495	0.881951	1.79227	0.207197	70	70	59	58	26	29
927	GO_ATPASE_ACTIVITY_COUPLED_TO_MOVEMENT_OF_SUBSTANCES	http://www.broadinstitute.org/gsea/msigdb/cards/GO_ATPASE_ACTIVITY_COUPLED_TO_MOVEMENT_OF_SUBSTANCES	121	25	1.08765	0.954337	1.23979	0.207921	528	515	501	479	173	142
928	GO_POSITIVE_REGULATION_OF_TRANSCRIPTION_FACTOR_IMPORT_INTO_NUCLEUS	http://www.broadinstitute.org/gsea/msigdb/cards/GO_POSITIVE_REGULATION_OF_TRANSCRIPTION_FACTOR_IMPORT_INTO_NUCLEUS	51	7	1.51482	0.795583	2.98854	0.208401	25	24	15	14	18	12
929	GO_FOLIC_ACID_BINDING	http://www.broadinstitute.org/gsea/msigdb/cards/GO_FOLIC_ACID_BINDING	14	1	5.32229	0.43237	734.418	0.20858	2	2	0	0	2	0
930	GO_INTERACTION_WITH_HOST	http://www.broadinstitute.org/gsea/msigdb/cards/GO_INTERACTION_WITH_HOST	134	16	1.18955	0.907601	1.56163	0.208673	117	116	102	101	53	52
931	GO_HORMONE_BINDING	http://www.broadinstitute.org/gsea/msigdb/cards/GO_HORMONE_BINDING	65	13	1.32826	0.853014	2.08153	0.209148	46	44	36	36	22	14
932	GO_IMP_BIOSYNTHETIC_PROCESS	http://www.broadinstitute.org/gsea/msigdb/cards/GO_IMP_BIOSYNTHETIC_PROCESS	11	4	1.50841	0.795429	2.94327	0.209439	23	23	15	15	6	6
933	GO_REGULATION_OF_CELL_PROLIFERATION_INVOLVED_IN_HEART_MORPHOGENESIS	http://www.broadinstitute.org/gsea/msigdb/cards/GO_REGULATION_OF_CELL_PROLIFERATION_INVOLVED_IN_HEART_MORPHOGENESIS	15	2	5.3363	0.429776	738.248	0.209449	2	2	0	0	2	0
934	GO_REPRODUCTIVE_BEHAVIOR	http://www.broadinstitute.org/gsea/msigdb/cards/GO_REPRODUCTIVE_BEHAVIOR	30	5	1.56409	0.779849	3.26322	0.209651	20	20	12	12	8	4
935	GO_N_TERMINAL_PROTEIN_AMINO_ACID_ACETYLATION	http://www.broadinstitute.org/gsea/msigdb/cards/GO_N_TERMINAL_PROTEIN_AMINO_ACID_ACETYLATION	15	1	2.31215	0.62785	10.0932	0.209703	6	6	3	3	2	1
936	GO_N_TERMINAL_PROTEIN_AMINO_ACID_MODIFICATION	http://www.broadinstitute.org/gsea/msigdb/cards/GO_N_TERMINAL_PROTEIN_AMINO_ACID_MODIFICATION	26	1	2.31215	0.62785	10.0932	0.209703	6	6	3	3	2	1
937	GO_PRE_MRNA_BINDING	http://www.broadinstitute.org/gsea/msigdb/cards/GO_PRE_MRNA_BINDING	24	1	2.31215	0.62785	10.0932	0.209703	6	6	3	3	2	1
938	GO_REGULATION_OF_EPITHELIAL_CELL_APOPTOTIC_PROCESS	http://www.broadinstitute.org/gsea/msigdb/cards/GO_REGULATION_OF_EPITHELIAL_CELL_APOPTOTIC_PROCESS	59	12	1.2148	0.896259	1.65074	0.210031	94	93	79	78	17	16
939	GO_POSITIVE_REGULATION_OF_METANEPHROS_DEVELOPMENT	http://www.broadinstitute.org/gsea/msigdb/cards/GO_POSITIVE_REGULATION_OF_METANEPHROS_DEVELOPMENT	14	3	2.1917	0.649715	9.04646	0.210152	7	7	3	3	4	3
940	GO_PROTEIN_DESTABILIZATION	http://www.broadinstitute.org/gsea/msigdb/cards/GO_PROTEIN_DESTABILIZATION	34	3	2.01217	0.681039	6.92318	0.210168	9	9	4	4	4	4
941	GO_NUCLEOTIDASE_ACTIVITY	http://www.broadinstitute.org/gsea/msigdb/cards/GO_NUCLEOTIDASE_ACTIVITY	15	1	5.28579	0.429816	729.168	0.210473	2	2	0	0	1	0
942	GO_COGNITION	http://www.broadinstitute.org/gsea/msigdb/cards/GO_COGNITION	251	42	1.12451	0.935659	1.3521	0.210987	252	251	236	230	77	59
943	GO_CELLULAR_RESPONSE_TO_DEXAMETHASONE_STIMULUS	http://www.broadinstitute.org/gsea/msigdb/cards/GO_CELLULAR_RESPONSE_TO_DEXAMETHASONE_STIMULUS	27	8	1.37521	0.835145	2.2905	0.211125	36	36	27	27	22	16
944	GO_REGULATION_OF_NIK_NF_KAPPAB_SIGNALING	http://www.broadinstitute.org/gsea/msigdb/cards/GO_REGULATION_OF_NIK_NF_KAPPAB_SIGNALING	42	2	1.58098	0.774356	3.38724	0.211132	21	20	12	11	14	9
945	GO_CELL_CYCLE_CHECKPOINT	http://www.broadinstitute.org/gsea/msigdb/cards/GO_CELL_CYCLE_CHECKPOINT	194	27	1.11177	0.941614	1.31294	0.211227	313	305	294	293	158	109
946	GO_RESPONSE_TO_MAGNESIUM_ION	http://www.broadinstitute.org/gsea/msigdb/cards/GO_RESPONSE_TO_MAGNESIUM_ION	23	8	1.22985	0.888922	1.70267	0.211283	78	77	78	76	15	20
947	GO_AXONEME_ASSEMBLY	http://www.broadinstitute.org/gsea/msigdb/cards/GO_AXONEME_ASSEMBLY	44	21	1.15453	0.921177	1.44813	0.212328	167	165	153	151	83	70
948	GO_CELL_MOTILITY	http://www.broadinstitute.org/gsea/msigdb/cards/GO_CELL_MOTILITY	835	115	1.0878	0.952968	1.24179	0.212578	514	493	507	494	255	236
949	GO_REGULATION_OF_CELL_PROJECTION_SIZE	http://www.broadinstitute.org/gsea/msigdb/cards/GO_REGULATION_OF_CELL_PROJECTION_SIZE	12	1	4.84498	0.467028	652.445	0.21264	3	3	0	0	2	0
950	GO_ADENYL_NUCLEOTIDE_BINDING	http://www.broadinstitute.org/gsea/msigdb/cards/GO_ADENYL_NUCLEOTIDE_BINDING	1514	263	1.05246	0.971113	1.14063	0.212838	1889	1631	1848	1609	870	796
951	GO_ORGANOPHOSPHATE_CATABOLIC_PROCESS	http://www.broadinstitute.org/gsea/msigdb/cards/GO_ORGANOPHOSPHATE_CATABOLIC_PROCESS	113	21	1.11824	0.937829	1.33367	0.213121	277	271	270	262	53	50
952	GO_SNRNA_METABOLIC_PROCESS	http://www.broadinstitute.org/gsea/msigdb/cards/GO_SNRNA_METABOLIC_PROCESS	82	1	5.24878	0.425078	724.945	0.213392	2	2	0	0	1	0
953	GO_TRANSCRIPTION_FACTOR_TFTC_COMPLEX	http://www.broadinstitute.org/gsea/msigdb/cards/GO_TRANSCRIPTION_FACTOR_TFTC_COMPLEX	14	1	5.24878	0.425078	724.945	0.213392	2	2	0	0	1	0
954	GO_SAGA_TYPE_COMPLEX	http://www.broadinstitute.org/gsea/msigdb/cards/GO_SAGA_TYPE_COMPLEX	34	1	5.24878	0.425078	724.945	0.213392	2	2	0	0	1	0
955	GO_REGULATION_OF_LYMPHOCYTE_MIGRATION	http://www.broadinstitute.org/gsea/msigdb/cards/GO_REGULATION_OF_LYMPHOCYTE_MIGRATION	38	1	1.83375	0.709336	5.1824	0.213486	11	11	7	6	7	6
956	GO_REGULATION_OF_T_CELL_MIGRATION	http://www.broadinstitute.org/gsea/msigdb/cards/GO_REGULATION_OF_T_CELL_MIGRATION	24	1	1.83375	0.709336	5.1824	0.213486	11	11	7	6	7	6
957	GO_REGULATION_OF_THYMOCYTE_APOPTOTIC_PROCESS	http://www.broadinstitute.org/gsea/msigdb/cards/GO_REGULATION_OF_THYMOCYTE_APOPTOTIC_PROCESS	12	4	1.41912	0.818224	2.50468	0.21375	30	30	21	21	23	14
958	GO_CARDIAC_RIGHT_VENTRICLE_MORPHOGENESIS	http://www.broadinstitute.org/gsea/msigdb/cards/GO_CARDIAC_RIGHT_VENTRICLE_MORPHOGENESIS	16	4	3.01076	0.546983	30.2871	0.213832	4	4	1	1	3	1
959	GO_NEGATIVE_REGULATION_OF_EPITHELIAL_CELL_APOPTOTIC_PROCESS	http://www.broadinstitute.org/gsea/msigdb/cards/GO_NEGATIVE_REGULATION_OF_EPITHELIAL_CELL_APOPTOTIC_PROCESS	35	7	1.22213	0.890841	1.6813	0.213916	86	86	72	72	13	12
960	GO_CELL_DIFFERENTIATION_IN_SPINAL_CORD	http://www.broadinstitute.org/gsea/msigdb/cards/GO_CELL_DIFFERENTIATION_IN_SPINAL_CORD	54	9	1.45101	0.807146	2.66132	0.214546	28	27	19	19	25	12
961	GO_SPINAL_CORD_MOTOR_NEURON_DIFFERENTIATION	http://www.broadinstitute.org/gsea/msigdb/cards/GO_SPINAL_CORD_MOTOR_NEURON_DIFFERENTIATION	34	9	1.45101	0.807146	2.66132	0.214546	28	27	19	19	25	12
962	GO_RESPONSE_TO_OXYGEN_LEVELS	http://www.broadinstitute.org/gsea/msigdb/cards/GO_RESPONSE_TO_OXYGEN_LEVELS	311	46	1.10209	0.945157	1.28534	0.214875	381	362	352	344	134	124
963	GO_POSITIVE_REGULATION_OF_TRANSCRIPTION_FROM_RNA_POLYMERASE_II_PROMOTER	http://www.broadinstitute.org/gsea/msigdb/cards/GO_POSITIVE_REGULATION_OF_TRANSCRIPTION_FROM_RNA_POLYMERASE_II_PROMOTER	1004	108	1.09277	0.949796	1.25738	0.214952	460	435	441	428	179	153
964	GO_ACTIVE_TRANSMEMBRANE_TRANSPORTER_ACTIVITY	http://www.broadinstitute.org/gsea/msigdb/cards/GO_ACTIVE_TRANSMEMBRANE_TRANSPORTER_ACTIVITY	356	66	1.07089	0.961006	1.19343	0.215006	828	777	794	740	288	242
965	GO_REGULATION_OF_VASOCONSTRICTION	http://www.broadinstitute.org/gsea/msigdb/cards/GO_REGULATION_OF_VASOCONSTRICTION	66	10	1.22166	0.890373	1.68127	0.215054	86	86	71	71	17	15
966	GO_INTERACTION_WITH_SYMBIONT	http://www.broadinstitute.org/gsea/msigdb/cards/GO_INTERACTION_WITH_SYMBIONT	52	8	1.55702	0.773556	3.22611	0.215646	19	19	13	13	13	11
967	GO_COFACTOR_BINDING	http://www.broadinstitute.org/gsea/msigdb/cards/GO_COFACTOR_BINDING	263	73	1.07131	0.960619	1.19484	0.215743	805	762	777	731	229	218
968	GO_ANGIOGENESIS_INVOLVED_IN_WOUND_HEALING	http://www.broadinstitute.org/gsea/msigdb/cards/GO_ANGIOGENESIS_INVOLVED_IN_WOUND_HEALING	14	1	5.20298	0.421386	718.615	0.21607	2	2	0	0	2	0
969	GO_POSITIVE_REGULATION_OF_VASCULAR_ENDOTHELIAL_GROWTH_FACTOR_RECEPTOR_SIGNALING_PATHWAY	http://www.broadinstitute.org/gsea/msigdb/cards/GO_POSITIVE_REGULATION_OF_VASCULAR_ENDOTHELIAL_GROWTH_FACTOR_RECEPTOR_SIGNALING_PATHWAY	16	1	5.20298	0.421386	718.615	0.21607	2	2	0	0	2	0
970	GO_INTRAMOLECULAR_OXIDOREDUCTASE_ACTIVITY_TRANSPOSING_S_S_BONDS	http://www.broadinstitute.org/gsea/msigdb/cards/GO_INTRAMOLECULAR_OXIDOREDUCTASE_ACTIVITY_TRANSPOSING_S_S_BONDS	22	1	5.20298	0.421386	718.615	0.21607	2	2	0	0	2	0
971	GO_CHEMOKINE_BINDING	http://www.broadinstitute.org/gsea/msigdb/cards/GO_CHEMOKINE_BINDING	21	1	5.20298	0.421386	718.615	0.21607	2	2	0	0	2	0
972	GO_ENDOPLASMIC_RETICULUM_LUMEN	http://www.broadinstitute.org/gsea/msigdb/cards/GO_ENDOPLASMIC_RETICULUM_LUMEN	201	47	1.10217	0.944471	1.28636	0.216865	368	354	359	350	140	126
973	GO_TISSUE_DEVELOPMENT	http://www.broadinstitute.org/gsea/msigdb/cards/GO_TISSUE_DEVELOPMENT	1518	289	1.05333	0.969845	1.14401	0.217497	1708	1493	1768	1543	738	727
974	GO_POSITIVE_REGULATION_OF_ORGANELLE_ASSEMBLY	http://www.broadinstitute.org/gsea/msigdb/cards/GO_POSITIVE_REGULATION_OF_ORGANELLE_ASSEMBLY	47	6	1.49569	0.788644	2.88744	0.217955	22	22	17	17	15	14
975	GO_REGULATION_OF_CYTOKINE_PRODUCTION	http://www.broadinstitute.org/gsea/msigdb/cards/GO_REGULATION_OF_CYTOKINE_PRODUCTION	563	58	1.1305	0.929925	1.37553	0.218552	237	231	203	197	149	108
976	GO_REGULATION_OF_INTRACELLULAR_TRANSPORT	http://www.broadinstitute.org/gsea/msigdb/cards/GO_REGULATION_OF_INTRACELLULAR_TRANSPORT	621	75	1.10442	0.942778	1.29415	0.218684	356	344	331	318	184	150
977	GO_REGULATION_OF_TYPE_2_IMMUNE_RESPONSE	http://www.broadinstitute.org/gsea/msigdb/cards/GO_REGULATION_OF_TYPE_2_IMMUNE_RESPONSE	26	3	1.76074	0.717723	4.63617	0.218694	12	12	8	7	8	7
978	GO_PHOSPHATIDYLSERINE_METABOLIC_PROCESS	http://www.broadinstitute.org/gsea/msigdb/cards/GO_PHOSPHATIDYLSERINE_METABOLIC_PROCESS	28	3	1.27973	0.863292	1.89935	0.218926	53	53	52	52	4	4
979	GO_POSITIVE_REGULATION_OF_MRNA_METABOLIC_PROCESS	http://www.broadinstitute.org/gsea/msigdb/cards/GO_POSITIVE_REGULATION_OF_MRNA_METABOLIC_PROCESS	45	2	1.86314	0.697177	5.63063	0.21924	11	11	5	5	2	1
980	GO_REGULATION_OF_NEURON_DEATH	http://www.broadinstitute.org/gsea/msigdb/cards/GO_REGULATION_OF_NEURON_DEATH	252	37	1.15533	0.917674	1.45621	0.219311	167	164	143	142	100	73
981	GO_GLUTAMATE_METABOLIC_PROCESS	http://www.broadinstitute.org/gsea/msigdb/cards/GO_GLUTAMATE_METABOLIC_PROCESS	28	9	1.49535	0.78591	2.88801	0.220064	22	21	17	17	20	11
982	GO_POSITIVE_REGULATION_OF_ADAPTIVE_IMMUNE_RESPONSE	http://www.broadinstitute.org/gsea/msigdb/cards/GO_POSITIVE_REGULATION_OF_ADAPTIVE_IMMUNE_RESPONSE	73	7	1.4646	0.796853	2.75333	0.22027	25	25	17	17	17	13
983	GO_PIGMENT_BIOSYNTHETIC_PROCESS	http://www.broadinstitute.org/gsea/msigdb/cards/GO_PIGMENT_BIOSYNTHETIC_PROCESS	47	15	1.10763	0.940593	1.30468	0.220345	324	317	305	297	63	46
984	GO_PLATELET_DERIVED_GROWTH_FACTOR_BINDING	http://www.broadinstitute.org/gsea/msigdb/cards/GO_PLATELET_DERIVED_GROWTH_FACTOR_BINDING	11	5	1.98931	0.663682	6.5189	0.220595	8	8	5	5	6	4
985	GO_RETINA_DEVELOPMENT_IN_CAMERA_TYPE_EYE	http://www.broadinstitute.org/gsea/msigdb/cards/GO_RETINA_DEVELOPMENT_IN_CAMERA_TYPE_EYE	131	43	1.15792	0.915727	1.4652	0.22068	153	152	147	142	94	83
986	GO_CYSTEINE_TYPE_ENDOPEPTIDASE_INHIBITOR_ACTIVITY	http://www.broadinstitute.org/gsea/msigdb/cards/GO_CYSTEINE_TYPE_ENDOPEPTIDASE_INHIBITOR_ACTIVITY	56	6	1.99202	0.667909	6.90084	0.22091	9	9	4	4	8	2
987	GO_NEGATIVE_REGULATION_OF_ERBB_SIGNALING_PATHWAY	http://www.broadinstitute.org/gsea/msigdb/cards/GO_NEGATIVE_REGULATION_OF_ERBB_SIGNALING_PATHWAY	44	2	5.25032	0.40835	733.353	0.220947	2	2	0	0	2	0
988	GO_MRNA_METABOLIC_PROCESS	http://www.broadinstitute.org/gsea/msigdb/cards/GO_MRNA_METABOLIC_PROCESS	611	25	1.13779	0.925264	1.40021	0.221182	214	200	185	178	87	83
989	GO_REGULATION_OF_GLOMERULUS_DEVELOPMENT	http://www.broadinstitute.org/gsea/msigdb/cards/GO_REGULATION_OF_GLOMERULUS_DEVELOPMENT	14	3	2.45385	0.588876	13.6993	0.221819	5	5	2	2	4	2
990	GO_LIPID_HOMEOSTASIS	http://www.broadinstitute.org/gsea/msigdb/cards/GO_LIPID_HOMEOSTASIS	110	36	1.095	0.946615	1.26689	0.221894	412	407	393	384	116	113
991	GO_PASSIVE_TRANSMEMBRANE_TRANSPORTER_ACTIVITY	http://www.broadinstitute.org/gsea/msigdb/cards/GO_PASSIVE_TRANSMEMBRANE_TRANSPORTER_ACTIVITY	464	85	1.07237	0.958637	1.19967	0.221904	749	714	730	691	256	256
992	GO_UBIQUINONE_METABOLIC_PROCESS	http://www.broadinstitute.org/gsea/msigdb/cards/GO_UBIQUINONE_METABOLIC_PROCESS	13	6	1.55942	0.766346	3.29257	0.221942	19	19	12	12	11	8
993	GO_QUINONE_METABOLIC_PROCESS	http://www.broadinstitute.org/gsea/msigdb/cards/GO_QUINONE_METABOLIC_PROCESS	29	6	1.55942	0.766346	3.29257	0.221942	19	19	12	12	11	8
994	GO_CEREBELLAR_CORTEX_DEVELOPMENT	http://www.broadinstitute.org/gsea/msigdb/cards/GO_CEREBELLAR_CORTEX_DEVELOPMENT	46	12	1.53852	0.772122	3.16616	0.222079	20	20	14	13	18	12
995	GO_REGULATION_OF_ENDOTHELIAL_CELL_APOPTOTIC_PROCESS	http://www.broadinstitute.org/gsea/msigdb/cards/GO_REGULATION_OF_ENDOTHELIAL_CELL_APOPTOTIC_PROCESS	42	7	1.22726	0.883237	1.7105	0.222614	80	79	66	66	9	8
996	GO_POSITIVE_REGULATION_OF_CELL_PROLIFERATION	http://www.broadinstitute.org/gsea/msigdb/cards/GO_POSITIVE_REGULATION_OF_CELL_PROLIFERATION	814	98	1.09832	0.94463	1.27729	0.222745	392	380	370	358	183	165
997	GO_REGULATION_OF_TELOMERE_CAPPING	http://www.broadinstitute.org/gsea/msigdb/cards/GO_REGULATION_OF_TELOMERE_CAPPING	22	5	1.26059	0.868378	1.83663	0.223423	64	62	53	53	40	31
998	GO_PHOSPHATIDYLINOSITOL_PHOSPHATE_KINASE_ACTIVITY	http://www.broadinstitute.org/gsea/msigdb/cards/GO_PHOSPHATIDYLINOSITOL_PHOSPHATE_KINASE_ACTIVITY	16	1	5.07126	0.411736	699.902	0.223577	2	2	0	0	2	0
999	GO_REGULATION_OF_FEMALE_GONAD_DEVELOPMENT	http://www.broadinstitute.org/gsea/msigdb/cards/GO_REGULATION_OF_FEMALE_GONAD_DEVELOPMENT	12	2	5.06246	0.411546	698.418	0.223877	2	2	0	0	2	0
1000	GO_REGULATION_OF_ANDROGEN_RECEPTOR_SIGNALING_PATHWAY	http://www.broadinstitute.org/gsea/msigdb/cards/GO_REGULATION_OF_ANDROGEN_RECEPTOR_SIGNALING_PATHWAY	22	3	2.07664	0.64057	7.55077	0.224404	7	7	4	4	3	2
1001	GO_POSITIVE_REGULATION_OF_PHOSPHOPROTEIN_PHOSPHATASE_ACTIVITY	http://www.broadinstitute.org/gsea/msigdb/cards/GO_POSITIVE_REGULATION_OF_PHOSPHOPROTEIN_PHOSPHATASE_ACTIVITY	16	1	2.90469	0.537281	28.9899	0.225125	4	4	1	1	2	1
1002	GO_RESPONSE_TO_PLATELET_DERIVED_GROWTH_FACTOR	http://www.broadinstitute.org/gsea/msigdb/cards/GO_RESPONSE_TO_PLATELET_DERIVED_GROWTH_FACTOR	18	1	2.90469	0.537281	28.9899	0.225125	4	4	1	1	2	1
1003	GO_PHOSPHATIDYLINOSITOL_3_4_BISPHOSPHATE_BINDING	http://www.broadinstitute.org/gsea/msigdb/cards/GO_PHOSPHATIDYLINOSITOL_3_4_BISPHOSPHATE_BINDING	20	2	1.70222	0.722792	4.24468	0.225194	13	13	8	8	12	6
1004	GO_CYCLASE_ACTIVITY	http://www.broadinstitute.org/gsea/msigdb/cards/GO_CYCLASE_ACTIVITY	22	4	1.60711	0.74805	3.60983	0.225567	16	16	10	10	9	7
1005	GO_POSITIVE_REGULATION_OF_LEUKOCYTE_MIGRATION	http://www.broadinstitute.org/gsea/msigdb/cards/GO_POSITIVE_REGULATION_OF_LEUKOCYTE_MIGRATION	109	7	1.59055	0.751515	3.4826	0.225732	16	16	11	11	8	7
1006	GO_CARBOHYDRATE_TRANSPORTER_ACTIVITY	http://www.broadinstitute.org/gsea/msigdb/cards/GO_CARBOHYDRATE_TRANSPORTER_ACTIVITY	44	9	1.31628	0.843575	2.07088	0.226599	46	45	35	35	29	17
1007	GO_REPRODUCTION	http://www.broadinstitute.org/gsea/msigdb/cards/GO_REPRODUCTION	1297	189	1.05819	0.965405	1.1599	0.227047	1277	1139	1231	1123	518	429
1008	GO_HEME_BIOSYNTHETIC_PROCESS	http://www.broadinstitute.org/gsea/msigdb/cards/GO_HEME_BIOSYNTHETIC_PROCESS	20	9	1.14981	0.916573	1.4435	0.227512	163	163	150	149	15	10
1009	GO_LIGAND_GATED_CHANNEL_ACTIVITY	http://www.broadinstitute.org/gsea/msigdb/cards/GO_LIGAND_GATED_CHANNEL_ACTIVITY	142	30	1.09504	0.944898	1.26937	0.227627	408	399	378	365	114	104
1010	GO_VOCALIZATION_BEHAVIOR	http://www.broadinstitute.org/gsea/msigdb/cards/GO_VOCALIZATION_BEHAVIOR	14	2	2.18343	0.62239	9.38196	0.227969	7	7	4	3	7	3
1011	GO_CELLULAR_MONOVALENT_INORGANIC_CATION_HOMEOSTASIS	http://www.broadinstitute.org/gsea/msigdb/cards/GO_CELLULAR_MONOVALENT_INORGANIC_CATION_HOMEOSTASIS	96	23	1.08849	0.948205	1.24974	0.228435	465	456	436	428	119	105
1012	GO_APICAL_JUNCTION_COMPLEX	http://www.broadinstitute.org/gsea/msigdb/cards/GO_APICAL_JUNCTION_COMPLEX	128	17	1.19419	0.894617	1.59663	0.228517	101	101	92	90	51	56
1013	GO_TRANSFERASE_COMPLEX_TRANSFERRING_PHOSPHORUS_CONTAINING_GROUPS	http://www.broadinstitute.org/gsea/msigdb/cards/GO_TRANSFERASE_COMPLEX_TRANSFERRING_PHOSPHORUS_CONTAINING_GROUPS	237	22	1.16797	0.907207	1.50639	0.228691	145	136	114	113	74	56
1014	GO_TRANS_GOLGI_NETWORK_TRANSPORT_VESICLE_MEMBRANE	http://www.broadinstitute.org/gsea/msigdb/cards/GO_TRANS_GOLGI_NETWORK_TRANSPORT_VESICLE_MEMBRANE	13	2	1.87104	0.677215	5.77082	0.230383	10	10	5	5	3	2
1015	GO_CLATHRIN_COAT_OF_TRANS_GOLGI_NETWORK_VESICLE	http://www.broadinstitute.org/gsea/msigdb/cards/GO_CLATHRIN_COAT_OF_TRANS_GOLGI_NETWORK_VESICLE	11	2	1.87104	0.677215	5.77082	0.230383	10	10	5	5	3	2
1016	GO_RESPONSE_TO_BMP	http://www.broadinstitute.org/gsea/msigdb/cards/GO_RESPONSE_TO_BMP	94	18	1.4449	0.79184	2.68886	0.231243	26	25	18	18	21	14
1017	GO_RESPONSE_TO_HYDROGEN_PEROXIDE	http://www.broadinstitute.org/gsea/msigdb/cards/GO_RESPONSE_TO_HYDROGEN_PEROXIDE	109	17	1.24318	0.870592	1.78321	0.231536	70	70	56	56	41	37
1018	GO_NEUROMUSCULAR_PROCESS_CONTROLLING_BALANCE	http://www.broadinstitute.org/gsea/msigdb/cards/GO_NEUROMUSCULAR_PROCESS_CONTROLLING_BALANCE	51	16	1.17756	0.900861	1.54165	0.231844	121	120	106	105	62	47
1019	GO_VASCULOGENESIS	http://www.broadinstitute.org/gsea/msigdb/cards/GO_VASCULOGENESIS	59	14	1.19671	0.891331	1.6103	0.232442	101	100	86	85	25	15
1020	GO_PEROXISOMAL_TRANSPORT	http://www.broadinstitute.org/gsea/msigdb/cards/GO_PEROXISOMAL_TRANSPORT	18	8	1.25544	0.864654	1.83363	0.232475	64	64	49	49	29	23
1021	GO_PROTEIN_IMPORT_INTO_PEROXISOME_MATRIX	http://www.broadinstitute.org/gsea/msigdb/cards/GO_PROTEIN_IMPORT_INTO_PEROXISOME_MATRIX	13	8	1.25544	0.864654	1.83363	0.232475	64	64	49	49	29	23
1022	GO_PHOSPHATIDYLINOSITOL_3_KINASE_SIGNALING	http://www.broadinstitute.org/gsea/msigdb/cards/GO_PHOSPHATIDYLINOSITOL_3_KINASE_SIGNALING	25	4	2.11205	0.626038	8.71845	0.23305	7	7	3	3	5	3
1023	GO_CELLULAR_PROCESS_INVOLVED_IN_REPRODUCTION_IN_MULTICELLULAR_ORGANISM	http://www.broadinstitute.org/gsea/msigdb/cards/GO_CELLULAR_PROCESS_INVOLVED_IN_REPRODUCTION_IN_MULTICELLULAR_ORGANISM	252	38	1.07913	0.952124	1.22322	0.233271	601	563	559	530	184	131
1024	GO_MAMMARY_GLAND_EPITHELIUM_DEVELOPMENT	http://www.broadinstitute.org/gsea/msigdb/cards/GO_MAMMARY_GLAND_EPITHELIUM_DEVELOPMENT	53	7	1.79506	0.688657	5.10664	0.234281	11	11	6	6	11	6
1025	GO_PROTEIN_DOMAIN_SPECIFIC_BINDING	http://www.broadinstitute.org/gsea/msigdb/cards/GO_PROTEIN_DOMAIN_SPECIFIC_BINDING	624	71	1.09026	0.945396	1.25755	0.23485	435	425	408	399	162	129
1026	GO_NEGATIVE_REGULATION_OF_ENDOTHELIAL_CELL_APOPTOTIC_PROCESS	http://www.broadinstitute.org/gsea/msigdb/cards/GO_NEGATIVE_REGULATION_OF_ENDOTHELIAL_CELL_APOPTOTIC_PROCESS	27	4	1.23016	0.873842	1.7375	0.235392	73	73	61	61	6	5
1027	GO_ER_NUCLEUS_SIGNALING_PATHWAY	http://www.broadinstitute.org/gsea/msigdb/cards/GO_ER_NUCLEUS_SIGNALING_PATHWAY	34	6	1.45001	0.785936	2.73752	0.235695	25	25	17	17	18	13
1028	GO_REGULATION_OF_INSULIN_LIKE_GROWTH_FACTOR_RECEPTOR_SIGNALING_PATHWAY	http://www.broadinstitute.org/gsea/msigdb/cards/GO_REGULATION_OF_INSULIN_LIKE_GROWTH_FACTOR_RECEPTOR_SIGNALING_PATHWAY	22	3	2.84366	0.52444	28.428	0.235801	4	4	1	1	4	1
1029	GO_PHOSPHATIDIC_ACID_METABOLIC_PROCESS	http://www.broadinstitute.org/gsea/msigdb/cards/GO_PHOSPHATIDIC_ACID_METABOLIC_PROCESS	33	7	1.2521	0.862869	1.81877	0.236117	59	59	59	58	10	8
1030	GO_AUDITORY_RECEPTOR_CELL_MORPHOGENESIS	http://www.broadinstitute.org/gsea/msigdb/cards/GO_AUDITORY_RECEPTOR_CELL_MORPHOGENESIS	13	6	1.43629	0.788936	2.66471	0.237013	25	25	18	18	13	13
1031	GO_SYNAPTONEMAL_COMPLEX_ORGANIZATION	http://www.broadinstitute.org/gsea/msigdb/cards/GO_SYNAPTONEMAL_COMPLEX_ORGANIZATION	21	6	1.22383	0.875776	1.7172	0.237263	78	78	62	62	24	25
1032	GO_DORSAL_VENTRAL_PATTERN_FORMATION	http://www.broadinstitute.org/gsea/msigdb/cards/GO_DORSAL_VENTRAL_PATTERN_FORMATION	91	18	1.26082	0.858717	1.86175	0.23745	62	60	47	47	42	25
1033	GO_CYCLIC_NUCLEOTIDE_GATED_ION_CHANNEL_ACTIVITY	http://www.broadinstitute.org/gsea/msigdb/cards/GO_CYCLIC_NUCLEOTIDE_GATED_ION_CHANNEL_ACTIVITY	11	4	1.22436	0.874867	1.71923	0.238112	77	76	64	63	24	25
1034	GO_CILIARY_PART	http://www.broadinstitute.org/gsea/msigdb/cards/GO_CILIARY_PART	307	103	1.07221	0.954912	1.20401	0.238191	702	663	675	640	378	378
1035	GO_RNA_DNA_HYBRID_RIBONUCLEASE_ACTIVITY	http://www.broadinstitute.org/gsea/msigdb/cards/GO_RNA_DNA_HYBRID_RIBONUCLEASE_ACTIVITY	12	3	1.38831	0.805799	2.43088	0.238215	31	31	22	22	6	4
1036	GO_RAS_PROTEIN_SIGNAL_TRANSDUCTION	http://www.broadinstitute.org/gsea/msigdb/cards/GO_RAS_PROTEIN_SIGNAL_TRANSDUCTION	143	14	1.46732	0.776404	2.83071	0.238309	22	22	17	16	22	16
1037	GO_PRIMARY_CILIUM	http://www.broadinstitute.org/gsea/msigdb/cards/GO_PRIMARY_CILIUM	205	83	1.07888	0.950885	1.22423	0.238678	585	552	549	524	316	311
1038	GO_MULTI_ORGANISM_ORGANELLE_ORGANIZATION	http://www.broadinstitute.org/gsea/msigdb/cards/GO_MULTI_ORGANISM_ORGANELLE_ORGANIZATION	24	2	1.79734	0.681927	5.17411	0.238969	11	11	6	6	5	5
1039	GO_CELLULAR_RESPONSE_TO_ABIOTIC_STIMULUS	http://www.broadinstitute.org/gsea/msigdb/cards/GO_CELLULAR_RESPONSE_TO_ABIOTIC_STIMULUS	263	47	1.12371	0.925309	1.36541	0.239355	231	226	211	206	135	123
1040	GO_POSITIVE_REGULATION_OF_STRIATED_MUSCLE_CELL_DIFFERENTIATION	http://www.broadinstitute.org/gsea/msigdb/cards/GO_POSITIVE_REGULATION_OF_STRIATED_MUSCLE_CELL_DIFFERENTIATION	52	5	1.80343	0.677251	5.18636	0.239667	10	10	6	6	6	4
1041	GO_PEPTIDE_CROSS_LINKING	http://www.broadinstitute.org/gsea/msigdb/cards/GO_PEPTIDE_CROSS_LINKING	56	7	1.20977	0.88052	1.66391	0.23978	81	81	77	77	19	14
1042	GO_CELL_VOLUME_HOMEOSTASIS	http://www.broadinstitute.org/gsea/msigdb/cards/GO_CELL_VOLUME_HOMEOSTASIS	28	4	1.71033	0.701205	4.46821	0.240198	12	12	7	7	7	5
1043	GO_MORPHOGENESIS_OF_EMBRYONIC_EPITHELIUM	http://www.broadinstitute.org/gsea/msigdb/cards/GO_MORPHOGENESIS_OF_EMBRYONIC_EPITHELIUM	134	28	1.22932	0.870492	1.74117	0.241157	72	71	64	61	48	31
1044	GO_MICROVILLUS_MEMBRANE	http://www.broadinstitute.org/gsea/msigdb/cards/GO_MICROVILLUS_MEMBRANE	19	2	2.08341	0.618466	8.59013	0.241313	7	7	3	3	5	2
1045	GO_ION_HOMEOSTASIS	http://www.broadinstitute.org/gsea/msigdb/cards/GO_ION_HOMEOSTASIS	576	118	1.06315	0.959529	1.17802	0.241836	946	877	901	847	348	318
1046	GO_REGULATION_OF_HORMONE_LEVELS	http://www.broadinstitute.org/gsea/msigdb/cards/GO_REGULATION_OF_HORMONE_LEVELS	478	75	1.07734	0.950952	1.22068	0.241989	592	566	554	534	209	148
1047	GO_EATING_BEHAVIOR	http://www.broadinstitute.org/gsea/msigdb/cards/GO_EATING_BEHAVIOR	30	3	1.46508	0.773396	2.85355	0.242924	23	23	15	15	13	7
1048	GO_PHAGOLYSOSOME_ASSEMBLY	http://www.broadinstitute.org/gsea/msigdb/cards/GO_PHAGOLYSOSOME_ASSEMBLY	11	1	1.72701	0.690827	4.58228	0.243464	11	11	7	7	7	6
1049	GO_POSITIVE_REGULATION_OF_SECRETION	http://www.broadinstitute.org/gsea/msigdb/cards/GO_POSITIVE_REGULATION_OF_SECRETION	370	46	1.0895	0.943341	1.25857	0.243523	432	417	396	387	126	105
1050	GO_NEGATIVE_REGULATION_OF_CALCIUM_ION_IMPORT	http://www.broadinstitute.org/gsea/msigdb/cards/GO_NEGATIVE_REGULATION_OF_CALCIUM_ION_IMPORT	25	6	1.75804	0.684931	4.92024	0.243584	11	11	6	6	8	4
1051	GO_REGULATION_OF_TELOMERE_MAINTENANCE	http://www.broadinstitute.org/gsea/msigdb/cards/GO_REGULATION_OF_TELOMERE_MAINTENANCE	67	15	1.19102	0.887675	1.59955	0.243645	98	96	92	92	61	49
1052	GO_REGULATION_OF_ESTABLISHMENT_OF_PROTEIN_LOCALIZATION_TO_CHROMOSOME	http://www.broadinstitute.org/gsea/msigdb/cards/GO_REGULATION_OF_ESTABLISHMENT_OF_PROTEIN_LOCALIZATION_TO_CHROMOSOME	11	2	2.98205	0.481516	31.1387	0.243835	3	3	1	1	2	1
1053	GO_REGULATION_OF_PROTEIN_LOCALIZATION_TO_CHROMOSOME_TELOMERIC_REGION	http://www.broadinstitute.org/gsea/msigdb/cards/GO_REGULATION_OF_PROTEIN_LOCALIZATION_TO_CHROMOSOME_TELOMERIC_REGION	14	2	2.98205	0.481516	31.1387	0.243835	3	3	1	1	2	1
1054	GO_FATTY_ACYL_COA_BINDING	http://www.broadinstitute.org/gsea/msigdb/cards/GO_FATTY_ACYL_COA_BINDING	31	12	1.12827	0.92097	1.38297	0.243987	205	204	191	188	46	45
1055	GO_POSITIVE_REGULATION_OF_INFLAMMATORY_RESPONSE	http://www.broadinstitute.org/gsea/msigdb/cards/GO_POSITIVE_REGULATION_OF_INFLAMMATORY_RESPONSE	113	16	1.28992	0.840647	1.99535	0.244583	50	49	38	37	31	30
1056	GO_PEPTIDE_SECRETION	http://www.broadinstitute.org/gsea/msigdb/cards/GO_PEPTIDE_SECRETION	58	8	1.55116	0.741476	3.37161	0.245209	17	17	11	11	12	8
1057	GO_PEPTIDE_TRANSPORT	http://www.broadinstitute.org/gsea/msigdb/cards/GO_PEPTIDE_TRANSPORT	72	8	1.55116	0.741476	3.37161	0.245209	17	17	11	11	12	8
1058	GO_INTRACELLULAR_LIGAND_GATED_ION_CHANNEL_ACTIVITY	http://www.broadinstitute.org/gsea/msigdb/cards/GO_INTRACELLULAR_LIGAND_GATED_ION_CHANNEL_ACTIVITY	28	10	1.09716	0.938289	1.28335	0.245363	357	352	330	321	83	73
1059	GO_INTRINSIC_COMPONENT_OF_MITOCHONDRIAL_MEMBRANE	http://www.broadinstitute.org/gsea/msigdb/cards/GO_INTRINSIC_COMPONENT_OF_MITOCHONDRIAL_MEMBRANE	52	10	1.13921	0.914271	1.42039	0.245519	173	173	160	160	24	21
1060	GO_SECRETORY_GRANULE	http://www.broadinstitute.org/gsea/msigdb/cards/GO_SECRETORY_GRANULE	352	54	1.08448	0.945697	1.24387	0.245754	491	467	458	433	156	134
1061	GO_POSITIVE_REGULATION_OF_B_CELL_DIFFERENTIATION	http://www.broadinstitute.org/gsea/msigdb/cards/GO_POSITIVE_REGULATION_OF_B_CELL_DIFFERENTIATION	14	2	4.8839	0.373227	685.139	0.247117	2	2	0	0	2	0
1062	GO_VISUAL_BEHAVIOR	http://www.broadinstitute.org/gsea/msigdb/cards/GO_VISUAL_BEHAVIOR	50	7	1.57251	0.730924	3.53639	0.248618	16	16	10	10	11	9
1063	GO_PURINE_NUCLEOBASE_BIOSYNTHETIC_PROCESS	http://www.broadinstitute.org/gsea/msigdb/cards/GO_PURINE_NUCLEOBASE_BIOSYNTHETIC_PROCESS	12	1	1.81328	0.665048	5.53516	0.248798	10	10	5	5	5	3
1064	GO_NEGATIVE_REGULATION_OF_CIRCADIAN_RHYTHM	http://www.broadinstitute.org/gsea/msigdb/cards/GO_NEGATIVE_REGULATION_OF_CIRCADIAN_RHYTHM	17	1	1.81328	0.665048	5.53516	0.248798	10	10	5	5	5	3
1065	GO_MATURE_B_CELL_DIFFERENTIATION_INVOLVED_IN_IMMUNE_RESPONSE	http://www.broadinstitute.org/gsea/msigdb/cards/GO_MATURE_B_CELL_DIFFERENTIATION_INVOLVED_IN_IMMUNE_RESPONSE	13	1	1.81328	0.665048	5.53516	0.248798	10	10	5	5	5	3
1066	GO_MATURE_B_CELL_DIFFERENTIATION	http://www.broadinstitute.org/gsea/msigdb/cards/GO_MATURE_B_CELL_DIFFERENTIATION	17	1	1.81328	0.665048	5.53516	0.248798	10	10	5	5	5	3
1067	GO_TROPHECTODERMAL_CELL_DIFFERENTIATION	http://www.broadinstitute.org/gsea/msigdb/cards/GO_TROPHECTODERMAL_CELL_DIFFERENTIATION	14	1	1.81328	0.665048	5.53516	0.248798	10	10	5	5	5	3
1068	GO_REGULATION_OF_NF_KAPPAB_IMPORT_INTO_NUCLEUS	http://www.broadinstitute.org/gsea/msigdb/cards/GO_REGULATION_OF_NF_KAPPAB_IMPORT_INTO_NUCLEUS	48	6	1.46915	0.766372	2.91155	0.248882	24	23	15	14	17	12
1069	GO_CEREBELLAR_PURKINJE_CELL_LAYER_DEVELOPMENT	http://www.broadinstitute.org/gsea/msigdb/cards/GO_CEREBELLAR_PURKINJE_CELL_LAYER_DEVELOPMENT	24	5	1.67635	0.69755	4.22963	0.248919	12	12	9	8	11	9
1070	GO_PHOSPHATIDYLETHANOLAMINE_METABOLIC_PROCESS	http://www.broadinstitute.org/gsea/msigdb/cards/GO_PHOSPHATIDYLETHANOLAMINE_METABOLIC_PROCESS	18	5	1.26212	0.848584	1.87783	0.249633	51	51	52	52	4	5
1071	GO_OUTFLOW_TRACT_SEPTUM_MORPHOGENESIS	http://www.broadinstitute.org/gsea/msigdb/cards/GO_OUTFLOW_TRACT_SEPTUM_MORPHOGENESIS	14	4	2.77874	0.506856	27.9078	0.249727	4	4	1	1	3	1
1072	GO_GLANDULAR_EPITHELIAL_CELL_DEVELOPMENT	http://www.broadinstitute.org/gsea/msigdb/cards/GO_GLANDULAR_EPITHELIAL_CELL_DEVELOPMENT	18	2	4.85852	0.369429	682.369	0.249735	2	2	0	0	2	0
1073	GO_DICARBOXYLIC_ACID_CATABOLIC_PROCESS	http://www.broadinstitute.org/gsea/msigdb/cards/GO_DICARBOXYLIC_ACID_CATABOLIC_PROCESS	16	3	1.57265	0.729408	3.54695	0.249992	16	16	10	10	10	6
1074	GO_GLUTAMATE_SECRETION	http://www.broadinstitute.org/gsea/msigdb/cards/GO_GLUTAMATE_SECRETION	28	1	4.67581	0.379662	645.326	0.250146	2	2	0	0	2	0
1075	GO_NEGATIVE_REGULATION_OF_OLIGODENDROCYTE_DIFFERENTIATION	http://www.broadinstitute.org/gsea/msigdb/cards/GO_NEGATIVE_REGULATION_OF_OLIGODENDROCYTE_DIFFERENTIATION	13	1	4.67581	0.379662	645.326	0.250146	2	2	0	0	2	0
1076	GO_NEGATIVE_REGULATION_OF_STEM_CELL_PROLIFERATION	http://www.broadinstitute.org/gsea/msigdb/cards/GO_NEGATIVE_REGULATION_OF_STEM_CELL_PROLIFERATION	17	1	4.67581	0.379662	645.326	0.250146	2	2	0	0	2	0
1077	GO_NEGATIVE_REGULATION_OF_NEUROTRANSMITTER_TRANSPORT	http://www.broadinstitute.org/gsea/msigdb/cards/GO_NEGATIVE_REGULATION_OF_NEUROTRANSMITTER_TRANSPORT	16	1	4.67581	0.379662	645.326	0.250146	2	2	0	0	2	0
1078	GO_NEGATIVE_REGULATION_OF_NEUROTRANSMITTER_SECRETION	http://www.broadinstitute.org/gsea/msigdb/cards/GO_NEGATIVE_REGULATION_OF_NEUROTRANSMITTER_SECRETION	11	1	4.67581	0.379662	645.326	0.250146	2	2	0	0	2	0
1079	GO_NUCLEOSIDE_TRIPHOSPHATE_CATABOLIC_PROCESS	http://www.broadinstitute.org/gsea/msigdb/cards/GO_NUCLEOSIDE_TRIPHOSPHATE_CATABOLIC_PROCESS	12	3	1.57159	0.729367	3.54041	0.250246	16	16	10	10	11	8
1080	GO_TRANSFERASE_ACTIVITY_TRANSFERRING_ACYL_GROUPS	http://www.broadinstitute.org/gsea/msigdb/cards/GO_TRANSFERASE_ACTIVITY_TRANSFERRING_ACYL_GROUPS	249	33	1.11106	0.928381	1.32985	0.250412	262	256	258	254	75	65
1081	GO_REGULATION_OF_REPRODUCTIVE_PROCESS	http://www.broadinstitute.org/gsea/msigdb/cards/GO_REGULATION_OF_REPRODUCTIVE_PROCESS	129	13	1.30411	0.829657	2.06771	0.250463	44	43	33	33	35	25
1082	GO_ER_ASSOCIATED_UBIQUITIN_DEPENDENT_PROTEIN_CATABOLIC_PROCESS	http://www.broadinstitute.org/gsea/msigdb/cards/GO_ER_ASSOCIATED_UBIQUITIN_DEPENDENT_PROTEIN_CATABOLIC_PROCESS	61	5	1.28897	0.835735	2.00215	0.251341	47	47	37	37	20	22
1083	GO_ERAD_PATHWAY	http://www.broadinstitute.org/gsea/msigdb/cards/GO_ERAD_PATHWAY	74	5	1.28897	0.835735	2.00215	0.251341	47	47	37	37	20	22
1084	GO_REGULATION_OF_HAIR_CYCLE	http://www.broadinstitute.org/gsea/msigdb/cards/GO_REGULATION_OF_HAIR_CYCLE	22	5	2.76741	0.50552	27.7959	0.251448	4	4	1	1	4	1
1085	GO_REGULATION_OF_IMMUNE_SYSTEM_PROCESS	http://www.broadinstitute.org/gsea/msigdb/cards/GO_REGULATION_OF_IMMUNE_SYSTEM_PROCESS	1403	137	1.06437	0.956604	1.18429	0.252028	838	789	855	802	275	240
1086	GO_ORGANOPHOSPHATE_METABOLIC_PROCESS	http://www.broadinstitute.org/gsea/msigdb/cards/GO_ORGANOPHOSPHATE_METABOLIC_PROCESS	885	177	1.0588	0.96002	1.16777	0.25284	1045	972	1039	962	393	354
1087	GO_PURINE_DEOXYRIBONUCLEOTIDE_METABOLIC_PROCESS	http://www.broadinstitute.org/gsea/msigdb/cards/GO_PURINE_DEOXYRIBONUCLEOTIDE_METABOLIC_PROCESS	15	6	1.14798	0.906091	1.45613	0.253148	155	152	135	133	23	25
1088	GO_REGULATION_OF_CELL_DIVISION	http://www.broadinstitute.org/gsea/msigdb/cards/GO_REGULATION_OF_CELL_DIVISION	272	34	1.10523	0.930803	1.31263	0.253534	290	284	279	273	137	97
1089	GO_PH_REDUCTION	http://www.broadinstitute.org/gsea/msigdb/cards/GO_PH_REDUCTION	39	10	1.27545	0.839959	1.94984	0.25417	51	51	42	40	28	20
1090	GO_CEREBELLAR_CORTEX_MORPHOGENESIS	http://www.broadinstitute.org/gsea/msigdb/cards/GO_CEREBELLAR_CORTEX_MORPHOGENESIS	30	8	1.60463	0.71461	3.79663	0.254215	15	15	10	9	14	8
1091	GO_HOMOTYPIC_CELL_CELL_ADHESION	http://www.broadinstitute.org/gsea/msigdb/cards/GO_HOMOTYPIC_CELL_CELL_ADHESION	51	14	1.18488	0.885284	1.58961	0.254307	102	102	86	85	29	24
1092	GO_REGULATION_OF_TELOMERASE_RNA_LOCALIZATION_TO_CAJAL_BODY	http://www.broadinstitute.org/gsea/msigdb/cards/GO_REGULATION_OF_TELOMERASE_RNA_LOCALIZATION_TO_CAJAL_BODY	15	1	5.46321	0.291188	797.472	0.254433	1	1	0	0	1	0
1093	GO_RESPONSE_TO_HISTAMINE	http://www.broadinstitute.org/gsea/msigdb/cards/GO_RESPONSE_TO_HISTAMINE	11	1	4.61339	0.374542	636.717	0.254756	2	2	0	0	2	0
1094	GO_CELL_PROJECTION_ASSEMBLY	http://www.broadinstitute.org/gsea/msigdb/cards/GO_CELL_PROJECTION_ASSEMBLY	264	84	1.08076	0.945377	1.23568	0.255398	504	484	478	463	256	252
1095	GO_REGULATION_OF_ESTABLISHMENT_OF_PROTEIN_LOCALIZATION_TO_MITOCHONDRION	http://www.broadinstitute.org/gsea/msigdb/cards/GO_REGULATION_OF_ESTABLISHMENT_OF_PROTEIN_LOCALIZATION_TO_MITOCHONDRION	128	14	1.25923	0.846309	1.88334	0.25592	55	55	45	45	38	25
1096	GO_MICROTUBULE_BUNDLE_FORMATION	http://www.broadinstitute.org/gsea/msigdb/cards/GO_MICROTUBULE_BUNDLE_FORMATION	69	22	1.13518	0.91214	1.41366	0.255978	177	175	165	162	91	78
1097	GO_RESPONSE_TO_MINERALOCORTICOID	http://www.broadinstitute.org/gsea/msigdb/cards/GO_RESPONSE_TO_MINERALOCORTICOID	35	4	1.62567	0.703477	3.91112	0.256078	13	13	9	9	9	5
1098	GO_PROTEIN_TYROSINE_KINASE_BINDING	http://www.broadinstitute.org/gsea/msigdb/cards/GO_PROTEIN_TYROSINE_KINASE_BINDING	54	6	1.31706	0.818436	2.13141	0.256356	37	37	32	32	14	6
1099	GO_CYCLIC_NUCLEOTIDE_BINDING	http://www.broadinstitute.org/gsea/msigdb/cards/GO_CYCLIC_NUCLEOTIDE_BINDING	36	6	1.1694	0.892098	1.53427	0.257047	114	113	107	106	31	27
1100	GO_CGMP_BINDING	http://www.broadinstitute.org/gsea/msigdb/cards/GO_CGMP_BINDING	16	6	1.1694	0.892098	1.53427	0.257047	114	113	107	106	31	27
1101	GO_POSITIVE_REGULATION_OF_VASOCONSTRICTION	http://www.broadinstitute.org/gsea/msigdb/cards/GO_POSITIVE_REGULATION_OF_VASOCONSTRICTION	35	5	1.21504	0.867433	1.70726	0.25751	75	75	63	63	8	7
1102	GO_POSITIVE_REGULATION_OF_MULTICELLULAR_ORGANISMAL_PROCESS	http://www.broadinstitute.org/gsea/msigdb/cards/GO_POSITIVE_REGULATION_OF_MULTICELLULAR_ORGANISMAL_PROCESS	1395	177	1.06319	0.956197	1.1822	0.257513	864	809	826	786	375	311
1103	GO_SEQUESTERING_OF_METAL_ION	http://www.broadinstitute.org/gsea/msigdb/cards/GO_SEQUESTERING_OF_METAL_ION	11	2	1.24852	0.849621	1.8421	0.258564	58	58	50	49	22	22
1104	GO_POSITIVE_REGULATION_OF_VIRAL_PROCESS	http://www.broadinstitute.org/gsea/msigdb/cards/GO_POSITIVE_REGULATION_OF_VIRAL_PROCESS	92	8	1.32942	0.811501	2.19934	0.258694	36	36	28	28	14	9
1105	GO_RETROGRADE_TRANSPORT_ENDOSOME_TO_GOLGI	http://www.broadinstitute.org/gsea/msigdb/cards/GO_RETROGRADE_TRANSPORT_ENDOSOME_TO_GOLGI	74	4	1.73614	0.670097	4.89902	0.259101	11	11	6	6	4	3
1106	GO_NEGATIVE_REGULATION_OF_CYTOKINE_PRODUCTION_INVOLVED_IN_IMMUNE_RESPONSE	http://www.broadinstitute.org/gsea/msigdb/cards/GO_NEGATIVE_REGULATION_OF_CYTOKINE_PRODUCTION_INVOLVED_IN_IMMUNE_RESPONSE	22	3	2.29657	0.548413	12.859	0.260362	5	5	2	2	5	2
1107	GO_POSITIVE_REGULATION_OF_AXON_EXTENSION	http://www.broadinstitute.org/gsea/msigdb/cards/GO_POSITIVE_REGULATION_OF_AXON_EXTENSION	36	3	1.9687	0.606706	7.17523	0.261015	7	7	4	4	3	2
1108	GO_POSITIVE_REGULATION_OF_AXONOGENESIS	http://www.broadinstitute.org/gsea/msigdb/cards/GO_POSITIVE_REGULATION_OF_AXONOGENESIS	69	3	1.9687	0.606706	7.17523	0.261015	7	7	4	4	3	2
1109	GO_DEOXYRIBONUCLEOTIDE_METABOLIC_PROCESS	http://www.broadinstitute.org/gsea/msigdb/cards/GO_DEOXYRIBONUCLEOTIDE_METABOLIC_PROCESS	36	7	1.14231	0.905214	1.44306	0.262452	160	157	140	138	28	29
1110	GO_PYRIMIDINE_CONTAINING_COMPOUND_SALVAGE	http://www.broadinstitute.org/gsea/msigdb/cards/GO_PYRIMIDINE_CONTAINING_COMPOUND_SALVAGE	12	2	1.62598	0.698278	4.02622	0.26249	14	14	8	8	9	3
1111	GO_NUCLEOSIDE_SALVAGE	http://www.broadinstitute.org/gsea/msigdb/cards/GO_NUCLEOSIDE_SALVAGE	17	2	1.62598	0.698278	4.02622	0.26249	14	14	8	8	9	3
1112	GO_NEGATIVE_REGULATION_OF_FATTY_ACID_METABOLIC_PROCESS	http://www.broadinstitute.org/gsea/msigdb/cards/GO_NEGATIVE_REGULATION_OF_FATTY_ACID_METABOLIC_PROCESS	29	5	1.16103	0.89415	1.5097	0.262681	125	125	110	110	41	26
1113	GO_REGULATION_OF_STEROID_METABOLIC_PROCESS	http://www.broadinstitute.org/gsea/msigdb/cards/GO_REGULATION_OF_STEROID_METABOLIC_PROCESS	74	17	1.18435	0.880682	1.59463	0.262864	94	94	87	87	51	42
1114	GO_ADENOSINE_DEAMINASE_ACTIVITY	http://www.broadinstitute.org/gsea/msigdb/cards/GO_ADENOSINE_DEAMINASE_ACTIVITY	11	2	1.71553	0.66923	4.79705	0.264296	11	11	6	6	6	4
1115	GO_RECEPTOR_ACTIVITY	http://www.broadinstitute.org/gsea/msigdb/cards/GO_RECEPTOR_ACTIVITY	1649	162	1.05667	0.959121	1.16416	0.264677	1079	999	1060	979	370	353
1116	GO_RESPONSE_TO_INACTIVITY	http://www.broadinstitute.org/gsea/msigdb/cards/GO_RESPONSE_TO_INACTIVITY	13	2	2.04338	0.589979	8.59134	0.264995	7	7	3	3	5	3
1117	GO_ACTIN_FILAMENT	http://www.broadinstitute.org/gsea/msigdb/cards/GO_ACTIN_FILAMENT	70	11	1.41407	0.769865	2.65615	0.265405	25	25	17	17	19	16
1118	GO_ALPHA_AMINO_ACID_CATABOLIC_PROCESS	http://www.broadinstitute.org/gsea/msigdb/cards/GO_ALPHA_AMINO_ACID_CATABOLIC_PROCESS	95	39	1.09298	0.934553	1.27861	0.265846	362	352	332	325	151	138
1119	GO_POSITIVE_REGULATION_OF_SUBSTRATE_ADHESION_DEPENDENT_CELL_SPREADING	http://www.broadinstitute.org/gsea/msigdb/cards/GO_POSITIVE_REGULATION_OF_SUBSTRATE_ADHESION_DEPENDENT_CELL_SPREADING	28	8	1.1722	0.885992	1.55281	0.265938	106	106	97	96	15	14
1120	GO_REGULATION_OF_SUBSTRATE_ADHESION_DEPENDENT_CELL_SPREADING	http://www.broadinstitute.org/gsea/msigdb/cards/GO_REGULATION_OF_SUBSTRATE_ADHESION_DEPENDENT_CELL_SPREADING	43	8	1.1722	0.885992	1.55281	0.265938	106	106	97	96	15	14
1121	GO_REGULATION_OF_SEQUENCE_SPECIFIC_DNA_BINDING_TRANSCRIPTION_FACTOR_ACTIVITY	http://www.broadinstitute.org/gsea/msigdb/cards/GO_REGULATION_OF_SEQUENCE_SPECIFIC_DNA_BINDING_TRANSCRIPTION_FACTOR_ACTIVITY	365	46	1.11736	0.918894	1.35923	0.266051	224	220	213	207	96	102
1122	GO_MATING	http://www.broadinstitute.org/gsea/msigdb/cards/GO_MATING	37	4	1.51422	0.730361	3.27248	0.26696	18	18	11	11	6	3
1123	GO_MATING_BEHAVIOR	http://www.broadinstitute.org/gsea/msigdb/cards/GO_MATING_BEHAVIOR	23	4	1.51422	0.730361	3.27248	0.26696	18	18	11	11	6	3
1124	GO_CELL_ACTIVATION	http://www.broadinstitute.org/gsea/msigdb/cards/GO_CELL_ACTIVATION	568	82	1.09002	0.93607	1.26949	0.267182	385	368	363	353	175	159
1125	GO_LIPID_PARTICLE_ORGANIZATION	http://www.broadinstitute.org/gsea/msigdb/cards/GO_LIPID_PARTICLE_ORGANIZATION	14	5	1.71373	0.66189	4.68237	0.267414	10	10	7	7	9	6
1126	GO_TRANSPORTER_ACTIVITY	http://www.broadinstitute.org/gsea/msigdb/cards/GO_TRANSPORTER_ACTIVITY	1276	196	1.04823	0.96447	1.13926	0.267623	1667	1478	1646	1457	598	554
1127	GO_NEGATIVE_REGULATION_OF_PROTEIN_SECRETION	http://www.broadinstitute.org/gsea/msigdb/cards/GO_NEGATIVE_REGULATION_OF_PROTEIN_SECRETION	108	9	1.29417	0.820299	2.06326	0.268722	45	44	33	32	31	19
1128	GO_ACETYLTRANSFERASE_ACTIVITY	http://www.broadinstitute.org/gsea/msigdb/cards/GO_ACETYLTRANSFERASE_ACTIVITY	103	11	1.21988	0.856975	1.74159	0.270033	68	68	59	59	35	23
1129	GO_POSITIVE_REGULATION_OF_MYOTUBE_DIFFERENTIATION	http://www.broadinstitute.org/gsea/msigdb/cards/GO_POSITIVE_REGULATION_OF_MYOTUBE_DIFFERENTIATION	29	2	4.41141	0.358805	608.504	0.270068	2	2	0	0	2	0
1130	GO_REGULATION_OF_MYOTUBE_DIFFERENTIATION	http://www.broadinstitute.org/gsea/msigdb/cards/GO_REGULATION_OF_MYOTUBE_DIFFERENTIATION	55	2	4.41141	0.358805	608.504	0.270068	2	2	0	0	2	0
1131	GO_POSITIVE_REGULATION_BY_HOST_OF_VIRAL_PROCESS	http://www.broadinstitute.org/gsea/msigdb/cards/GO_POSITIVE_REGULATION_BY_HOST_OF_VIRAL_PROCESS	11	3	1.88464	0.616234	6.60199	0.270314	8	8	4	4	8	4
1132	GO_ANCHORING_JUNCTION	http://www.broadinstitute.org/gsea/msigdb/cards/GO_ANCHORING_JUNCTION	489	54	1.13906	0.903316	1.43772	0.271213	161	157	146	140	98	91
1133	GO_CILIUM_ORGANIZATION	http://www.broadinstitute.org/gsea/msigdb/cards/GO_CILIUM_ORGANIZATION	188	76	1.07664	0.943905	1.22817	0.271319	522	501	496	482	270	263
1134	GO_RHYTHMIC_PROCESS	http://www.broadinstitute.org/gsea/msigdb/cards/GO_RHYTHMIC_PROCESS	298	44	1.11592	0.917622	1.35734	0.271758	218	216	217	213	97	92
1135	GO_CILIUM_MORPHOGENESIS	http://www.broadinstitute.org/gsea/msigdb/cards/GO_CILIUM_MORPHOGENESIS	207	77	1.07795	0.942869	1.23251	0.271864	503	483	478	464	256	251
1136	GO_NEGATIVE_REGULATION_OF_CYTOKINE_BIOSYNTHETIC_PROCESS	http://www.broadinstitute.org/gsea/msigdb/cards/GO_NEGATIVE_REGULATION_OF_CYTOKINE_BIOSYNTHETIC_PROCESS	28	2	1.48209	0.736305	3.10278	0.272913	21	20	13	12	14	9
1137	GO_REGULATION_OF_LONG_TERM_SYNAPTIC_POTENTIATION	http://www.broadinstitute.org/gsea/msigdb/cards/GO_REGULATION_OF_LONG_TERM_SYNAPTIC_POTENTIATION	19	3	1.8834	0.612472	6.62548	0.273137	8	8	4	4	5	4
1138	GO_DNA_LIGATION	http://www.broadinstitute.org/gsea/msigdb/cards/GO_DNA_LIGATION	16	4	1.30941	0.808931	2.14068	0.273269	38	38	29	29	14	13
1139	GO_LIPID_PARTICLE	http://www.broadinstitute.org/gsea/msigdb/cards/GO_LIPID_PARTICLE	62	8	1.49505	0.726358	3.15187	0.275146	17	17	13	13	15	12
1140	GO_CILIUM	http://www.broadinstitute.org/gsea/msigdb/cards/GO_CILIUM	469	140	1.05815	0.955998	1.17126	0.275155	963	892	933	874	500	506
1141	GO_SARCOPLASMIC_RETICULUM_MEMBRANE	http://www.broadinstitute.org/gsea/msigdb/cards/GO_SARCOPLASMIC_RETICULUM_MEMBRANE	38	6	1.3396	0.79298	2.2921	0.275165	32	32	24	24	19	17
1142	GO_TRANSPORTER_COMPLEX	http://www.broadinstitute.org/gsea/msigdb/cards/GO_TRANSPORTER_COMPLEX	321	64	1.07675	0.942556	1.23023	0.27625	512	493	487	463	181	160
1143	GO_HEART_MORPHOGENESIS	http://www.broadinstitute.org/gsea/msigdb/cards/GO_HEART_MORPHOGENESIS	212	50	1.10835	0.920918	1.33392	0.276251	245	240	256	254	128	136
1144	GO_2_OXOGLUTARATE_METABOLIC_PROCESS	http://www.broadinstitute.org/gsea/msigdb/cards/GO_2_OXOGLUTARATE_METABOLIC_PROCESS	20	7	1.49418	0.726497	3.17733	0.276561	18	18	12	12	11	9
1145	GO_CARBOHYDRATE_DERIVATIVE_BIOSYNTHETIC_PROCESS	http://www.broadinstitute.org/gsea/msigdb/cards/GO_CARBOHYDRATE_DERIVATIVE_BIOSYNTHETIC_PROCESS	595	103	1.07405	0.944319	1.22167	0.276714	547	522	535	516	225	195
1146	GO_MITOCHONDRIAL_ATP_SYNTHESIS_COUPLED_PROTON_TRANSPORT	http://www.broadinstitute.org/gsea/msigdb/cards/GO_MITOCHONDRIAL_ATP_SYNTHESIS_COUPLED_PROTON_TRANSPORT	17	1	4.34553	0.350505	600.915	0.277113	2	2	0	0	1	0
1147	GO_PROTON_TRANSPORTING_ATP_SYNTHASE_COMPLEX	http://www.broadinstitute.org/gsea/msigdb/cards/GO_PROTON_TRANSPORTING_ATP_SYNTHASE_COMPLEX	22	1	4.34553	0.350505	600.915	0.277113	2	2	0	0	1	0
1148	GO_MHC_CLASS_I_PROTEIN_BINDING	http://www.broadinstitute.org/gsea/msigdb/cards/GO_MHC_CLASS_I_PROTEIN_BINDING	19	1	4.34553	0.350505	600.915	0.277113	2	2	0	0	1	0
1149	GO_MHC_PROTEIN_BINDING	http://www.broadinstitute.org/gsea/msigdb/cards/GO_MHC_PROTEIN_BINDING	30	1	4.34553	0.350505	600.915	0.277113	2	2	0	0	1	0
1150	GO_PROTON_TRANSPORTING_ATP_SYNTHASE_ACTIVITY_ROTATIONAL_MECHANISM	http://www.broadinstitute.org/gsea/msigdb/cards/GO_PROTON_TRANSPORTING_ATP_SYNTHASE_ACTIVITY_ROTATIONAL_MECHANISM	11	1	4.34553	0.350505	600.915	0.277113	2	2	0	0	1	0
1151	GO_NEURON_MATURATION	http://www.broadinstitute.org/gsea/msigdb/cards/GO_NEURON_MATURATION	30	5	1.29305	0.813284	2.06641	0.277135	39	39	35	34	14	10
1152	GO_NEGATIVE_REGULATION_OF_OSSIFICATION	http://www.broadinstitute.org/gsea/msigdb/cards/GO_NEGATIVE_REGULATION_OF_OSSIFICATION	69	6	1.51015	0.718439	3.30017	0.278666	17	17	12	11	13	11
1153	GO_PEPTIDYL_LYSINE_METHYLATION	http://www.broadinstitute.org/gsea/msigdb/cards/GO_PEPTIDYL_LYSINE_METHYLATION	74	6	1.75261	0.636062	5.16871	0.278711	9	9	6	6	7	5
1154	GO_REGULATION_OF_HETEROTYPIC_CELL_CELL_ADHESION	http://www.broadinstitute.org/gsea/msigdb/cards/GO_REGULATION_OF_HETEROTYPIC_CELL_CELL_ADHESION	18	3	1.21062	0.856717	1.71614	0.278839	71	71	60	60	5	4
1155	GO_CLATHRIN_VESICLE_COAT	http://www.broadinstitute.org/gsea/msigdb/cards/GO_CLATHRIN_VESICLE_COAT	23	4	1.69723	0.654736	4.78988	0.279682	11	11	6	6	4	3
1156	GO_NEGATIVE_REGULATION_OF_PEPTIDASE_ACTIVITY	http://www.broadinstitute.org/gsea/msigdb/cards/GO_NEGATIVE_REGULATION_OF_PEPTIDASE_ACTIVITY	245	37	1.11629	0.914315	1.36348	0.280002	214	211	203	198	94	81
1157	GO_DNA_N_GLYCOSYLASE_ACTIVITY	http://www.broadinstitute.org/gsea/msigdb/cards/GO_DNA_N_GLYCOSYLASE_ACTIVITY	15	3	1.14705	0.894322	1.47309	0.280122	138	137	122	120	12	15
1158	GO_HYDROLASE_ACTIVITY_HYDROLYZING_N_GLYCOSYL_COMPOUNDS	http://www.broadinstitute.org/gsea/msigdb/cards/GO_HYDROLASE_ACTIVITY_HYDROLYZING_N_GLYCOSYL_COMPOUNDS	23	3	1.14705	0.894322	1.47309	0.280122	138	137	122	120	12	15
1159	GO_MISMATCH_REPAIR	http://www.broadinstitute.org/gsea/msigdb/cards/GO_MISMATCH_REPAIR	31	10	1.14988	0.892505	1.48352	0.280191	139	133	118	116	48	39
1160	GO_CELLULAR_RESPONSE_TO_KETONE	http://www.broadinstitute.org/gsea/msigdb/cards/GO_CELLULAR_RESPONSE_TO_KETONE	73	12	1.29683	0.808321	2.09765	0.281591	39	39	31	31	24	20
1161	GO_CHOLESTEROL_TRANSPORTER_ACTIVITY	http://www.broadinstitute.org/gsea/msigdb/cards/GO_CHOLESTEROL_TRANSPORTER_ACTIVITY	13	7	1.25909	0.827826	1.92409	0.281627	48	48	41	41	30	23
1162	GO_PEPTIDASE_REGULATOR_ACTIVITY	http://www.broadinstitute.org/gsea/msigdb/cards/GO_PEPTIDASE_REGULATOR_ACTIVITY	214	32	1.12037	0.910942	1.37879	0.28175	202	198	186	181	90	72
1163	GO_SULFATE_TRANSPORT	http://www.broadinstitute.org/gsea/msigdb/cards/GO_SULFATE_TRANSPORT	14	4	1.1793	0.873227	1.59537	0.282085	93	93	83	83	31	32
1164	GO_DEVELOPMENTAL_GROWTH	http://www.broadinstitute.org/gsea/msigdb/cards/GO_DEVELOPMENTAL_GROWTH	333	64	1.08697	0.93357	1.2657	0.282578	379	364	382	363	184	191
1165	GO_TRANS_GOLGI_NETWORK_MEMBRANE	http://www.broadinstitute.org/gsea/msigdb/cards/GO_TRANS_GOLGI_NETWORK_MEMBRANE	81	10	1.20484	0.857661	1.69674	0.282622	73	73	66	64	35	36
1166	GO_CELLULAR_MACROMOLECULE_LOCALIZATION	http://www.broadinstitute.org/gsea/msigdb/cards/GO_CELLULAR_MACROMOLECULE_LOCALIZATION	1234	171	1.06461	0.949557	1.19368	0.283301	725	683	699	658	418	397
1167	GO_AZOLE_TRANSPORT	http://www.broadinstitute.org/gsea/msigdb/cards/GO_AZOLE_TRANSPORT	15	2	1.58657	0.68392	3.84495	0.283466	13	13	9	9	7	6
1168	GO_VOLTAGE_GATED_CATION_CHANNEL_ACTIVITY	http://www.broadinstitute.org/gsea/msigdb/cards/GO_VOLTAGE_GATED_CATION_CHANNEL_ACTIVITY	134	28	1.13523	0.900113	1.43274	0.284085	159	155	149	144	67	72
1169	GO_IMMUNOGLOBULIN_PRODUCTION	http://www.broadinstitute.org/gsea/msigdb/cards/GO_IMMUNOGLOBULIN_PRODUCTION	48	9	1.23226	0.840974	1.81332	0.284237	63	59	50	49	40	30
1170	GO_RHYTHMIC_BEHAVIOR	http://www.broadinstitute.org/gsea/msigdb/cards/GO_RHYTHMIC_BEHAVIOR	19	4	1.44721	0.736335	2.91613	0.284602	20	20	14	14	17	7
1171	GO_CELLULAR_RESPONSE_TO_GLUCAGON_STIMULUS	http://www.broadinstitute.org/gsea/msigdb/cards/GO_CELLULAR_RESPONSE_TO_GLUCAGON_STIMULUS	38	4	1.47165	0.727109	3.0895	0.284935	22	19	12	12	15	8
1172	GO_BETA_AMYLOID_BINDING	http://www.broadinstitute.org/gsea/msigdb/cards/GO_BETA_AMYLOID_BINDING	35	5	1.19168	0.864087	1.64782	0.285169	82	82	70	70	8	6
1173	GO_CGMP_BIOSYNTHETIC_PROCESS	http://www.broadinstitute.org/gsea/msigdb/cards/GO_CGMP_BIOSYNTHETIC_PROCESS	15	3	1.52852	0.702827	3.45818	0.285706	15	15	10	10	8	7
1174	GO_STRUCTURE_SPECIFIC_DNA_BINDING	http://www.broadinstitute.org/gsea/msigdb/cards/GO_STRUCTURE_SPECIFIC_DNA_BINDING	118	23	1.19054	0.86422	1.64361	0.286023	83	83	73	73	68	47
1175	GO_COP9_SIGNALOSOME	http://www.broadinstitute.org/gsea/msigdb/cards/GO_COP9_SIGNALOSOME	34	3	2.01404	0.561054	8.59323	0.286085	6	6	3	3	5	3
1176	GO_VENTRAL_SPINAL_CORD_DEVELOPMENT	http://www.broadinstitute.org/gsea/msigdb/cards/GO_VENTRAL_SPINAL_CORD_DEVELOPMENT	46	11	1.35026	0.777883	2.38071	0.286979	31	30	22	22	27	15
1177	GO_REGULATION_BY_VIRUS_OF_VIRAL_PROTEIN_LEVELS_IN_HOST_CELL	http://www.broadinstitute.org/gsea/msigdb/cards/GO_REGULATION_BY_VIRUS_OF_VIRAL_PROTEIN_LEVELS_IN_HOST_CELL	11	1	4.904	0.261412	715.817	0.287018	1	1	0	0	1	0
1178	GO_COPPER_ION_HOMEOSTASIS	http://www.broadinstitute.org/gsea/msigdb/cards/GO_COPPER_ION_HOMEOSTASIS	16	4	1.21955	0.846324	1.76306	0.28707	64	64	56	55	23	27
1179	GO_CELLULAR_COPPER_ION_HOMEOSTASIS	http://www.broadinstitute.org/gsea/msigdb/cards/GO_CELLULAR_COPPER_ION_HOMEOSTASIS	13	4	1.21955	0.846324	1.76306	0.28707	64	64	56	55	23	27
1180	GO_RESPONSE_TO_WATER_DEPRIVATION	http://www.broadinstitute.org/gsea/msigdb/cards/GO_RESPONSE_TO_WATER_DEPRIVATION	11	1	2.20537	0.522745	12.4019	0.287314	5	5	2	2	4	2
1181	GO_LYSOPHOSPHOLIPID_ACYLTRANSFERASE_ACTIVITY	http://www.broadinstitute.org/gsea/msigdb/cards/GO_LYSOPHOSPHOLIPID_ACYLTRANSFERASE_ACTIVITY	19	2	4.29113	0.335651	598.442	0.287547	2	2	0	0	2	0
1182	GO_NEURON_FATE_COMMITMENT	http://www.broadinstitute.org/gsea/msigdb/cards/GO_NEURON_FATE_COMMITMENT	67	7	1.99706	0.562601	8.43576	0.287579	7	6	3	3	7	3
1183	GO_POSITIVE_REGULATION_OF_MULTICELLULAR_ORGANISM_GROWTH	http://www.broadinstitute.org/gsea/msigdb/cards/GO_POSITIVE_REGULATION_OF_MULTICELLULAR_ORGANISM_GROWTH	32	9	1.31583	0.794415	2.20838	0.28758	37	36	26	26	27	17
1184	GO_PHOSPHOLIPASE_INHIBITOR_ACTIVITY	http://www.broadinstitute.org/gsea/msigdb/cards/GO_PHOSPHOLIPASE_INHIBITOR_ACTIVITY	13	1	4.31379	0.333785	603.298	0.287658	2	2	0	0	2	0
1185	GO_REGULATION_OF_ORGANIC_ACID_TRANSPORT	http://www.broadinstitute.org/gsea/msigdb/cards/GO_REGULATION_OF_ORGANIC_ACID_TRANSPORT	50	5	1.56235	0.6861	3.6682	0.287746	13	13	10	10	11	8
1186	GO_CILIARY_MEMBRANE	http://www.broadinstitute.org/gsea/msigdb/cards/GO_CILIARY_MEMBRANE	79	33	1.10676	0.917869	1.33516	0.288117	247	242	227	221	123	119
1187	GO_APICAL_PART_OF_CELL	http://www.broadinstitute.org/gsea/msigdb/cards/GO_APICAL_PART_OF_CELL	361	88	1.05378	0.956484	1.16098	0.289207	1059	990	1087	1002	350	344
1188	GO_NEGATIVE_REGULATION_OF_LIPID_METABOLIC_PROCESS	http://www.broadinstitute.org/gsea/msigdb/cards/GO_NEGATIVE_REGULATION_OF_LIPID_METABOLIC_PROCESS	80	11	1.14121	0.893839	1.4586	0.289412	142	142	127	127	47	30
1189	GO_BETA_TUBULIN_BINDING	http://www.broadinstitute.org/gsea/msigdb/cards/GO_BETA_TUBULIN_BINDING	36	7	1.50461	0.707198	3.30999	0.289909	16	16	11	11	12	11
1190	GO_DRUG_TRANSMEMBRANE_TRANSPORT	http://www.broadinstitute.org/gsea/msigdb/cards/GO_DRUG_TRANSMEMBRANE_TRANSPORT	19	4	1.30821	0.794522	2.16656	0.290729	34	34	30	30	20	14
1191	GO_DRUG_TRANSPORT	http://www.broadinstitute.org/gsea/msigdb/cards/GO_DRUG_TRANSPORT	25	4	1.30821	0.794522	2.16656	0.290729	34	34	30	30	20	14
1192	GO_RETINA_HOMEOSTASIS	http://www.broadinstitute.org/gsea/msigdb/cards/GO_RETINA_HOMEOSTASIS	71	33	1.08928	0.929436	1.27694	0.290923	350	339	322	316	163	148
1193	GO_VACUOLE_ORGANIZATION	http://www.broadinstitute.org/gsea/msigdb/cards/GO_VACUOLE_ORGANIZATION	168	33	1.1154	0.910665	1.36691	0.291229	212	205	191	189	103	80
1194	GO_CELL_PROJECTION_ORGANIZATION	http://www.broadinstitute.org/gsea/msigdb/cards/GO_CELL_PROJECTION_ORGANIZATION	902	179	1.05725	0.953375	1.17248	0.29137	912	854	899	839	462	443
1195	GO_PEPTIDASE_ACTIVATOR_ACTIVITY	http://www.broadinstitute.org/gsea/msigdb/cards/GO_PEPTIDASE_ACTIVATOR_ACTIVITY	38	3	1.39595	0.753189	2.65776	0.291481	26	25	17	16	18	13
1196	GO_RNA_POLYADENYLATION	http://www.broadinstitute.org/gsea/msigdb/cards/GO_RNA_POLYADENYLATION	29	2	1.72654	0.631814	5.27777	0.291636	10	10	5	5	2	1
1197	GO_SMAD_BINDING	http://www.broadinstitute.org/gsea/msigdb/cards/GO_SMAD_BINDING	72	12	1.5411	0.690097	3.56329	0.29198	14	14	10	10	10	8
1198	GO_GLYOXYLATE_METABOLIC_PROCESS	http://www.broadinstitute.org/gsea/msigdb/cards/GO_GLYOXYLATE_METABOLIC_PROCESS	28	16	1.17385	0.870515	1.58619	0.293539	96	96	83	83	46	33
1199	GO_PANCREAS_DEVELOPMENT	http://www.broadinstitute.org/gsea/msigdb/cards/GO_PANCREAS_DEVELOPMENT	73	14	1.35019	0.771899	2.40034	0.293711	29	29	21	21	23	14
1200	GO_PHOTORECEPTOR_INNER_SEGMENT	http://www.broadinstitute.org/gsea/msigdb/cards/GO_PHOTORECEPTOR_INNER_SEGMENT	36	14	1.17438	0.869813	1.58843	0.294065	94	93	85	82	53	55
1201	GO_REGULATION_OF_SEQUESTERING_OF_TRIGLYCERIDE	http://www.broadinstitute.org/gsea/msigdb/cards/GO_REGULATION_OF_SEQUESTERING_OF_TRIGLYCERIDE	12	4	1.68037	0.639723	4.76174	0.294134	10	10	6	6	6	5
1202	GO_SERINE_TYPE_ENDOPEPTIDASE_INHIBITOR_ACTIVITY	http://www.broadinstitute.org/gsea/msigdb/cards/GO_SERINE_TYPE_ENDOPEPTIDASE_INHIBITOR_ACTIVITY	95	19	1.13425	0.896336	1.43632	0.294257	153	151	143	140	57	44
1203	GO_RETINA_MORPHOGENESIS_IN_CAMERA_TYPE_EYE	http://www.broadinstitute.org/gsea/msigdb/cards/GO_RETINA_MORPHOGENESIS_IN_CAMERA_TYPE_EYE	45	12	1.23938	0.830082	1.8613	0.294536	54	54	43	43	35	25
1204	GO_REGULATION_OF_DEFENSE_RESPONSE	http://www.broadinstitute.org/gsea/msigdb/cards/GO_REGULATION_OF_DEFENSE_RESPONSE	759	91	1.07877	0.936161	1.24333	0.294634	447	434	416	404	181	177
1205	GO_REGULATION_OF_CHEMOKINE_SECRETION	http://www.broadinstitute.org/gsea/msigdb/cards/GO_REGULATION_OF_CHEMOKINE_SECRETION	12	3	1.6382	0.652715	4.37337	0.294773	11	11	7	7	7	6
1206	GO_REGULATION_OF_RELEASE_OF_SEQUESTERED_CALCIUM_ION_INTO_CYTOSOL_BY_SARCOPLASMIC_RETICULUM	http://www.broadinstitute.org/gsea/msigdb/cards/GO_REGULATION_OF_RELEASE_OF_SEQUESTERED_CALCIUM_ION_INTO_CYTOSOL_BY_SARCOPLASMIC_RETICULUM	25	7	1.57662	0.675162	3.89395	0.294847	13	13	8	8	9	5
1207	GO_FEMALE_SEX_DIFFERENTIATION	http://www.broadinstitute.org/gsea/msigdb/cards/GO_FEMALE_SEX_DIFFERENTIATION	116	27	1.16631	0.874566	1.55745	0.294888	103	101	92	92	68	54
1208	GO_REGULATION_OF_ERK1_AND_ERK2_CASCADE	http://www.broadinstitute.org/gsea/msigdb/cards/GO_REGULATION_OF_ERK1_AND_ERK2_CASCADE	238	28	1.11179	0.911815	1.3562	0.294889	220	215	206	202	76	68
1209	GO_OSSIFICATION	http://www.broadinstitute.org/gsea/msigdb/cards/GO_OSSIFICATION	251	55	1.08262	0.933127	1.25606	0.294966	401	379	420	402	130	119
1210	GO_AROMATIC_AMINO_ACID_FAMILY_METABOLIC_PROCESS	http://www.broadinstitute.org/gsea/msigdb/cards/GO_AROMATIC_AMINO_ACID_FAMILY_METABOLIC_PROCESS	28	11	1.10017	0.920186	1.31594	0.295021	274	268	245	243	100	97
1211	GO_TRANSITION_METAL_ION_TRANSMEMBRANE_TRANSPORTER_ACTIVITY	http://www.broadinstitute.org/gsea/msigdb/cards/GO_TRANSITION_METAL_ION_TRANSMEMBRANE_TRANSPORTER_ACTIVITY	39	5	1.15884	0.879321	1.52936	0.295282	110	110	99	98	25	27
1212	GO_POSITIVE_REGULATION_OF_MRNA_PROCESSING	http://www.broadinstitute.org/gsea/msigdb/cards/GO_POSITIVE_REGULATION_OF_MRNA_PROCESSING	32	1	4.11654	0.334702	567.888	0.295516	2	2	0	0	1	0
1213	GO_POSITIVE_REGULATION_OF_MRNA_SPLICING_VIA_SPLICEOSOME	http://www.broadinstitute.org/gsea/msigdb/cards/GO_POSITIVE_REGULATION_OF_MRNA_SPLICING_VIA_SPLICEOSOME	14	1	4.11654	0.334702	567.888	0.295516	2	2	0	0	1	0
1214	GO_PROTEIN_SELF_ASSOCIATION	http://www.broadinstitute.org/gsea/msigdb/cards/GO_PROTEIN_SELF_ASSOCIATION	44	13	1.20227	0.85108	1.70271	0.296018	75	71	62	62	66	52
1215	GO_REGULATION_OF_VIRAL_RELEASE_FROM_HOST_CELL	http://www.broadinstitute.org/gsea/msigdb/cards/GO_REGULATION_OF_VIRAL_RELEASE_FROM_HOST_CELL	31	3	1.66165	0.644636	4.6678	0.296795	11	11	6	6	5	5
1216	GO_DENDRITIC_SHAFT	http://www.broadinstitute.org/gsea/msigdb/cards/GO_DENDRITIC_SHAFT	37	2	4.10309	0.333177	566.257	0.297007	2	2	0	0	2	0
1217	GO_RESPONSE_TO_CADMIUM_ION	http://www.broadinstitute.org/gsea/msigdb/cards/GO_RESPONSE_TO_CADMIUM_ION	40	12	1.19161	0.857007	1.66004	0.297144	76	76	70	68	23	18
1218	GO_REGULATION_OF_MHC_CLASS_II_BIOSYNTHETIC_PROCESS	http://www.broadinstitute.org/gsea/msigdb/cards/GO_REGULATION_OF_MHC_CLASS_II_BIOSYNTHETIC_PROCESS	13	1	4.74998	0.253237	693.296	0.29716	1	1	0	0	1	0
1219	GO_REGULATION_OF_POSITIVE_CHEMOTAXIS	http://www.broadinstitute.org/gsea/msigdb/cards/GO_REGULATION_OF_POSITIVE_CHEMOTAXIS	24	2	2.63989	0.43325	27.2781	0.297488	3	3	1	1	2	1
1220	GO_POSITIVE_REGULATION_OF_CHONDROCYTE_DIFFERENTIATION	http://www.broadinstitute.org/gsea/msigdb/cards/GO_POSITIVE_REGULATION_OF_CHONDROCYTE_DIFFERENTIATION	19	3	1.75098	0.608956	5.30378	0.297542	9	8	6	6	4	2
1221	GO_PROTEIN_STABILIZATION	http://www.broadinstitute.org/gsea/msigdb/cards/GO_PROTEIN_STABILIZATION	131	19	1.20607	0.847854	1.72106	0.297591	69	69	59	59	38	30
1222	GO_CYTOSOLIC_RIBOSOME	http://www.broadinstitute.org/gsea/msigdb/cards/GO_CYTOSOLIC_RIBOSOME	113	1	2.24294	0.491379	12.9912	0.297606	4	4	2	2	2	2
1223	GO_SINGLE_ORGANISM_BIOSYNTHETIC_PROCESS	http://www.broadinstitute.org/gsea/msigdb/cards/GO_SINGLE_ORGANISM_BIOSYNTHETIC_PROCESS	1340	269	1.04158	0.964636	1.12466	0.298101	2245	1887	2194	1874	763	667
1224	GO_RESPONSE_TO_FUNGICIDE	http://www.broadinstitute.org/gsea/msigdb/cards/GO_RESPONSE_TO_FUNGICIDE	11	3	1.67735	0.635503	4.77281	0.298229	10	10	6	6	10	4
1225	GO_CATALYTIC_COMPLEX	http://www.broadinstitute.org/gsea/msigdb/cards/GO_CATALYTIC_COMPLEX	1038	121	1.06951	0.942247	1.21407	0.298485	586	545	555	527	334	279
1226	GO_REGULATION_OF_LYMPHOCYTE_APOPTOTIC_PROCESS	http://www.broadinstitute.org/gsea/msigdb/cards/GO_REGULATION_OF_LYMPHOCYTE_APOPTOTIC_PROCESS	54	8	1.28226	0.802801	2.06661	0.29872	40	40	31	31	28	20
1227	GO_ESTABLISHMENT_OF_PROTEIN_LOCALIZATION	http://www.broadinstitute.org/gsea/msigdb/cards/GO_ESTABLISHMENT_OF_PROTEIN_LOCALIZATION	1423	179	1.0557	0.953028	1.16945	0.299108	951	875	940	861	445	442
1228	GO_PROTEIN_BINDING_INVOLVED_IN_CELL_ADHESION	http://www.broadinstitute.org/gsea/msigdb/cards/GO_PROTEIN_BINDING_INVOLVED_IN_CELL_ADHESION	17	7	1.45983	0.716298	3.076	0.299264	18	18	13	12	17	12
1229	GO_PROTEIN_BINDING_INVOLVED_IN_CELL_CELL_ADHESION	http://www.broadinstitute.org/gsea/msigdb/cards/GO_PROTEIN_BINDING_INVOLVED_IN_CELL_CELL_ADHESION	11	7	1.45983	0.716298	3.076	0.299264	18	18	13	12	17	12
1230	GO_VESICLE_LUMEN	http://www.broadinstitute.org/gsea/msigdb/cards/GO_VESICLE_LUMEN	106	27	1.09572	0.921878	1.30282	0.299758	297	286	271	263	71	66
1231	GO_RETINOID_X_RECEPTOR_BINDING	http://www.broadinstitute.org/gsea/msigdb/cards/GO_RETINOID_X_RECEPTOR_BINDING	17	5	1.96052	0.553604	8.26626	0.29993	6	6	3	3	6	3
1232	GO_MAMMARY_GLAND_DUCT_MORPHOGENESIS	http://www.broadinstitute.org/gsea/msigdb/cards/GO_MAMMARY_GLAND_DUCT_MORPHOGENESIS	28	6	1.68288	0.631563	4.8442	0.300247	10	10	6	6	10	6
1233	GO_SMALL_MOLECULE_BIOSYNTHETIC_PROCESS	http://www.broadinstitute.org/gsea/msigdb/cards/GO_SMALL_MOLECULE_BIOSYNTHETIC_PROCESS	443	110	1.04929	0.957948	1.14937	0.300441	1301	1166	1247	1138	370	341
1234	GO_IMPORT_INTO_CELL	http://www.broadinstitute.org/gsea/msigdb/cards/GO_IMPORT_INTO_CELL	37	6	1.21943	0.837577	1.7822	0.300801	60	60	51	51	14	4
1235	GO_VASCULAR_ENDOTHELIAL_GROWTH_FACTOR_SIGNALING_PATHWAY	http://www.broadinstitute.org/gsea/msigdb/cards/GO_VASCULAR_ENDOTHELIAL_GROWTH_FACTOR_SIGNALING_PATHWAY	14	3	1.93058	0.564067	8.03906	0.300921	7	7	3	3	4	3
1236	GO_CELLULAR_RESPONSE_TO_VASCULAR_ENDOTHELIAL_GROWTH_FACTOR_STIMULUS	http://www.broadinstitute.org/gsea/msigdb/cards/GO_CELLULAR_RESPONSE_TO_VASCULAR_ENDOTHELIAL_GROWTH_FACTOR_STIMULUS	30	3	1.93058	0.564067	8.03906	0.300921	7	7	3	3	4	3
1237	GO_REGULATION_OF_DNA_BINDING	http://www.broadinstitute.org/gsea/msigdb/cards/GO_REGULATION_OF_DNA_BINDING	93	7	1.28602	0.798628	2.09061	0.301446	47	39	31	30	19	23
1238	GO_ALDEHYDE_CATABOLIC_PROCESS	http://www.broadinstitute.org/gsea/msigdb/cards/GO_ALDEHYDE_CATABOLIC_PROCESS	13	3	1.43607	0.724619	2.93874	0.301712	20	20	13	13	11	7
1239	GO_PATTERN_SPECIFICATION_PROCESS	http://www.broadinstitute.org/gsea/msigdb/cards/GO_PATTERN_SPECIFICATION_PROCESS	418	86	1.07926	0.933755	1.24755	0.301872	421	405	411	401	217	183
1240	GO_PROTEIN_DEACETYLASE_ACTIVITY	http://www.broadinstitute.org/gsea/msigdb/cards/GO_PROTEIN_DEACETYLASE_ACTIVITY	43	2	4.27746	0.309472	607.184	0.302419	2	2	0	0	2	0
1241	GO_FILOPODIUM_ASSEMBLY	http://www.broadinstitute.org/gsea/msigdb/cards/GO_FILOPODIUM_ASSEMBLY	17	1	2.61979	0.428044	27.1429	0.302651	3	3	1	1	3	1
1242	GO_PROTEIN_TRANSMEMBRANE_TRANSPORT	http://www.broadinstitute.org/gsea/msigdb/cards/GO_PROTEIN_TRANSMEMBRANE_TRANSPORT	53	11	1.20892	0.843063	1.7413	0.302757	67	67	54	54	32	28
1243	GO_MAIN_AXON	http://www.broadinstitute.org/gsea/msigdb/cards/GO_MAIN_AXON	58	10	1.25894	0.812128	1.9584	0.30285	43	43	39	39	16	13
1244	GO_ZINC_ION_HOMEOSTASIS	http://www.broadinstitute.org/gsea/msigdb/cards/GO_ZINC_ION_HOMEOSTASIS	21	2	1.22525	0.832385	1.81016	0.303167	57	57	50	49	20	22
1245	GO_INTERSTITIAL_MATRIX	http://www.broadinstitute.org/gsea/msigdb/cards/GO_INTERSTITIAL_MATRIX	14	2	1.28498	0.797288	2.08891	0.303631	38	38	30	30	3	3
1246	GO_LYMPHANGIOGENESIS	http://www.broadinstitute.org/gsea/msigdb/cards/GO_LYMPHANGIOGENESIS	11	3	1.94581	0.551208	8.1846	0.304223	6	6	3	3	3	3
1247	GO_LYMPH_VESSEL_MORPHOGENESIS	http://www.broadinstitute.org/gsea/msigdb/cards/GO_LYMPH_VESSEL_MORPHOGENESIS	13	3	1.94581	0.551208	8.1846	0.304223	6	6	3	3	3	3
1248	GO_LYMPH_VESSEL_DEVELOPMENT	http://www.broadinstitute.org/gsea/msigdb/cards/GO_LYMPH_VESSEL_DEVELOPMENT	20	3	1.94581	0.551208	8.1846	0.304223	6	6	3	3	3	3
1249	GO_NEGATIVE_REGULATION_OF_DENDRITIC_SPINE_DEVELOPMENT	http://www.broadinstitute.org/gsea/msigdb/cards/GO_NEGATIVE_REGULATION_OF_DENDRITIC_SPINE_DEVELOPMENT	12	1	4.64662	0.247709	678.229	0.304324	1	1	0	0	1	0
1250	GO_REGULATION_OF_AMYLOID_PRECURSOR_PROTEIN_CATABOLIC_PROCESS	http://www.broadinstitute.org/gsea/msigdb/cards/GO_REGULATION_OF_AMYLOID_PRECURSOR_PROTEIN_CATABOLIC_PROCESS	11	1	4.64662	0.247709	678.229	0.304324	1	1	0	0	1	0
1251	GO_FATTY_ACID_HOMEOSTASIS	http://www.broadinstitute.org/gsea/msigdb/cards/GO_FATTY_ACID_HOMEOSTASIS	12	1	4.64662	0.247709	678.229	0.304324	1	1	0	0	1	0
1252	GO_REGULATION_OF_CGMP_BIOSYNTHETIC_PROCESS	http://www.broadinstitute.org/gsea/msigdb/cards/GO_REGULATION_OF_CGMP_BIOSYNTHETIC_PROCESS	22	1	4.64662	0.247709	678.229	0.304324	1	1	0	0	1	0
1253	GO_TAU_PROTEIN_BINDING	http://www.broadinstitute.org/gsea/msigdb/cards/GO_TAU_PROTEIN_BINDING	12	1	4.64662	0.247709	678.229	0.304324	1	1	0	0	1	0
1254	GO_BILE_ACID_METABOLIC_PROCESS	http://www.broadinstitute.org/gsea/msigdb/cards/GO_BILE_ACID_METABOLIC_PROCESS	35	13	1.20888	0.841716	1.74225	0.304616	67	65	56	55	44	29
1255	GO_CEREBRAL_CORTEX_NEURON_DIFFERENTIATION	http://www.broadinstitute.org/gsea/msigdb/cards/GO_CEREBRAL_CORTEX_NEURON_DIFFERENTIATION	22	1	4.07047	0.32265	565.684	0.304693	2	2	0	0	2	0
1256	GO_OSTEOCLAST_DIFFERENTIATION	http://www.broadinstitute.org/gsea/msigdb/cards/GO_OSTEOCLAST_DIFFERENTIATION	30	6	1.90415	0.555536	7.17462	0.304923	6	6	4	4	6	4
1257	GO_CEREBELLAR_PURKINJE_CELL_LAYER_MORPHOGENESIS	http://www.broadinstitute.org/gsea/msigdb/cards/GO_CEREBELLAR_PURKINJE_CELL_LAYER_MORPHOGENESIS	14	3	1.76421	0.597695	5.66229	0.30498	8	8	6	5	8	6
1258	GO_NEGATIVE_REGULATION_OF_ALPHA_BETA_T_CELL_ACTIVATION	http://www.broadinstitute.org/gsea/msigdb/cards/GO_NEGATIVE_REGULATION_OF_ALPHA_BETA_T_CELL_ACTIVATION	23	3	2.13849	0.510098	11.9875	0.305015	6	5	2	2	6	2
1259	GO_NEURONAL_ION_CHANNEL_CLUSTERING	http://www.broadinstitute.org/gsea/msigdb/cards/GO_NEURONAL_ION_CHANNEL_CLUSTERING	12	3	1.29543	0.789631	2.13688	0.305066	34	34	30	30	10	5
1260	GO_CALCIUM_MEDIATED_SIGNALING_USING_INTRACELLULAR_CALCIUM_SOURCE	http://www.broadinstitute.org/gsea/msigdb/cards/GO_CALCIUM_MEDIATED_SIGNALING_USING_INTRACELLULAR_CALCIUM_SOURCE	16	2	2.60113	0.426677	26.8861	0.305267	3	3	1	1	2	1
1261	GO_POSITIVE_REGULATION_OF_CALCIUM_MEDIATED_SIGNALING	http://www.broadinstitute.org/gsea/msigdb/cards/GO_POSITIVE_REGULATION_OF_CALCIUM_MEDIATED_SIGNALING	38	6	1.38511	0.743406	2.63031	0.305683	23	23	17	17	10	8
1262	GO_STEROID_BINDING	http://www.broadinstitute.org/gsea/msigdb/cards/GO_STEROID_BINDING	91	17	1.14831	0.88118	1.49868	0.3062	123	122	107	106	38	21
1263	GO_REGULATION_OF_T_CELL_RECEPTOR_SIGNALING_PATHWAY	http://www.broadinstitute.org/gsea/msigdb/cards/GO_REGULATION_OF_T_CELL_RECEPTOR_SIGNALING_PATHWAY	28	3	1.64381	0.638961	4.60847	0.306262	11	11	6	6	6	4
1264	GO_REGULATION_OF_GRANULOCYTE_CHEMOTAXIS	http://www.broadinstitute.org/gsea/msigdb/cards/GO_REGULATION_OF_GRANULOCYTE_CHEMOTAXIS	39	2	1.94249	0.549106	8.18382	0.306304	6	6	3	3	3	3
1265	GO_METANEPHRIC_MESENCHYME_DEVELOPMENT	http://www.broadinstitute.org/gsea/msigdb/cards/GO_METANEPHRIC_MESENCHYME_DEVELOPMENT	14	5	1.94462	0.548619	8.21101	0.30635	6	6	3	3	4	3
1266	GO_REGULATION_OF_CELL_ADHESION_MEDIATED_BY_INTEGRIN	http://www.broadinstitute.org/gsea/msigdb/cards/GO_REGULATION_OF_CELL_ADHESION_MEDIATED_BY_INTEGRIN	39	9	1.3302	0.770645	2.32991	0.306582	30	30	22	22	16	11
1267	GO_RESPONSE_TO_ENDOPLASMIC_RETICULUM_STRESS	http://www.broadinstitute.org/gsea/msigdb/cards/GO_RESPONSE_TO_ENDOPLASMIC_RETICULUM_STRESS	233	25	1.12755	0.895482	1.42061	0.307192	157	156	147	146	69	65
1268	GO_POSITIVE_REGULATION_OF_PROTEIN_MATURATION	http://www.broadinstitute.org/gsea/msigdb/cards/GO_POSITIVE_REGULATION_OF_PROTEIN_MATURATION	19	5	1.21362	0.836674	1.76671	0.307764	62	61	52	52	15	13
1269	GO_PLATELET_AGGREGATION	http://www.broadinstitute.org/gsea/msigdb/cards/GO_PLATELET_AGGREGATION	39	8	1.17822	0.859859	1.61872	0.307809	87	87	73	73	14	12
1270	GO_POSITIVE_REGULATION_OF_LEUKOCYTE_CHEMOTAXIS	http://www.broadinstitute.org/gsea/msigdb/cards/GO_POSITIVE_REGULATION_OF_LEUKOCYTE_CHEMOTAXIS	81	6	1.48732	0.69371	3.28248	0.307856	15	15	11	11	7	7
1271	GO_TRIVALENT_INORGANIC_CATION_TRANSPORT	http://www.broadinstitute.org/gsea/msigdb/cards/GO_TRIVALENT_INORGANIC_CATION_TRANSPORT	39	9	1.19851	0.84631	1.70285	0.30798	70	70	59	59	15	12
1272	GO_NEGATIVE_REGULATION_OF_CELL_JUNCTION_ASSEMBLY	http://www.broadinstitute.org/gsea/msigdb/cards/GO_NEGATIVE_REGULATION_OF_CELL_JUNCTION_ASSEMBLY	20	2	1.78776	0.590315	6.21354	0.308629	8	8	4	4	7	4
1273	GO_ORGANONITROGEN_COMPOUND_BIOSYNTHETIC_PROCESS	http://www.broadinstitute.org/gsea/msigdb/cards/GO_ORGANONITROGEN_COMPOUND_BIOSYNTHETIC_PROCESS	1024	164	1.04943	0.95632	1.15162	0.30877	1236	1107	1196	1086	409	373
1274	GO_POSITIVE_REGULATION_OF_CELL_GROWTH	http://www.broadinstitute.org/gsea/msigdb/cards/GO_POSITIVE_REGULATION_OF_CELL_GROWTH	148	9	1.52285	0.67818	3.54047	0.308898	14	14	11	10	9	7
1275	GO_TRICARBOXYLIC_ACID_METABOLIC_PROCESS	http://www.broadinstitute.org/gsea/msigdb/cards/GO_TRICARBOXYLIC_ACID_METABOLIC_PROCESS	37	16	1.22397	0.829646	1.8157	0.308966	58	58	46	46	28	30
1276	GO_NEGATIVE_REGULATION_OF_DEFENSE_RESPONSE_TO_VIRUS	http://www.broadinstitute.org/gsea/msigdb/cards/GO_NEGATIVE_REGULATION_OF_DEFENSE_RESPONSE_TO_VIRUS	18	3	1.83554	0.57213	6.6329	0.309429	7	7	4	4	6	4
1277	GO_REGULATION_OF_FATTY_ACID_BIOSYNTHETIC_PROCESS	http://www.broadinstitute.org/gsea/msigdb/cards/GO_REGULATION_OF_FATTY_ACID_BIOSYNTHETIC_PROCESS	35	7	1.13826	0.886715	1.46287	0.309587	136	136	121	121	41	24
1278	GO_PROTEIN_HORMONE_RECEPTOR_ACTIVITY	http://www.broadinstitute.org/gsea/msigdb/cards/GO_PROTEIN_HORMONE_RECEPTOR_ACTIVITY	12	5	1.1608	0.87043	1.55003	0.310003	101	101	94	93	15	13
1279	GO_LEUKOCYTE_APOPTOTIC_PROCESS	http://www.broadinstitute.org/gsea/msigdb/cards/GO_LEUKOCYTE_APOPTOTIC_PROCESS	23	2	2.46301	0.454203	24.6263	0.310062	5	4	1	1	3	1
1280	GO_LYMPHOCYTE_APOPTOTIC_PROCESS	http://www.broadinstitute.org/gsea/msigdb/cards/GO_LYMPHOCYTE_APOPTOTIC_PROCESS	18	2	2.46301	0.454203	24.6263	0.310062	5	4	1	1	3	1
1281	GO_T_CELL_APOPTOTIC_PROCESS	http://www.broadinstitute.org/gsea/msigdb/cards/GO_T_CELL_APOPTOTIC_PROCESS	15	2	2.46301	0.454203	24.6263	0.310062	5	4	1	1	3	1
1282	GO_SYMPORTER_ACTIVITY	http://www.broadinstitute.org/gsea/msigdb/cards/GO_SYMPORTER_ACTIVITY	142	28	1.13284	0.890377	1.44272	0.310158	147	145	133	131	71	56
1283	GO_PROTON_TRANSPORTING_TWO_SECTOR_ATPASE_COMPLEX_CATALYTIC_DOMAIN	http://www.broadinstitute.org/gsea/msigdb/cards/GO_PROTON_TRANSPORTING_TWO_SECTOR_ATPASE_COMPLEX_CATALYTIC_DOMAIN	17	2	2.15421	0.497396	12.3323	0.310995	5	5	2	2	4	2
1284	GO_UTERUS_DEVELOPMENT	http://www.broadinstitute.org/gsea/msigdb/cards/GO_UTERUS_DEVELOPMENT	18	2	2.11122	0.507151	11.7804	0.311082	5	5	2	2	4	2
1285	GO_REGULATION_OF_IMMUNE_EFFECTOR_PROCESS	http://www.broadinstitute.org/gsea/msigdb/cards/GO_REGULATION_OF_IMMUNE_EFFECTOR_PROCESS	424	42	1.09347	0.919563	1.30063	0.31199	289	283	276	265	101	94
1286	GO_GLUCURONOSYLTRANSFERASE_ACTIVITY	http://www.broadinstitute.org/gsea/msigdb/cards/GO_GLUCURONOSYLTRANSFERASE_ACTIVITY	34	3	1.59759	0.647779	4.22542	0.312234	12	12	7	7	7	5
1287	GO_SODIUM_AMINO_ACID_SYMPORTER_ACTIVITY	http://www.broadinstitute.org/gsea/msigdb/cards/GO_SODIUM_AMINO_ACID_SYMPORTER_ACTIVITY	12	2	2.22911	0.473837	13.3774	0.31239	4	4	2	2	3	2
1288	GO_CATION_AMINO_ACID_SYMPORTER_ACTIVITY	http://www.broadinstitute.org/gsea/msigdb/cards/GO_CATION_AMINO_ACID_SYMPORTER_ACTIVITY	16	2	2.22911	0.473837	13.3774	0.31239	4	4	2	2	3	2
1289	GO_SPECIFICATION_OF_SYMMETRY	http://www.broadinstitute.org/gsea/msigdb/cards/GO_SPECIFICATION_OF_SYMMETRY	117	38	1.10934	0.906968	1.35753	0.312647	210	207	194	192	126	117
1290	GO_BETA_AMYLOID_METABOLIC_PROCESS	http://www.broadinstitute.org/gsea/msigdb/cards/GO_BETA_AMYLOID_METABOLIC_PROCESS	14	4	1.46296	0.700556	3.17469	0.313216	17	17	11	11	10	10
1291	GO_MULTIVESICULAR_BODY_SORTING_PATHWAY	http://www.broadinstitute.org/gsea/msigdb/cards/GO_MULTIVESICULAR_BODY_SORTING_PATHWAY	12	3	1.49629	0.685277	3.39725	0.313224	15	15	10	10	8	8
1292	GO_SOLUTE_SODIUM_SYMPORTER_ACTIVITY	http://www.broadinstitute.org/gsea/msigdb/cards/GO_SOLUTE_SODIUM_SYMPORTER_ACTIVITY	51	7	1.23169	0.821483	1.85598	0.313566	52	52	44	43	15	9
1293	GO_REGULATION_OF_BLOOD_CIRCULATION	http://www.broadinstitute.org/gsea/msigdb/cards/GO_REGULATION_OF_BLOOD_CIRCULATION	295	51	1.1094	0.906496	1.35856	0.313846	212	207	190	187	102	96
1294	GO_POSITIVE_REGULATION_OF_CARBOHYDRATE_METABOLIC_PROCESS	http://www.broadinstitute.org/gsea/msigdb/cards/GO_POSITIVE_REGULATION_OF_CARBOHYDRATE_METABOLIC_PROCESS	75	10	1.35073	0.752577	2.46635	0.314693	28	26	20	19	15	11
1295	GO_CELL_PROJECTION_MEMBRANE	http://www.broadinstitute.org/gsea/msigdb/cards/GO_CELL_PROJECTION_MEMBRANE	298	67	1.06327	0.943119	1.19882	0.316002	657	615	618	588	266	251
1296	GO_POSITIVE_REGULATION_OF_MONOOXYGENASE_ACTIVITY	http://www.broadinstitute.org/gsea/msigdb/cards/GO_POSITIVE_REGULATION_OF_MONOOXYGENASE_ACTIVITY	29	5	1.65617	0.61562	4.63873	0.316479	9	9	7	7	4	3
1297	GO_CELL_DEATH	http://www.broadinstitute.org/gsea/msigdb/cards/GO_CELL_DEATH	1001	114	1.06096	0.944887	1.19136	0.316818	718	660	671	639	307	288
1298	GO_TROPOMYOSIN_BINDING	http://www.broadinstitute.org/gsea/msigdb/cards/GO_TROPOMYOSIN_BINDING	14	3	1.92214	0.539528	8.1428	0.316912	6	6	3	3	6	3
1299	GO_ENDOSOME_ORGANIZATION	http://www.broadinstitute.org/gsea/msigdb/cards/GO_ENDOSOME_ORGANIZATION	62	8	1.40916	0.719822	2.83017	0.318159	20	20	14	14	11	10
1300	GO_PROTEIN_C_TERMINUS_BINDING	http://www.broadinstitute.org/gsea/msigdb/cards/GO_PROTEIN_C_TERMINUS_BINDING	186	35	1.09694	0.914712	1.31608	0.318277	271	259	245	235	129	146
1301	GO_PHOSPHATIDYLINOSITOL_3_KINASE_BINDING	http://www.broadinstitute.org/gsea/msigdb/cards/GO_PHOSPHATIDYLINOSITOL_3_KINASE_BINDING	30	3	2.08485	0.502122	11.611	0.318591	5	5	2	2	3	2
1302	GO_SINGLE_ORGANISM_BEHAVIOR	http://www.broadinstitute.org/gsea/msigdb/cards/GO_SINGLE_ORGANISM_BEHAVIOR	384	62	1.08625	0.922665	1.2791	0.320485	320	316	310	301	125	101
1303	GO_GERM_CELL_DEVELOPMENT	http://www.broadinstitute.org/gsea/msigdb/cards/GO_GERM_CELL_DEVELOPMENT	209	31	1.06696	0.938866	1.21266	0.320623	574	536	534	506	172	123
1304	GO_FILAMIN_BINDING	http://www.broadinstitute.org/gsea/msigdb/cards/GO_FILAMIN_BINDING	14	1	1.34205	0.751287	2.43065	0.320722	26	26	20	20	10	11
1305	GO_GLYCOLIPID_BIOSYNTHETIC_PROCESS	http://www.broadinstitute.org/gsea/msigdb/cards/GO_GLYCOLIPID_BIOSYNTHETIC_PROCESS	62	14	1.26702	0.793682	2.03691	0.321573	39	39	32	32	24	21
1306	GO_NEGATIVE_REGULATION_OF_FATTY_ACID_BIOSYNTHETIC_PROCESS	http://www.broadinstitute.org/gsea/msigdb/cards/GO_NEGATIVE_REGULATION_OF_FATTY_ACID_BIOSYNTHETIC_PROCESS	13	3	1.14614	0.874223	1.50461	0.323666	115	115	103	103	36	21
1307	GO_ESTABLISHMENT_OF_PROTEIN_LOCALIZATION_TO_ORGANELLE	http://www.broadinstitute.org/gsea/msigdb/cards/GO_ESTABLISHMENT_OF_PROTEIN_LOCALIZATION_TO_ORGANELLE	361	51	1.1016	0.908973	1.33551	0.323742	232	226	223	215	119	112
1308	GO_REGULATION_OF_KIDNEY_DEVELOPMENT	http://www.broadinstitute.org/gsea/msigdb/cards/GO_REGULATION_OF_KIDNEY_DEVELOPMENT	55	12	1.34606	0.746024	2.45942	0.323829	26	25	20	20	15	10
1309	GO_REGULATION_OF_SYSTEMIC_ARTERIAL_BLOOD_PRESSURE	http://www.broadinstitute.org/gsea/msigdb/cards/GO_REGULATION_OF_SYSTEMIC_ARTERIAL_BLOOD_PRESSURE	84	12	1.33338	0.753108	2.39866	0.324498	27	27	20	20	18	19
1310	GO_PHOSPHOPROTEIN_BINDING	http://www.broadinstitute.org/gsea/msigdb/cards/GO_PHOSPHOPROTEIN_BINDING	60	9	1.36205	0.737287	2.56892	0.32508	24	24	17	17	15	12
1311	GO_CELLULAR_RESPONSE_TO_HORMONE_STIMULUS	http://www.broadinstitute.org/gsea/msigdb/cards/GO_CELLULAR_RESPONSE_TO_HORMONE_STIMULUS	552	81	1.06828	0.936549	1.2186	0.325222	518	496	513	495	177	168
1312	GO_CILIARY_TIP	http://www.broadinstitute.org/gsea/msigdb/cards/GO_CILIARY_TIP	43	18	1.18921	0.842279	1.68541	0.325312	76	74	61	60	56	43
1313	GO_WATER_HOMEOSTASIS	http://www.broadinstitute.org/gsea/msigdb/cards/GO_WATER_HOMEOSTASIS	70	17	1.09714	0.91206	1.32012	0.325324	251	244	237	233	73	83
1314	GO_REGULATION_OF_ANATOMICAL_STRUCTURE_SIZE	http://www.broadinstitute.org/gsea/msigdb/cards/GO_REGULATION_OF_ANATOMICAL_STRUCTURE_SIZE	472	56	1.09071	0.917374	1.29701	0.325385	286	279	283	273	129	104
1315	GO_CELL_PROLIFERATION_IN_FOREBRAIN	http://www.broadinstitute.org/gsea/msigdb/cards/GO_CELL_PROLIFERATION_IN_FOREBRAIN	27	5	1.54861	0.648145	3.88329	0.326172	13	12	8	8	12	7
1316	GO_BONE_DEVELOPMENT	http://www.broadinstitute.org/gsea/msigdb/cards/GO_BONE_DEVELOPMENT	156	41	1.09761	0.911226	1.32172	0.326256	238	231	276	271	84	96
1317	GO_ANNEALING_ACTIVITY	http://www.broadinstitute.org/gsea/msigdb/cards/GO_ANNEALING_ACTIVITY	12	4	1.39502	0.718082	2.76553	0.326351	20	20	15	15	12	13
1318	GO_POSITIVE_REGULATION_OF_CARTILAGE_DEVELOPMENT	http://www.broadinstitute.org/gsea/msigdb/cards/GO_POSITIVE_REGULATION_OF_CARTILAGE_DEVELOPMENT	29	5	1.63693	0.60995	4.57794	0.326705	10	9	7	7	5	3
1319	GO_ENDOPLASMIC_RETICULUM_TO_CYTOSOL_TRANSPORT	http://www.broadinstitute.org/gsea/msigdb/cards/GO_ENDOPLASMIC_RETICULUM_TO_CYTOSOL_TRANSPORT	23	3	1.33468	0.749961	2.40906	0.326777	26	26	20	20	13	14
1320	GO_CYCLIC_NUCLEOTIDE_BIOSYNTHETIC_PROCESS	http://www.broadinstitute.org/gsea/msigdb/cards/GO_CYCLIC_NUCLEOTIDE_BIOSYNTHETIC_PROCESS	34	5	1.45493	0.688303	3.18112	0.327369	16	16	11	11	9	8
1321	GO_POSITIVE_REGULATION_OF_NF_KAPPAB_IMPORT_INTO_NUCLEUS	http://www.broadinstitute.org/gsea/msigdb/cards/GO_POSITIVE_REGULATION_OF_NF_KAPPAB_IMPORT_INTO_NUCLEUS	27	5	1.39121	0.720718	2.76957	0.327573	23	22	15	14	16	12
1322	GO_PROTEIN_PHOSPHATASE_2A_BINDING	http://www.broadinstitute.org/gsea/msigdb/cards/GO_PROTEIN_PHOSPHATASE_2A_BINDING	28	3	1.67789	0.598791	5.19481	0.328186	9	9	5	5	9	5
1323	GO_POSITIVE_REGULATION_OF_INTERLEUKIN_6_SECRETION	http://www.broadinstitute.org/gsea/msigdb/cards/GO_POSITIVE_REGULATION_OF_INTERLEUKIN_6_SECRETION	16	2	2.06914	0.49091	11.6187	0.328478	5	5	2	2	3	2
1324	GO_HYALURONAN_CATABOLIC_PROCESS	http://www.broadinstitute.org/gsea/msigdb/cards/GO_HYALURONAN_CATABOLIC_PROCESS	15	3	1.33563	0.748479	2.42846	0.328754	27	27	20	19	11	9
1325	GO_HYALURONAN_METABOLIC_PROCESS	http://www.broadinstitute.org/gsea/msigdb/cards/GO_HYALURONAN_METABOLIC_PROCESS	31	3	1.33563	0.748479	2.42846	0.328754	27	27	20	19	11	9
1326	GO_CELL_CELL_SIGNALING	http://www.broadinstitute.org/gsea/msigdb/cards/GO_CELL_CELL_SIGNALING	767	87	1.08383	0.922127	1.2742	0.32885	336	328	315	306	165	162
1327	GO_REGULATION_OF_ANTIGEN_PROCESSING_AND_PRESENTATION_OF_PEPTIDE_ANTIGEN	http://www.broadinstitute.org/gsea/msigdb/cards/GO_REGULATION_OF_ANTIGEN_PROCESSING_AND_PRESENTATION_OF_PEPTIDE_ANTIGEN	13	3	2.17572	0.460045	13.1242	0.329264	4	4	2	2	4	2
1328	GO_REGULATION_OF_PEPTIDYL_SERINE_PHOSPHORYLATION_OF_STAT_PROTEIN	http://www.broadinstitute.org/gsea/msigdb/cards/GO_REGULATION_OF_PEPTIDYL_SERINE_PHOSPHORYLATION_OF_STAT_PROTEIN	21	1	2.49292	0.406471	25.8617	0.329582	3	3	1	1	2	1
1329	GO_AP_TYPE_MEMBRANE_COAT_ADAPTOR_COMPLEX	http://www.broadinstitute.org/gsea/msigdb/cards/GO_AP_TYPE_MEMBRANE_COAT_ADAPTOR_COMPLEX	40	6	1.51092	0.659702	3.60182	0.329745	13	13	9	9	12	8
1330	GO_TRANSCRIPTION_INITIATION_FROM_RNA_POLYMERASE_II_PROMOTER	http://www.broadinstitute.org/gsea/msigdb/cards/GO_TRANSCRIPTION_INITIATION_FROM_RNA_POLYMERASE_II_PROMOTER	153	14	1.17172	0.851538	1.61605	0.330667	91	83	73	72	31	37
1331	GO_TETRAPYRROLE_BIOSYNTHETIC_PROCESS	http://www.broadinstitute.org/gsea/msigdb/cards/GO_TETRAPYRROLE_BIOSYNTHETIC_PROCESS	27	14	1.0972	0.910053	1.3234	0.331005	243	241	225	223	35	26
1332	GO_OUTER_DYNEIN_ARM_ASSEMBLY	http://www.broadinstitute.org/gsea/msigdb/cards/GO_OUTER_DYNEIN_ARM_ASSEMBLY	12	10	1.15618	0.862748	1.55163	0.331257	99	97	88	88	44	34
1333	GO_REGULATION_OF_FAT_CELL_DIFFERENTIATION	http://www.broadinstitute.org/gsea/msigdb/cards/GO_REGULATION_OF_FAT_CELL_DIFFERENTIATION	106	7	1.31361	0.757325	2.30097	0.331653	28	28	24	23	22	21
1334	GO_NEGATIVE_REGULATION_OF_CELL_CYCLE	http://www.broadinstitute.org/gsea/msigdb/cards/GO_NEGATIVE_REGULATION_OF_CELL_CYCLE	433	50	1.07726	0.92695	1.25202	0.331662	384	371	373	368	192	157
1335	GO_POSITIVE_REGULATION_OF_CELL_MORPHOGENESIS_INVOLVED_IN_DIFFERENTIATION	http://www.broadinstitute.org/gsea/msigdb/cards/GO_POSITIVE_REGULATION_OF_CELL_MORPHOGENESIS_INVOLVED_IN_DIFFERENTIATION	162	21	1.13202	0.881099	1.45509	0.331924	131	130	126	125	30	29
1336	GO_GLYCEROPHOSPHOLIPID_CATABOLIC_PROCESS	http://www.broadinstitute.org/gsea/msigdb/cards/GO_GLYCEROPHOSPHOLIPID_CATABOLIC_PROCESS	13	4	1.20869	0.822785	1.77543	0.333108	54	54	56	56	6	8
1337	GO_REGULATION_OF_CYCLIN_DEPENDENT_PROTEIN_KINASE_ACTIVITY	http://www.broadinstitute.org/gsea/msigdb/cards/GO_REGULATION_OF_CYCLIN_DEPENDENT_PROTEIN_KINASE_ACTIVITY	97	6	1.46098	0.677727	3.2445	0.333844	15	15	11	11	12	10
1338	GO_INWARD_RECTIFIER_POTASSIUM_CHANNEL_ACTIVITY	http://www.broadinstitute.org/gsea/msigdb/cards/GO_INWARD_RECTIFIER_POTASSIUM_CHANNEL_ACTIVITY	22	8	1.41043	0.702346	2.89179	0.333926	19	18	14	14	16	11
1339	GO_NEPHRON_DEVELOPMENT	http://www.broadinstitute.org/gsea/msigdb/cards/GO_NEPHRON_DEVELOPMENT	115	27	1.12368	0.88658	1.42322	0.334167	144	141	173	171	48	56
1340	GO_AXON_ENSHEATHMENT_IN_CENTRAL_NERVOUS_SYSTEM	http://www.broadinstitute.org/gsea/msigdb/cards/GO_AXON_ENSHEATHMENT_IN_CENTRAL_NERVOUS_SYSTEM	12	3	1.29548	0.766026	2.21897	0.335127	40	32	25	24	16	20
1341	GO_EXTRACELLULAR_MATRIX_BINDING	http://www.broadinstitute.org/gsea/msigdb/cards/GO_EXTRACELLULAR_MATRIX_BINDING	51	6	1.47073	0.672597	3.34929	0.33564	15	15	11	10	11	10
1342	GO_LYTIC_VACUOLE_ORGANIZATION	http://www.broadinstitute.org/gsea/msigdb/cards/GO_LYTIC_VACUOLE_ORGANIZATION	51	20	1.12874	0.88211	1.44558	0.335695	142	138	128	127	74	55
1343	GO_REGULATION_OF_T_CELL_APOPTOTIC_PROCESS	http://www.broadinstitute.org/gsea/msigdb/cards/GO_REGULATION_OF_T_CELL_APOPTOTIC_PROCESS	33	6	1.29102	0.767627	2.1947	0.336088	32	32	25	25	25	18
1344	GO_ATPASE_COMPLEX	http://www.broadinstitute.org/gsea/msigdb/cards/GO_ATPASE_COMPLEX	24	5	1.30563	0.758111	2.27017	0.336371	29	29	24	24	13	8
1345	GO_POST_EMBRYONIC_ORGAN_DEVELOPMENT	http://www.broadinstitute.org/gsea/msigdb/cards/GO_POST_EMBRYONIC_ORGAN_DEVELOPMENT	14	2	1.51975	0.646894	3.69217	0.336518	12	12	9	9	8	8
1346	GO_PDZ_DOMAIN_BINDING	http://www.broadinstitute.org/gsea/msigdb/cards/GO_PDZ_DOMAIN_BINDING	90	12	1.08703	0.916907	1.28917	0.336638	296	294	272	270	68	45
1347	GO_NEGATIVE_REGULATION_OF_RNA_SPLICING	http://www.broadinstitute.org/gsea/msigdb/cards/GO_NEGATIVE_REGULATION_OF_RNA_SPLICING	25	1	2.45849	0.4007	25.5064	0.337297	3	3	1	1	2	1
1348	GO_POSITIVE_REGULATION_OF_NEUTROPHIL_MIGRATION	http://www.broadinstitute.org/gsea/msigdb/cards/GO_POSITIVE_REGULATION_OF_NEUTROPHIL_MIGRATION	27	1	2.45849	0.4007	25.5064	0.337297	3	3	1	1	2	1
1349	GO_REGULATION_OF_VIRAL_INDUCED_CYTOPLASMIC_PATTERN_RECOGNITION_RECEPTOR_SIGNALING_PATHWAY	http://www.broadinstitute.org/gsea/msigdb/cards/GO_REGULATION_OF_VIRAL_INDUCED_CYTOPLASMIC_PATTERN_RECOGNITION_RECEPTOR_SIGNALING_PATHWAY	15	1	2.45849	0.4007	25.5064	0.337297	3	3	1	1	2	1
1350	GO_REGULATION_OF_NEUTROPHIL_MIGRATION	http://www.broadinstitute.org/gsea/msigdb/cards/GO_REGULATION_OF_NEUTROPHIL_MIGRATION	32	1	2.45849	0.4007	25.5064	0.337297	3	3	1	1	2	1
1351	GO_REGULATION_OF_NEUTROPHIL_CHEMOTAXIS	http://www.broadinstitute.org/gsea/msigdb/cards/GO_REGULATION_OF_NEUTROPHIL_CHEMOTAXIS	27	1	2.45849	0.4007	25.5064	0.337297	3	3	1	1	2	1
1352	GO_NEGATIVE_REGULATION_OF_MRNA_SPLICING_VIA_SPLICEOSOME	http://www.broadinstitute.org/gsea/msigdb/cards/GO_NEGATIVE_REGULATION_OF_MRNA_SPLICING_VIA_SPLICEOSOME	19	1	2.45849	0.4007	25.5064	0.337297	3	3	1	1	2	1
1353	GO_ADRENERGIC_RECEPTOR_BINDING	http://www.broadinstitute.org/gsea/msigdb/cards/GO_ADRENERGIC_RECEPTOR_BINDING	19	1	2.45849	0.4007	25.5064	0.337297	3	3	1	1	2	1
1354	GO_OPSONIN_BINDING	http://www.broadinstitute.org/gsea/msigdb/cards/GO_OPSONIN_BINDING	11	1	2.45849	0.4007	25.5064	0.337297	3	3	1	1	2	1
1355	GO_DENTATE_GYRUS_DEVELOPMENT	http://www.broadinstitute.org/gsea/msigdb/cards/GO_DENTATE_GYRUS_DEVELOPMENT	15	2	3.7261	0.298056	516.492	0.3376	2	2	0	0	2	0
1356	GO_CELL_CELL_ADHERENS_JUNCTION	http://www.broadinstitute.org/gsea/msigdb/cards/GO_CELL_CELL_ADHERENS_JUNCTION	54	9	1.6344	0.599235	4.76347	0.338078	9	9	6	6	9	6
1357	GO_LIGAND_GATED_CALCIUM_CHANNEL_ACTIVITY	http://www.broadinstitute.org/gsea/msigdb/cards/GO_LIGAND_GATED_CALCIUM_CHANNEL_ACTIVITY	16	5	1.31073	0.753693	2.30688	0.338227	28	28	22	22	16	17
1358	GO_CELLULAR_CHEMICAL_HOMEOSTASIS	http://www.broadinstitute.org/gsea/msigdb/cards/GO_CELLULAR_CHEMICAL_HOMEOSTASIS	570	114	1.04954	0.950444	1.159	0.339292	1019	945	993	922	351	320
1359	GO_CELLULAR_METABOLIC_COMPOUND_SALVAGE	http://www.broadinstitute.org/gsea/msigdb/cards/GO_CELLULAR_METABOLIC_COMPOUND_SALVAGE	38	11	1.22566	0.807415	1.87214	0.339923	51	50	40	40	22	19
1360	GO_CELLULAR_RESPONSE_TO_VIRUS	http://www.broadinstitute.org/gsea/msigdb/cards/GO_CELLULAR_RESPONSE_TO_VIRUS	22	2	2.43621	0.399861	25.1722	0.340441	3	3	1	1	3	1
1361	GO_REGULATION_OF_NITRIC_OXIDE_BIOSYNTHETIC_PROCESS	http://www.broadinstitute.org/gsea/msigdb/cards/GO_REGULATION_OF_NITRIC_OXIDE_BIOSYNTHETIC_PROCESS	53	10	1.21651	0.813741	1.83177	0.340484	56	56	42	42	18	25
1362	GO_PORPHYRIN_CONTAINING_COMPOUND_METABOLIC_PROCESS	http://www.broadinstitute.org/gsea/msigdb/cards/GO_PORPHYRIN_CONTAINING_COMPOUND_METABOLIC_PROCESS	36	13	1.10245	0.901981	1.34804	0.34083	207	207	195	194	25	17
1363	GO_NEGATIVE_REGULATION_OF_ADHERENS_JUNCTION_ORGANIZATION	http://www.broadinstitute.org/gsea/msigdb/cards/GO_NEGATIVE_REGULATION_OF_ADHERENS_JUNCTION_ORGANIZATION	16	2	2.43803	0.398449	25.2589	0.34122	3	3	1	1	3	1
1364	GO_PROTEIN_CARBOXYLATION	http://www.broadinstitute.org/gsea/msigdb/cards/GO_PROTEIN_CARBOXYLATION	11	4	1.49077	0.657269	3.54123	0.341303	14	14	9	9	10	8
1365	GO_BUNDLE_OF_HIS_CELL_TO_PURKINJE_MYOCYTE_COMMUNICATION	http://www.broadinstitute.org/gsea/msigdb/cards/GO_BUNDLE_OF_HIS_CELL_TO_PURKINJE_MYOCYTE_COMMUNICATION	11	8	1.36953	0.717895	2.67977	0.341683	22	22	16	15	19	15
1366	GO_CLATHRIN_COAT_OF_ENDOCYTIC_VESICLE	http://www.broadinstitute.org/gsea/msigdb/cards/GO_CLATHRIN_COAT_OF_ENDOCYTIC_VESICLE	12	2	2.49476	0.389015	26.6676	0.341791	3	3	1	1	3	1
1367	GO_UDP_GALACTOSYLTRANSFERASE_ACTIVITY	http://www.broadinstitute.org/gsea/msigdb/cards/GO_UDP_GALACTOSYLTRANSFERASE_ACTIVITY	28	2	1.72633	0.566556	6.03023	0.341837	8	8	4	4	6	3
1368	GO_REGULATION_OF_DNA_TEMPLATED_TRANSCRIPTION_INITIATION	http://www.broadinstitute.org/gsea/msigdb/cards/GO_REGULATION_OF_DNA_TEMPLATED_TRANSCRIPTION_INITIATION	31	5	1.49691	0.651951	3.58353	0.342562	13	13	9	9	11	9
1369	GO_MULTICELLULAR_ORGANISMAL_WATER_HOMEOSTASIS	http://www.broadinstitute.org/gsea/msigdb/cards/GO_MULTICELLULAR_ORGANISMAL_WATER_HOMEOSTASIS	58	15	1.09374	0.908714	1.31677	0.343257	249	242	236	232	71	82
1370	GO_REGULATION_OF_REACTIVE_OXYGEN_SPECIES_BIOSYNTHETIC_PROCESS	http://www.broadinstitute.org/gsea/msigdb/cards/GO_REGULATION_OF_REACTIVE_OXYGEN_SPECIES_BIOSYNTHETIC_PROCESS	65	11	1.20767	0.817521	1.79543	0.344136	59	59	45	45	20	27
1371	GO_REGULATION_OF_SMOOTHENED_SIGNALING_PATHWAY	http://www.broadinstitute.org/gsea/msigdb/cards/GO_REGULATION_OF_SMOOTHENED_SIGNALING_PATHWAY	62	24	1.15476	0.857043	1.55908	0.344444	98	96	85	83	65	61
1372	GO_BEHAVIOR	http://www.broadinstitute.org/gsea/msigdb/cards/GO_BEHAVIOR	516	88	1.06815	0.931603	1.22484	0.344808	479	460	459	440	206	167
1373	GO_POSITIVE_REGULATION_OF_GLUCONEOGENESIS	http://www.broadinstitute.org/gsea/msigdb/cards/GO_POSITIVE_REGULATION_OF_GLUCONEOGENESIS	13	1	4.12492	0.219816	602.171	0.345096	1	1	0	0	1	0
1374	GO_OLIGOSACCHARIDE_BIOSYNTHETIC_PROCESS	http://www.broadinstitute.org/gsea/msigdb/cards/GO_OLIGOSACCHARIDE_BIOSYNTHETIC_PROCESS	13	2	2.41473	0.394898	25.007	0.346419	3	3	1	1	3	1
1375	GO_PIRNA_METABOLIC_PROCESS	http://www.broadinstitute.org/gsea/msigdb/cards/GO_PIRNA_METABOLIC_PROCESS	15	1	4.09452	0.218328	597.586	0.347617	1	1	0	0	1	0
1376	GO_POLE_PLASM	http://www.broadinstitute.org/gsea/msigdb/cards/GO_POLE_PLASM	15	1	4.09452	0.218328	597.586	0.347617	1	1	0	0	1	0
1377	GO_AMINO_ACID_BINDING	http://www.broadinstitute.org/gsea/msigdb/cards/GO_AMINO_ACID_BINDING	108	24	1.08735	0.912949	1.29561	0.347883	286	279	258	254	117	97
1378	GO_TRANSMEMBRANE_TRANSPORTER_ACTIVITY	http://www.broadinstitute.org/gsea/msigdb/cards/GO_TRANSMEMBRANE_TRANSPORTER_ACTIVITY	997	164	1.04277	0.955438	1.13809	0.34797	1435	1290	1428	1274	503	470
1379	GO_POST_EMBRYONIC_DEVELOPMENT	http://www.broadinstitute.org/gsea/msigdb/cards/GO_POST_EMBRYONIC_DEVELOPMENT	89	18	1.14271	0.864881	1.51198	0.348038	118	108	97	96	65	73
1380	GO_REGULATION_OF_CELL_CELL_ADHESION_MEDIATED_BY_CADHERIN	http://www.broadinstitute.org/gsea/msigdb/cards/GO_REGULATION_OF_CELL_CELL_ADHESION_MEDIATED_BY_CADHERIN	11	1	4.08256	0.217662	595.874	0.348689	1	1	0	0	1	0
1381	GO_LATE_ENDOSOME	http://www.broadinstitute.org/gsea/msigdb/cards/GO_LATE_ENDOSOME	213	36	1.08208	0.917471	1.27637	0.348724	314	307	306	301	113	111
1382	GO_SARCOPLASMIC_RETICULUM_CALCIUM_ION_TRANSPORT	http://www.broadinstitute.org/gsea/msigdb/cards/GO_SARCOPLASMIC_RETICULUM_CALCIUM_ION_TRANSPORT	11	4	1.30285	0.749223	2.29278	0.349053	28	28	22	22	14	15
1383	GO_POSITIVE_REGULATION_OF_TISSUE_REMODELING	http://www.broadinstitute.org/gsea/msigdb/cards/GO_POSITIVE_REGULATION_OF_TISSUE_REMODELING	26	6	1.50615	0.641659	3.73737	0.34942	13	13	8	8	10	6
1384	GO_LYSOPHOSPHOLIPASE_ACTIVITY	http://www.broadinstitute.org/gsea/msigdb/cards/GO_LYSOPHOSPHOLIPASE_ACTIVITY	20	3	1.20622	0.813552	1.78741	0.349587	51	51	54	54	4	6
1385	GO_ORGANIC_ACID_SODIUM_SYMPORTER_ACTIVITY	http://www.broadinstitute.org/gsea/msigdb/cards/GO_ORGANIC_ACID_SODIUM_SYMPORTER_ACTIVITY	30	3	1.74787	0.544459	6.32912	0.350917	7	7	4	4	5	3
1386	GO_TRANSFERASE_ACTIVITY_TRANSFERRING_AMINO_ACYL_GROUPS	http://www.broadinstitute.org/gsea/msigdb/cards/GO_TRANSFERASE_ACTIVITY_TRANSFERRING_AMINO_ACYL_GROUPS	26	5	1.16468	0.844944	1.60619	0.351332	78	78	77	77	16	14
1387	GO_HYDROGEN_ION_TRANSMEMBRANE_TRANSPORT	http://www.broadinstitute.org/gsea/msigdb/cards/GO_HYDROGEN_ION_TRANSMEMBRANE_TRANSPORT	107	13	1.31391	0.74051	2.368	0.351709	27	27	20	20	17	13
1388	GO_RUFFLE_MEMBRANE	http://www.broadinstitute.org/gsea/msigdb/cards/GO_RUFFLE_MEMBRANE	80	8	1.41738	0.681338	3.03635	0.351806	17	17	12	12	13	12
1389	GO_REGULATION_OF_CHEMOTAXIS	http://www.broadinstitute.org/gsea/msigdb/cards/GO_REGULATION_OF_CHEMOTAXIS	180	15	1.30202	0.74725	2.29553	0.351939	28	28	22	22	15	18
1390	GO_ESTABLISHMENT_OF_LOCALIZATION_IN_CELL	http://www.broadinstitute.org/gsea/msigdb/cards/GO_ESTABLISHMENT_OF_LOCALIZATION_IN_CELL	1676	208	1.0477	0.949761	1.15575	0.35207	1052	970	1029	950	570	538
1391	GO_CALCIUM_CHANNEL_COMPLEX	http://www.broadinstitute.org/gsea/msigdb/cards/GO_CALCIUM_CHANNEL_COMPLEX	62	9	1.32192	0.735148	2.41778	0.352309	26	26	19	19	12	8
1392	GO_INTERCALATED_DISC	http://www.broadinstitute.org/gsea/msigdb/cards/GO_INTERCALATED_DISC	51	15	1.27677	0.763015	2.15866	0.352873	33	33	27	26	26	24
1393	GO_CELLULAR_AMINO_ACID_CATABOLIC_PROCESS	http://www.broadinstitute.org/gsea/msigdb/cards/GO_CELLULAR_AMINO_ACID_CATABOLIC_PROCESS	112	47	1.0734	0.924413	1.24663	0.352878	398	386	371	363	173	154
1394	GO_NEGATIVE_REGULATION_OF_ERK1_AND_ERK2_CASCADE	http://www.broadinstitute.org/gsea/msigdb/cards/GO_NEGATIVE_REGULATION_OF_ERK1_AND_ERK2_CASCADE	52	4	1.25778	0.77578	2.05692	0.352878	39	38	31	30	17	11
1395	GO_MONOSACCHARIDE_TRANSPORT	http://www.broadinstitute.org/gsea/msigdb/cards/GO_MONOSACCHARIDE_TRANSPORT	54	11	1.20689	0.8116	1.80366	0.353418	56	55	45	45	28	21
1396	GO_NEGATIVE_REGULATION_OF_PEPTIDE_SECRETION	http://www.broadinstitute.org/gsea/msigdb/cards/GO_NEGATIVE_REGULATION_OF_PEPTIDE_SECRETION	49	4	1.45011	0.6619	3.30501	0.354755	15	15	10	10	13	8
1397	GO_CELLULAR_RESPONSE_TO_LIPID	http://www.broadinstitute.org/gsea/msigdb/cards/GO_CELLULAR_RESPONSE_TO_LIPID	457	55	1.0863	0.911643	1.29496	0.354762	295	281	262	255	144	111
1398	GO_ARTERY_MORPHOGENESIS	http://www.broadinstitute.org/gsea/msigdb/cards/GO_ARTERY_MORPHOGENESIS	51	14	1.23847	0.786598	1.96202	0.355932	41	41	34	34	31	24
1399	GO_EPIBOLY	http://www.broadinstitute.org/gsea/msigdb/cards/GO_EPIBOLY	23	4	1.98114	0.474602	11.0736	0.356044	5	5	2	2	4	2
1400	GO_REGULATION_OF_CHOLESTEROL_METABOLIC_PROCESS	http://www.broadinstitute.org/gsea/msigdb/cards/GO_REGULATION_OF_CHOLESTEROL_METABOLIC_PROCESS	22	8	1.17408	0.834628	1.65375	0.356338	70	70	66	66	31	29
1401	GO_REGULATION_OF_GLUTAMATE_SECRETION	http://www.broadinstitute.org/gsea/msigdb/cards/GO_REGULATION_OF_GLUTAMATE_SECRETION	15	2	1.70121	0.549501	5.66106	0.356364	7	7	5	5	6	4
1402	GO_PREASSEMBLY_OF_GPI_ANCHOR_IN_ER_MEMBRANE	http://www.broadinstitute.org/gsea/msigdb/cards/GO_PREASSEMBLY_OF_GPI_ANCHOR_IN_ER_MEMBRANE	15	7	1.33294	0.723496	2.4921	0.356863	23	23	18	18	12	11
1403	GO_RESPONSE_TO_ACIDIC_PH	http://www.broadinstitute.org/gsea/msigdb/cards/GO_RESPONSE_TO_ACIDIC_PH	21	2	2.05542	0.445424	12.0156	0.357272	4	4	2	2	4	2
1404	GO_ASYMMETRIC_CELL_DIVISION	http://www.broadinstitute.org/gsea/msigdb/cards/GO_ASYMMETRIC_CELL_DIVISION	13	1	2.0606	0.444049	12.0942	0.357381	4	4	2	2	4	2
1405	GO_POSITIVE_REGULATION_BY_HOST_OF_VIRAL_TRANSCRIPTION	http://www.broadinstitute.org/gsea/msigdb/cards/GO_POSITIVE_REGULATION_BY_HOST_OF_VIRAL_TRANSCRIPTION	12	2	1.77764	0.519778	6.64561	0.358199	6	6	4	4	2	2
1406	GO_SPECTRIN_BINDING	http://www.broadinstitute.org/gsea/msigdb/cards/GO_SPECTRIN_BINDING	26	5	1.41656	0.673872	3.05448	0.358637	16	16	12	12	10	10
1407	GO_REGULATION_OF_EPITHELIAL_CELL_DIFFERENTIATION_INVOLVED_IN_KIDNEY_DEVELOPMENT	http://www.broadinstitute.org/gsea/msigdb/cards/GO_REGULATION_OF_EPITHELIAL_CELL_DIFFERENTIATION_INVOLVED_IN_KIDNEY_DEVELOPMENT	15	4	1.7163	0.543699	6.0911	0.35931	8	7	4	4	6	3
1408	GO_GLIAL_CELL_FATE_COMMITMENT	http://www.broadinstitute.org/gsea/msigdb/cards/GO_GLIAL_CELL_FATE_COMMITMENT	13	1	3.96205	0.211286	578.231	0.35948	1	1	0	0	1	0
1409	GO_REGULATION_OF_DEVELOPMENT_HETEROCHRONIC	http://www.broadinstitute.org/gsea/msigdb/cards/GO_REGULATION_OF_DEVELOPMENT_HETEROCHRONIC	12	1	3.96205	0.211286	578.231	0.35948	1	1	0	0	1	0
1410	GO_TELENCEPHALON_REGIONALIZATION	http://www.broadinstitute.org/gsea/msigdb/cards/GO_TELENCEPHALON_REGIONALIZATION	13	1	3.96205	0.211286	578.231	0.35948	1	1	0	0	1	0
1411	GO_FOREBRAIN_NEURON_FATE_COMMITMENT	http://www.broadinstitute.org/gsea/msigdb/cards/GO_FOREBRAIN_NEURON_FATE_COMMITMENT	12	1	3.96205	0.211286	578.231	0.35948	1	1	0	0	1	0
1412	GO_TRANSCRIPTION_FACTOR_ACTIVITY_RNA_POLYMERASE_II_DISTAL_ENHANCER_SEQUENCE_SPECIFIC_BINDING	http://www.broadinstitute.org/gsea/msigdb/cards/GO_TRANSCRIPTION_FACTOR_ACTIVITY_RNA_POLYMERASE_II_DISTAL_ENHANCER_SEQUENCE_SPECIFIC_BINDING	90	10	1.4279	0.665724	3.15222	0.360617	15	15	12	11	8	8
1413	GO_CYSTEINE_TYPE_ENDOPEPTIDASE_INHIBITOR_ACTIVITY_INVOLVED_IN_APOPTOTIC_PROCESS	http://www.broadinstitute.org/gsea/msigdb/cards/GO_CYSTEINE_TYPE_ENDOPEPTIDASE_INHIBITOR_ACTIVITY_INVOLVED_IN_APOPTOTIC_PROCESS	23	1	3.9499	0.210618	576.479	0.36062	1	1	0	0	1	0
1414	GO_NEGATIVE_REGULATION_OF_TELOMERE_MAINTENANCE	http://www.broadinstitute.org/gsea/msigdb/cards/GO_NEGATIVE_REGULATION_OF_TELOMERE_MAINTENANCE	26	8	1.17765	0.8293	1.67566	0.360656	70	68	62	62	43	35
1415	GO_REGULATION_OF_SECRETION	http://www.broadinstitute.org/gsea/msigdb/cards/GO_REGULATION_OF_SECRETION	699	77	1.06306	0.93219	1.21239	0.361567	529	500	501	487	193	155
1416	GO_APOLIPOPROTEIN_BINDING	http://www.broadinstitute.org/gsea/msigdb/cards/GO_APOLIPOPROTEIN_BINDING	15	9	1.18104	0.825102	1.69047	0.36229	62	62	65	64	10	12
1417	GO_POSITIVE_REGULATION_OF_LEUKOCYTE_APOPTOTIC_PROCESS	http://www.broadinstitute.org/gsea/msigdb/cards/GO_POSITIVE_REGULATION_OF_LEUKOCYTE_APOPTOTIC_PROCESS	28	3	1.7105	0.541785	6.06806	0.362354	7	7	4	4	7	4
1418	GO_POSITIVE_REGULATION_OF_MITOTIC_NUCLEAR_DIVISION	http://www.broadinstitute.org/gsea/msigdb/cards/GO_POSITIVE_REGULATION_OF_MITOTIC_NUCLEAR_DIVISION	51	5	1.36652	0.699189	2.74048	0.362489	21	20	15	14	7	6
1419	GO_POSITIVE_REGULATION_OF_NUCLEAR_DIVISION	http://www.broadinstitute.org/gsea/msigdb/cards/GO_POSITIVE_REGULATION_OF_NUCLEAR_DIVISION	62	5	1.36652	0.699189	2.74048	0.362489	21	20	15	14	7	6
1420	GO_REGULATION_OF_PROTEIN_MODIFICATION_BY_SMALL_PROTEIN_CONJUGATION_OR_REMOVAL	http://www.broadinstitute.org/gsea/msigdb/cards/GO_REGULATION_OF_PROTEIN_MODIFICATION_BY_SMALL_PROTEIN_CONJUGATION_OR_REMOVAL	280	17	1.11586	0.881264	1.41355	0.362525	150	148	144	142	72	64
1421	GO_NEGATIVE_REGULATION_OF_CYTOSKELETON_ORGANIZATION	http://www.broadinstitute.org/gsea/msigdb/cards/GO_NEGATIVE_REGULATION_OF_CYTOSKELETON_ORGANIZATION	221	35	1.09243	0.902832	1.32223	0.363311	236	229	229	219	120	102
1422	GO_IMIDAZOLE_CONTAINING_COMPOUND_METABOLIC_PROCESS	http://www.broadinstitute.org/gsea/msigdb/cards/GO_IMIDAZOLE_CONTAINING_COMPOUND_METABOLIC_PROCESS	11	4	1.70659	0.541214	6.04796	0.3639	7	7	4	4	4	3
1423	GO_NEGATIVE_REGULATION_OF_RECEPTOR_BINDING	http://www.broadinstitute.org/gsea/msigdb/cards/GO_NEGATIVE_REGULATION_OF_RECEPTOR_BINDING	12	1	2.34726	0.381593	24.3701	0.364062	3	3	1	1	3	1
1424	GO_MHC_PROTEIN_COMPLEX	http://www.broadinstitute.org/gsea/msigdb/cards/GO_MHC_PROTEIN_COMPLEX	27	1	2.34726	0.381593	24.3701	0.364062	3	3	1	1	3	1
1425	GO_MHC_CLASS_I_PROTEIN_COMPLEX	http://www.broadinstitute.org/gsea/msigdb/cards/GO_MHC_CLASS_I_PROTEIN_COMPLEX	11	1	2.34726	0.381593	24.3701	0.364062	3	3	1	1	3	1
1426	GO_BETA_2_MICROGLOBULIN_BINDING	http://www.broadinstitute.org/gsea/msigdb/cards/GO_BETA_2_MICROGLOBULIN_BINDING	11	1	2.34726	0.381593	24.3701	0.364062	3	3	1	1	3	1
1427	GO_ENDONUCLEASE_ACTIVITY_ACTIVE_WITH_EITHER_RIBO_OR_DEOXYRIBONUCLEIC_ACIDS_AND_PRODUCING_3_PHOSPHOMONOESTERS	http://www.broadinstitute.org/gsea/msigdb/cards/GO_ENDONUCLEASE_ACTIVITY_ACTIVE_WITH_EITHER_RIBO_OR_DEOXYRIBONUCLEIC_ACIDS_AND_PRODUCING_3_PHOSPHOMONOESTERS	20	5	1.5668	0.596904	4.43858	0.364416	10	10	6	6	10	5
1428	GO_SERINE_HYDROLASE_ACTIVITY	http://www.broadinstitute.org/gsea/msigdb/cards/GO_SERINE_HYDROLASE_ACTIVITY	242	37	1.11275	0.883367	1.40287	0.364463	161	157	143	142	68	69
1429	GO_NEGATIVE_REGULATION_OF_FAT_CELL_DIFFERENTIATION	http://www.broadinstitute.org/gsea/msigdb/cards/GO_NEGATIVE_REGULATION_OF_FAT_CELL_DIFFERENTIATION	41	4	1.31461	0.727011	2.40233	0.365111	24	24	21	20	18	18
1430	GO_NEGATIVE_REGULATION_OF_LIPID_BIOSYNTHETIC_PROCESS	http://www.broadinstitute.org/gsea/msigdb/cards/GO_NEGATIVE_REGULATION_OF_LIPID_BIOSYNTHETIC_PROCESS	44	7	1.13067	0.866569	1.47678	0.36557	118	118	108	108	39	23
1431	GO_REGULATION_OF_BONE_DEVELOPMENT	http://www.broadinstitute.org/gsea/msigdb/cards/GO_REGULATION_OF_BONE_DEVELOPMENT	19	5	1.57692	0.585956	4.42428	0.366243	10	9	7	7	5	3
1432	GO_RETINOIC_ACID_RECEPTOR_BINDING	http://www.broadinstitute.org/gsea/msigdb/cards/GO_RETINOIC_ACID_RECEPTOR_BINDING	45	6	1.39679	0.67536	2.94179	0.366727	16	16	13	13	15	13
1433	GO_MULTI_ORGANISM_MEMBRANE_ORGANIZATION	http://www.broadinstitute.org/gsea/msigdb/cards/GO_MULTI_ORGANISM_MEMBRANE_ORGANIZATION	31	3	1.54086	0.605322	4.17402	0.366963	11	11	7	7	5	6
1434	GO_ENDOPLASMIC_RETICULUM_GOLGI_INTERMEDIATE_COMPARTMENT_MEMBRANE	http://www.broadinstitute.org/gsea/msigdb/cards/GO_ENDOPLASMIC_RETICULUM_GOLGI_INTERMEDIATE_COMPARTMENT_MEMBRANE	63	8	1.14912	0.849352	1.55742	0.367581	94	93	84	83	47	36
1435	GO_NEGATIVE_REGULATION_OF_CYTOKINE_SECRETION	http://www.broadinstitute.org/gsea/msigdb/cards/GO_NEGATIVE_REGULATION_OF_CYTOKINE_SECRETION	46	4	1.33867	0.710951	2.57925	0.36803	24	23	17	16	17	10
1436	GO_CEREBELLAR_PURKINJE_CELL_LAYER_FORMATION	http://www.broadinstitute.org/gsea/msigdb/cards/GO_CEREBELLAR_PURKINJE_CELL_LAYER_FORMATION	11	2	2.06737	0.429754	12.6639	0.368103	4	4	3	2	4	3
1437	GO_CELL_CELL_JUNCTION	http://www.broadinstitute.org/gsea/msigdb/cards/GO_CELL_CELL_JUNCTION	383	71	1.07931	0.913565	1.27522	0.36947	304	299	313	300	158	159
1438	GO_HSP90_PROTEIN_BINDING	http://www.broadinstitute.org/gsea/msigdb/cards/GO_HSP90_PROTEIN_BINDING	27	5	1.8311	0.487224	7.90412	0.369768	5	5	3	3	3	3
1439	GO_NEGATIVE_REGULATION_OF_SMOOTHENED_SIGNALING_PATHWAY	http://www.broadinstitute.org/gsea/msigdb/cards/GO_NEGATIVE_REGULATION_OF_SMOOTHENED_SIGNALING_PATHWAY	25	7	1.37141	0.689735	2.81417	0.370095	22	20	13	13	16	9
1440	GO_CELL_DIFFERENTIATION_INVOLVED_IN_EMBRYONIC_PLACENTA_DEVELOPMENT	http://www.broadinstitute.org/gsea/msigdb/cards/GO_CELL_DIFFERENTIATION_INVOLVED_IN_EMBRYONIC_PLACENTA_DEVELOPMENT	25	4	1.79088	0.506162	7.54797	0.370378	6	6	3	3	5	3
1441	GO_REGULATION_OF_STEROID_BIOSYNTHETIC_PROCESS	http://www.broadinstitute.org/gsea/msigdb/cards/GO_REGULATION_OF_STEROID_BIOSYNTHETIC_PROCESS	49	10	1.22088	0.788192	1.89727	0.370961	43	43	39	39	32	25
1442	GO_LEADING_EDGE_MEMBRANE	http://www.broadinstitute.org/gsea/msigdb/cards/GO_LEADING_EDGE_MEMBRANE	134	12	1.26221	0.757771	2.12036	0.371293	33	33	27	27	24	18
1443	GO_REGULATION_OF_STRIATED_MUSCLE_CELL_DIFFERENTIATION	http://www.broadinstitute.org/gsea/msigdb/cards/GO_REGULATION_OF_STRIATED_MUSCLE_CELL_DIFFERENTIATION	85	6	1.54074	0.597742	4.17794	0.371327	10	10	7	7	6	5
1444	GO_LIPASE_ACTIVITY	http://www.broadinstitute.org/gsea/msigdb/cards/GO_LIPASE_ACTIVITY	117	19	1.12637	0.867442	1.46301	0.371584	120	119	118	118	39	36
1445	GO_REGULATION_OF_INTERLEUKIN_4_PRODUCTION	http://www.broadinstitute.org/gsea/msigdb/cards/GO_REGULATION_OF_INTERLEUKIN_4_PRODUCTION	31	1	3.83381	0.204308	559.667	0.371743	1	1	0	0	1	0
1446	GO_REGULATION_OF_T_HELPER_2_CELL_DIFFERENTIATION	http://www.broadinstitute.org/gsea/msigdb/cards/GO_REGULATION_OF_T_HELPER_2_CELL_DIFFERENTIATION	11	1	3.83381	0.204308	559.667	0.371743	1	1	0	0	1	0
1447	GO_POSITIVE_REGULATION_OF_T_CELL_CYTOKINE_PRODUCTION	http://www.broadinstitute.org/gsea/msigdb/cards/GO_POSITIVE_REGULATION_OF_T_CELL_CYTOKINE_PRODUCTION	14	1	3.83381	0.204308	559.667	0.371743	1	1	0	0	1	0
1448	GO_POSITIVE_REGULATION_OF_INTERLEUKIN_4_PRODUCTION	http://www.broadinstitute.org/gsea/msigdb/cards/GO_POSITIVE_REGULATION_OF_INTERLEUKIN_4_PRODUCTION	22	1	3.83381	0.204308	559.667	0.371743	1	1	0	0	1	0
1449	GO_NEGATIVE_REGULATION_OF_NF_KAPPAB_IMPORT_INTO_NUCLEUS	http://www.broadinstitute.org/gsea/msigdb/cards/GO_NEGATIVE_REGULATION_OF_NF_KAPPAB_IMPORT_INTO_NUCLEUS	18	1	3.83381	0.204308	559.667	0.371743	1	1	0	0	1	0
1450	GO_INFLAMMASOME_COMPLEX	http://www.broadinstitute.org/gsea/msigdb/cards/GO_INFLAMMASOME_COMPLEX	12	1	3.83381	0.204308	559.667	0.371743	1	1	0	0	1	0
1451	GO_NEGATIVE_REGULATION_OF_HORMONE_SECRETION	http://www.broadinstitute.org/gsea/msigdb/cards/GO_NEGATIVE_REGULATION_OF_HORMONE_SECRETION	74	6	1.41168	0.663873	3.10526	0.371887	16	16	11	11	14	9
1452	GO_CELLULAR_HOMEOSTASIS	http://www.broadinstitute.org/gsea/msigdb/cards/GO_CELLULAR_HOMEOSTASIS	676	131	1.04511	0.948593	1.15148	0.372096	1082	999	1067	976	386	367
1453	GO_ATPASE_COUPLED_ION_TRANSMEMBRANE_TRANSPORTER_ACTIVITY	http://www.broadinstitute.org/gsea/msigdb/cards/GO_ATPASE_COUPLED_ION_TRANSMEMBRANE_TRANSPORTER_ACTIVITY	71	13	1.0678	0.924464	1.23355	0.37243	418	414	401	391	116	93
1454	GO_TRANSMEMBRANE_TRANSPORT	http://www.broadinstitute.org/gsea/msigdb/cards/GO_TRANSMEMBRANE_TRANSPORT	1098	183	1.03963	0.95452	1.13233	0.372462	1543	1378	1546	1360	546	514
1455	GO_OXIDOREDUCTASE_ACTIVITY	http://www.broadinstitute.org/gsea/msigdb/cards/GO_OXIDOREDUCTASE_ACTIVITY	719	144	1.04234	0.951534	1.14182	0.372528	1281	1159	1262	1144	427	397
1456	GO_CATABOLIC_PROCESS	http://www.broadinstitute.org/gsea/msigdb/cards/GO_CATABOLIC_PROCESS	1773	287	1.03521	0.95939	1.11701	0.372565	2290	1943	2299	1944	832	769
1457	GO_CHROMATIN_DNA_BINDING	http://www.broadinstitute.org/gsea/msigdb/cards/GO_CHROMATIN_DNA_BINDING	80	10	1.50782	0.611224	3.86868	0.372644	11	11	8	8	7	6
1458	GO_REGULATION_OF_WATER_LOSS_VIA_SKIN	http://www.broadinstitute.org/gsea/msigdb/cards/GO_REGULATION_OF_WATER_LOSS_VIA_SKIN	19	7	1.09223	0.899493	1.32659	0.37302	225	219	215	211	56	66
1459	GO_CATION_TRANSMEMBRANE_TRANSPORTER_ACTIVITY	http://www.broadinstitute.org/gsea/msigdb/cards/GO_CATION_TRANSMEMBRANE_TRANSPORTER_ACTIVITY	622	106	1.05708	0.935504	1.19452	0.373208	616	585	599	568	247	238
1460	GO_I_KAPPAB_KINASE_NF_KAPPAB_SIGNALING	http://www.broadinstitute.org/gsea/msigdb/cards/GO_I_KAPPAB_KINASE_NF_KAPPAB_SIGNALING	70	5	1.35478	0.695956	2.71257	0.373724	22	21	15	14	15	12
1461	GO_NF_KAPPAB_BINDING	http://www.broadinstitute.org/gsea/msigdb/cards/GO_NF_KAPPAB_BINDING	30	2	1.7452	0.510391	6.52812	0.373881	6	6	4	4	2	2
1462	GO_HEART_TRABECULA_MORPHOGENESIS	http://www.broadinstitute.org/gsea/msigdb/cards/GO_HEART_TRABECULA_MORPHOGENESIS	26	1	3.80956	0.203155	555.974	0.373983	1	1	0	0	1	0
1463	GO_PROTEIN_DNA_COMPLEX_SUBUNIT_ORGANIZATION	http://www.broadinstitute.org/gsea/msigdb/cards/GO_PROTEIN_DNA_COMPLEX_SUBUNIT_ORGANIZATION	229	22	1.15338	0.841872	1.58306	0.374412	93	85	77	76	52	47
1464	GO_POSITIVE_REGULATION_OF_CYTOKINE_BIOSYNTHETIC_PROCESS	http://www.broadinstitute.org/gsea/msigdb/cards/GO_POSITIVE_REGULATION_OF_CYTOKINE_BIOSYNTHETIC_PROCESS	58	4	1.60066	0.57108	4.95599	0.374784	9	9	5	5	6	5
1465	GO_TISSUE_REGENERATION	http://www.broadinstitute.org/gsea/msigdb/cards/GO_TISSUE_REGENERATION	52	7	1.4009	0.667742	3.05167	0.374859	17	17	11	11	8	8
1466	GO_POSITIVE_REGULATION_OF_ALCOHOL_BIOSYNTHETIC_PROCESS	http://www.broadinstitute.org/gsea/msigdb/cards/GO_POSITIVE_REGULATION_OF_ALCOHOL_BIOSYNTHETIC_PROCESS	23	4	1.46225	0.630119	3.47177	0.374974	14	12	10	10	9	6
1467	GO_COPI_VESICLE_COAT	http://www.broadinstitute.org/gsea/msigdb/cards/GO_COPI_VESICLE_COAT	13	1	3.78834	0.202016	552.884	0.376081	1	1	0	0	1	0
1468	GO_COPI_COATED_VESICLE_MEMBRANE	http://www.broadinstitute.org/gsea/msigdb/cards/GO_COPI_COATED_VESICLE_MEMBRANE	17	1	3.78834	0.202016	552.884	0.376081	1	1	0	0	1	0
1469	GO_COPI_COATED_VESICLE	http://www.broadinstitute.org/gsea/msigdb/cards/GO_COPI_COATED_VESICLE	23	1	3.78834	0.202016	552.884	0.376081	1	1	0	0	1	0
1470	GO_VACUOLAR_ACIDIFICATION	http://www.broadinstitute.org/gsea/msigdb/cards/GO_VACUOLAR_ACIDIFICATION	15	7	1.23465	0.773625	1.98585	0.377387	40	40	33	32	20	13
1471	GO_RESPONSE_TO_XENOBIOTIC_STIMULUS	http://www.broadinstitute.org/gsea/msigdb/cards/GO_RESPONSE_TO_XENOBIOTIC_STIMULUS	105	9	1.16391	0.830946	1.63434	0.377468	75	74	65	65	23	20
1472	GO_REGULATION_OF_CELLULAR_LOCALIZATION	http://www.broadinstitute.org/gsea/msigdb/cards/GO_REGULATION_OF_CELLULAR_LOCALIZATION	1277	148	1.04868	0.943545	1.16557	0.377839	880	813	843	792	335	267
1473	GO_AUDITORY_RECEPTOR_CELL_DIFFERENTIATION	http://www.broadinstitute.org/gsea/msigdb/cards/GO_AUDITORY_RECEPTOR_CELL_DIFFERENTIATION	28	9	1.24233	0.765839	2.01977	0.378361	35	35	34	34	20	20
1474	GO_FEMALE_MEIOTIC_DIVISION	http://www.broadinstitute.org/gsea/msigdb/cards/GO_FEMALE_MEIOTIC_DIVISION	26	4	1.41238	0.655602	3.13442	0.378548	15	15	11	11	15	8
1475	GO_DNA_DEPENDENT_DNA_REPLICATION	http://www.broadinstitute.org/gsea/msigdb/cards/GO_DNA_DEPENDENT_DNA_REPLICATION	99	18	1.11922	0.870926	1.4393	0.37874	132	131	125	123	78	51
1476	GO_MACROPHAGE_ACTIVATION_INVOLVED_IN_IMMUNE_RESPONSE	http://www.broadinstitute.org/gsea/msigdb/cards/GO_MACROPHAGE_ACTIVATION_INVOLVED_IN_IMMUNE_RESPONSE	11	2	3.35626	0.2721	463.409	0.378831	2	2	0	0	2	0
1477	GO_GRANULOCYTE_ACTIVATION	http://www.broadinstitute.org/gsea/msigdb/cards/GO_GRANULOCYTE_ACTIVATION	21	2	3.35626	0.2721	463.409	0.378831	2	2	0	0	2	0
1478	GO_NEUTROPHIL_ACTIVATION_INVOLVED_IN_IMMUNE_RESPONSE	http://www.broadinstitute.org/gsea/msigdb/cards/GO_NEUTROPHIL_ACTIVATION_INVOLVED_IN_IMMUNE_RESPONSE	11	2	3.35626	0.2721	463.409	0.378831	2	2	0	0	2	0
1479	GO_DNA_PACKAGING	http://www.broadinstitute.org/gsea/msigdb/cards/GO_DNA_PACKAGING	194	10	1.18075	0.815181	1.71587	0.379589	64	62	53	53	57	45
1480	GO_REGULATION_OF_SECONDARY_METABOLIC_PROCESS	http://www.broadinstitute.org/gsea/msigdb/cards/GO_REGULATION_OF_SECONDARY_METABOLIC_PROCESS	12	4	1.42641	0.646374	3.25678	0.379859	14	14	10	10	12	6
1481	GO_PRODUCTION_OF_MOLECULAR_MEDIATOR_OF_IMMUNE_RESPONSE	http://www.broadinstitute.org/gsea/msigdb/cards/GO_PRODUCTION_OF_MOLECULAR_MEDIATOR_OF_IMMUNE_RESPONSE	65	11	1.18456	0.811373	1.73506	0.380433	63	59	52	51	40	32
1482	GO_FOREBRAIN_REGIONALIZATION	http://www.broadinstitute.org/gsea/msigdb/cards/GO_FOREBRAIN_REGIONALIZATION	25	3	1.56957	0.574324	4.58058	0.380559	10	9	6	6	9	5
1483	GO_REGULATION_OF_MICROTUBULE_BASED_PROCESS	http://www.broadinstitute.org/gsea/msigdb/cards/GO_REGULATION_OF_MICROTUBULE_BASED_PROCESS	243	43	1.07782	0.911549	1.27461	0.380609	308	298	302	291	174	159
1484	GO_NEGATIVE_REGULATION_OF_TOLL_LIKE_RECEPTOR_SIGNALING_PATHWAY	http://www.broadinstitute.org/gsea/msigdb/cards/GO_NEGATIVE_REGULATION_OF_TOLL_LIKE_RECEPTOR_SIGNALING_PATHWAY	29	1	3.74145	0.199532	546.024	0.380756	1	1	0	0	1	0
1485	GO_RESPONSE_TO_EXOGENOUS_DSRNA	http://www.broadinstitute.org/gsea/msigdb/cards/GO_RESPONSE_TO_EXOGENOUS_DSRNA	45	1	3.74145	0.199532	546.024	0.380756	1	1	0	0	1	0
1486	GO_INTERLEUKIN_1_MEDIATED_SIGNALING_PATHWAY	http://www.broadinstitute.org/gsea/msigdb/cards/GO_INTERLEUKIN_1_MEDIATED_SIGNALING_PATHWAY	13	1	3.74145	0.199532	546.024	0.380756	1	1	0	0	1	0
1487	GO_ANION_ANION_ANTIPORTER_ACTIVITY	http://www.broadinstitute.org/gsea/msigdb/cards/GO_ANION_ANION_ANTIPORTER_ACTIVITY	22	6	1.14091	0.849504	1.53404	0.380897	95	95	88	88	33	37
1488	GO_POSITIVE_REGULATION_OF_VIRAL_RELEASE_FROM_HOST_CELL	http://www.broadinstitute.org/gsea/msigdb/cards/GO_POSITIVE_REGULATION_OF_VIRAL_RELEASE_FROM_HOST_CELL	15	2	1.59531	0.565282	4.9688	0.381431	9	9	5	5	3	4
1489	GO_HISTONE_H3_DEACETYLATION	http://www.broadinstitute.org/gsea/msigdb/cards/GO_HISTONE_H3_DEACETYLATION	22	1	3.73445	0.199018	545.157	0.381598	1	1	0	0	1	0
1490	GO_NAD_DEPENDENT_PROTEIN_DEACETYLASE_ACTIVITY	http://www.broadinstitute.org/gsea/msigdb/cards/GO_NAD_DEPENDENT_PROTEIN_DEACETYLASE_ACTIVITY	17	1	3.73445	0.199018	545.157	0.381598	1	1	0	0	1	0
1491	GO_HISTONE_DEACETYLASE_ACTIVITY_H3_K14_SPECIFIC_	http://www.broadinstitute.org/gsea/msigdb/cards/GO_HISTONE_DEACETYLASE_ACTIVITY_H3_K14_SPECIFIC_	12	1	3.73445	0.199018	545.157	0.381598	1	1	0	0	1	0
1492	GO_CITRULLINE_METABOLIC_PROCESS	http://www.broadinstitute.org/gsea/msigdb/cards/GO_CITRULLINE_METABOLIC_PROCESS	11	4	1.32542	0.705229	2.53336	0.382048	25	22	17	17	17	13
1493	GO_ACID_SECRETION	http://www.broadinstitute.org/gsea/msigdb/cards/GO_ACID_SECRETION	66	7	1.36826	0.678339	2.83375	0.382243	18	18	13	13	17	9
1494	GO_NEUROTRANSMITTER_SODIUM_SYMPORTER_ACTIVITY	http://www.broadinstitute.org/gsea/msigdb/cards/GO_NEUROTRANSMITTER_SODIUM_SYMPORTER_ACTIVITY	19	3	1.21657	0.7834	1.89825	0.382654	43	43	38	37	8	4
1495	GO_NEUROTRANSMITTER_TRANSPORTER_ACTIVITY	http://www.broadinstitute.org/gsea/msigdb/cards/GO_NEUROTRANSMITTER_TRANSPORTER_ACTIVITY	25	3	1.21657	0.7834	1.89825	0.382654	43	43	38	37	8	4
1496	GO_RESPONSE_TO_INTERFERON_BETA	http://www.broadinstitute.org/gsea/msigdb/cards/GO_RESPONSE_TO_INTERFERON_BETA	22	4	1.43916	0.637864	3.40106	0.382792	14	14	9	9	5	5
1497	GO_CELLULAR_RESPONSE_TO_INTERFERON_BETA	http://www.broadinstitute.org/gsea/msigdb/cards/GO_CELLULAR_RESPONSE_TO_INTERFERON_BETA	15	4	1.43916	0.637864	3.40106	0.382792	14	14	9	9	5	5
1498	GO_CELLULAR_RESPONSE_TO_AMINO_ACID_STARVATION	http://www.broadinstitute.org/gsea/msigdb/cards/GO_CELLULAR_RESPONSE_TO_AMINO_ACID_STARVATION	25	3	1.61559	0.544929	4.95124	0.38296	7	7	6	6	4	5
1499	GO_PEPTIDYL_SERINE_MODIFICATION	http://www.broadinstitute.org/gsea/msigdb/cards/GO_PEPTIDYL_SERINE_MODIFICATION	148	15	1.15413	0.836246	1.59543	0.383094	81	80	73	73	52	44
1500	GO_ORGANOPHOSPHATE_BIOSYNTHETIC_PROCESS	http://www.broadinstitute.org/gsea/msigdb/cards/GO_ORGANOPHOSPHATE_BIOSYNTHETIC_PROCESS	450	92	1.06489	0.924493	1.22679	0.383441	451	432	423	409	212	166
1501	GO_RESPONSE_TO_CALCIUM_ION	http://www.broadinstitute.org/gsea/msigdb/cards/GO_RESPONSE_TO_CALCIUM_ION	115	19	1.09224	0.895105	1.33303	0.38481	210	208	209	204	76	78
1502	GO_PEPTIDE_HORMONE_BINDING	http://www.broadinstitute.org/gsea/msigdb/cards/GO_PEPTIDE_HORMONE_BINDING	36	7	1.41617	0.647531	3.21924	0.385231	17	15	10	10	15	8
1503	GO_SULFUR_COMPOUND_BINDING	http://www.broadinstitute.org/gsea/msigdb/cards/GO_SULFUR_COMPOUND_BINDING	234	52	1.06149	0.927463	1.21491	0.386132	477	465	486	466	135	139
1504	GO_CELLULAR_CARBOHYDRATE_CATABOLIC_PROCESS	http://www.broadinstitute.org/gsea/msigdb/cards/GO_CELLULAR_CARBOHYDRATE_CATABOLIC_PROCESS	33	11	1.10721	0.879204	1.39554	0.386797	164	158	144	142	55	43
1505	GO_RNA_POLYMERASE_BINDING	http://www.broadinstitute.org/gsea/msigdb/cards/GO_RNA_POLYMERASE_BINDING	36	2	1.66672	0.526243	5.92673	0.387534	7	7	4	4	7	2
1506	GO_FOLIC_ACID_CONTAINING_COMPOUND_METABOLIC_PROCESS	http://www.broadinstitute.org/gsea/msigdb/cards/GO_FOLIC_ACID_CONTAINING_COMPOUND_METABOLIC_PROCESS	29	5	1.35856	0.679429	2.79622	0.387862	19	19	13	13	14	12
1507	GO_POSITIVE_REGULATION_OF_RECEPTOR_MEDIATED_ENDOCYTOSIS	http://www.broadinstitute.org/gsea/msigdb/cards/GO_POSITIVE_REGULATION_OF_RECEPTOR_MEDIATED_ENDOCYTOSIS	47	12	1.15734	0.830718	1.61636	0.387911	76	76	67	66	22	13
1508	GO_PROTEIN_SECRETION	http://www.broadinstitute.org/gsea/msigdb/cards/GO_PROTEIN_SECRETION	116	16	1.11865	0.867335	1.44452	0.387958	133	131	118	116	41	29
1509	GO_REGULATION_OF_ORGAN_FORMATION	http://www.broadinstitute.org/gsea/msigdb/cards/GO_REGULATION_OF_ORGAN_FORMATION	32	1	3.66868	0.195658	535.396	0.388219	1	1	0	0	1	0
1510	GO_GAMMA_TUBULIN_COMPLEX	http://www.broadinstitute.org/gsea/msigdb/cards/GO_GAMMA_TUBULIN_COMPLEX	19	5	1.15268	0.834525	1.59573	0.388731	82	81	71	71	52	39
1511	GO_MODULATION_BY_SYMBIONT_OF_HOST_CELLULAR_PROCESS	http://www.broadinstitute.org/gsea/msigdb/cards/GO_MODULATION_BY_SYMBIONT_OF_HOST_CELLULAR_PROCESS	28	2	1.79661	0.473044	7.829	0.389124	5	5	3	3	3	3
1512	GO_ENDODERMAL_CELL_FATE_COMMITMENT	http://www.broadinstitute.org/gsea/msigdb/cards/GO_ENDODERMAL_CELL_FATE_COMMITMENT	13	1	3.6599	0.195173	534.129	0.389152	1	1	0	0	1	0
1513	GO_POSITIVE_REGULATION_OF_MULTI_ORGANISM_PROCESS	http://www.broadinstitute.org/gsea/msigdb/cards/GO_POSITIVE_REGULATION_OF_MULTI_ORGANISM_PROCESS	157	13	1.21475	0.779932	1.90118	0.389508	43	43	37	37	20	18
1514	GO_MUSCLE_ATROPHY	http://www.broadinstitute.org/gsea/msigdb/cards/GO_MUSCLE_ATROPHY	11	1	2.23695	0.366827	23.1258	0.390377	3	3	1	1	3	1
1515	GO_PROSTANOID_METABOLIC_PROCESS	http://www.broadinstitute.org/gsea/msigdb/cards/GO_PROSTANOID_METABOLIC_PROCESS	27	4	1.23055	0.766484	1.99002	0.390711	38	38	31	31	8	11
1516	GO_TRYPTOPHAN_METABOLIC_PROCESS	http://www.broadinstitute.org/gsea/msigdb/cards/GO_TRYPTOPHAN_METABOLIC_PROCESS	12	4	1.24019	0.758588	2.04451	0.3912	36	36	29	29	17	17
1517	GO_COLUMNAR_CUBOIDAL_EPITHELIAL_CELL_DEVELOPMENT	http://www.broadinstitute.org/gsea/msigdb/cards/GO_COLUMNAR_CUBOIDAL_EPITHELIAL_CELL_DEVELOPMENT	48	10	1.23517	0.761157	2.00882	0.391528	35	35	34	34	20	20
1518	GO_HEMATOPOIETIC_STEM_CELL_DIFFERENTIATION	http://www.broadinstitute.org/gsea/msigdb/cards/GO_HEMATOPOIETIC_STEM_CELL_DIFFERENTIATION	12	2	1.24007	0.758546	2.04714	0.39167	44	36	29	28	19	24
1519	GO_RESPONSE_TO_HORMONE	http://www.broadinstitute.org/gsea/msigdb/cards/GO_RESPONSE_TO_HORMONE	893	155	1.04426	0.945618	1.15318	0.392282	1013	931	1009	946	372	325
1520	GO_PROTEIN_DEPOLYMERIZATION	http://www.broadinstitute.org/gsea/msigdb/cards/GO_PROTEIN_DEPOLYMERIZATION	25	2	1.78561	0.469092	7.77956	0.394695	5	5	3	3	5	3
1521	GO_REGULATION_OF_MICROVILLUS_ORGANIZATION	http://www.broadinstitute.org/gsea/msigdb/cards/GO_REGULATION_OF_MICROVILLUS_ORGANIZATION	14	4	1.55194	0.565141	4.54937	0.395017	9	9	6	6	7	5
1522	GO_CELLULAR_TRANSITION_METAL_ION_HOMEOSTASIS	http://www.broadinstitute.org/gsea/msigdb/cards/GO_CELLULAR_TRANSITION_METAL_ION_HOMEOSTASIS	77	19	1.11261	0.869733	1.42445	0.395759	138	137	127	126	42	48
1523	GO_VIRION_ASSEMBLY	http://www.broadinstitute.org/gsea/msigdb/cards/GO_VIRION_ASSEMBLY	37	4	1.44265	0.619978	3.49949	0.396578	13	13	9	9	7	8
1524	GO_DESMOSOME	http://www.broadinstitute.org/gsea/msigdb/cards/GO_DESMOSOME	26	8	1.3542	0.672188	2.79893	0.397199	19	18	14	13	18	13
1525	GO_GLUCOCORTICOID_RECEPTOR_BINDING	http://www.broadinstitute.org/gsea/msigdb/cards/GO_GLUCOCORTICOID_RECEPTOR_BINDING	14	3	1.30265	0.707566	2.44408	0.397356	25	25	18	18	5	5
1526	GO_MYOBLAST_DIFFERENTIATION	http://www.broadinstitute.org/gsea/msigdb/cards/GO_MYOBLAST_DIFFERENTIATION	37	1	3.58042	0.190806	522.675	0.397741	1	1	0	0	1	0
1527	GO_NEUROTROPHIN_SIGNALING_PATHWAY	http://www.broadinstitute.org/gsea/msigdb/cards/GO_NEUROTROPHIN_SIGNALING_PATHWAY	23	4	1.92169	0.424946	11.0465	0.3979	4	4	2	2	4	1
1528	GO_FLAVONOID_METABOLIC_PROCESS	http://www.broadinstitute.org/gsea/msigdb/cards/GO_FLAVONOID_METABOLIC_PROCESS	28	3	1.37547	0.656334	2.93951	0.398174	16	16	13	13	6	7
1529	GO_REGULATION_OF_IMMUNOGLOBULIN_PRODUCTION	http://www.broadinstitute.org/gsea/msigdb/cards/GO_REGULATION_OF_IMMUNOGLOBULIN_PRODUCTION	47	1	1.7912	0.461523	7.89214	0.39832	5	5	3	3	5	3
1530	GO_POSITIVE_REGULATION_OF_IMMUNOGLOBULIN_PRODUCTION	http://www.broadinstitute.org/gsea/msigdb/cards/GO_POSITIVE_REGULATION_OF_IMMUNOGLOBULIN_PRODUCTION	31	1	1.7912	0.461523	7.89214	0.39832	5	5	3	3	5	3
1531	GO_REGULATION_OF_ISOTYPE_SWITCHING	http://www.broadinstitute.org/gsea/msigdb/cards/GO_REGULATION_OF_ISOTYPE_SWITCHING	24	1	1.7912	0.461523	7.89214	0.39832	5	5	3	3	5	3
1532	GO_POSITIVE_REGULATION_OF_DNA_RECOMBINATION	http://www.broadinstitute.org/gsea/msigdb/cards/GO_POSITIVE_REGULATION_OF_DNA_RECOMBINATION	18	1	1.7912	0.461523	7.89214	0.39832	5	5	3	3	5	3
1533	GO_OXIDATION_REDUCTION_PROCESS	http://www.broadinstitute.org/gsea/msigdb/cards/GO_OXIDATION_REDUCTION_PROCESS	898	189	1.03635	0.953893	1.12593	0.398632	1683	1489	1678	1479	560	510
1534	GO_NUCLEAR_TRANSCRIPTIONAL_REPRESSOR_COMPLEX	http://www.broadinstitute.org/gsea/msigdb/cards/GO_NUCLEAR_TRANSCRIPTIONAL_REPRESSOR_COMPLEX	22	2	3.26708	0.252413	457.021	0.398957	2	2	0	0	2	0
1535	GO_CHD_TYPE_COMPLEX	http://www.broadinstitute.org/gsea/msigdb/cards/GO_CHD_TYPE_COMPLEX	17	2	3.26708	0.252413	457.021	0.398957	2	2	0	0	2	0
1536	GO_BRANCHING_INVOLVED_IN_MAMMARY_GLAND_DUCT_MORPHOGENESIS	http://www.broadinstitute.org/gsea/msigdb/cards/GO_BRANCHING_INVOLVED_IN_MAMMARY_GLAND_DUCT_MORPHOGENESIS	20	2	1.92617	0.421425	11.1571	0.3996	4	4	2	2	4	2
1537	GO_PLASMA_MEMBRANE_REGION	http://www.broadinstitute.org/gsea/msigdb/cards/GO_PLASMA_MEMBRANE_REGION	929	184	1.0366	0.95324	1.12725	0.40067	1618	1442	1623	1438	624	612
1538	GO_RESPONSE_TO_WATER	http://www.broadinstitute.org/gsea/msigdb/cards/GO_RESPONSE_TO_WATER	18	4	1.64211	0.518	5.84192	0.401978	7	7	4	4	6	4
1539	GO_ACETYLTRANSFERASE_COMPLEX	http://www.broadinstitute.org/gsea/msigdb/cards/GO_ACETYLTRANSFERASE_COMPLEX	100	5	1.41728	0.625861	3.29956	0.402646	13	13	10	10	6	3
1540	GO_PROTEASE_BINDING	http://www.broadinstitute.org/gsea/msigdb/cards/GO_PROTEASE_BINDING	104	27	1.07127	0.911668	1.25912	0.402962	337	327	313	306	148	126
1541	GO_HOLO_TFIIH_COMPLEX	http://www.broadinstitute.org/gsea/msigdb/cards/GO_HOLO_TFIIH_COMPLEX	12	2	1.21193	0.772821	1.91482	0.40311	51	43	35	34	18	24
1542	GO_CARBOXY_TERMINAL_DOMAIN_PROTEIN_KINASE_COMPLEX	http://www.broadinstitute.org/gsea/msigdb/cards/GO_CARBOXY_TERMINAL_DOMAIN_PROTEIN_KINASE_COMPLEX	22	2	1.21193	0.772821	1.91482	0.40311	51	43	35	34	18	24
1543	GO_RNA_POLYMERASE_II_CARBOXY_TERMINAL_DOMAIN_KINASE_ACTIVITY	http://www.broadinstitute.org/gsea/msigdb/cards/GO_RNA_POLYMERASE_II_CARBOXY_TERMINAL_DOMAIN_KINASE_ACTIVITY	16	2	1.21193	0.772821	1.91482	0.40311	51	43	35	34	18	24
1544	GO_MACROMITOPHAGY	http://www.broadinstitute.org/gsea/msigdb/cards/GO_MACROMITOPHAGY	134	14	1.18703	0.793318	1.78278	0.404404	52	52	46	45	25	23
1545	GO_CALCIUM_DEPENDENT_PROTEIN_BINDING	http://www.broadinstitute.org/gsea/msigdb/cards/GO_CALCIUM_DEPENDENT_PROTEIN_BINDING	61	7	1.51442	0.573026	4.31219	0.405394	10	10	6	6	10	5
1546	GO_POSITIVE_REGULATION_OF_GLUCOSE_METABOLIC_PROCESS	http://www.broadinstitute.org/gsea/msigdb/cards/GO_POSITIVE_REGULATION_OF_GLUCOSE_METABOLIC_PROCESS	36	6	1.34785	0.668012	2.78965	0.405603	18	18	14	13	5	5
1547	GO_COFACTOR_CATABOLIC_PROCESS	http://www.broadinstitute.org/gsea/msigdb/cards/GO_COFACTOR_CATABOLIC_PROCESS	20	2	1.86463	0.439341	10.5238	0.406461	5	5	2	2	3	2
1548	GO_ALPHA_AMINO_ACID_BIOSYNTHETIC_PROCESS	http://www.broadinstitute.org/gsea/msigdb/cards/GO_ALPHA_AMINO_ACID_BIOSYNTHETIC_PROCESS	77	25	1.08	0.900329	1.29598	0.407159	263	255	243	237	107	99
1549	GO_POSITIVE_REGULATION_OF_PROTEIN_MODIFICATION_PROCESS	http://www.broadinstitute.org/gsea/msigdb/cards/GO_POSITIVE_REGULATION_OF_PROTEIN_MODIFICATION_PROCESS	1135	118	1.0575	0.926377	1.20725	0.407777	509	492	504	484	260	245
1550	GO_PHOSPHOTRANSFERASE_ACTIVITY_NITROGENOUS_GROUP_AS_ACCEPTOR	http://www.broadinstitute.org/gsea/msigdb/cards/GO_PHOSPHOTRANSFERASE_ACTIVITY_NITROGENOUS_GROUP_AS_ACCEPTOR	13	1	1.77419	0.457637	7.94123	0.407869	6	5	3	3	5	2
1551	GO_DEFENSE_RESPONSE	http://www.broadinstitute.org/gsea/msigdb/cards/GO_DEFENSE_RESPONSE	1231	123	1.04494	0.941609	1.15962	0.407935	882	837	892	836	242	226
1552	GO_OXIDOREDUCTASE_ACTIVITY_ACTING_ON_PAIRED_DONORS_WITH_INCORPORATION_OR_REDUCTION_OF_MOLECULAR_OXYGEN	http://www.broadinstitute.org/gsea/msigdb/cards/GO_OXIDOREDUCTASE_ACTIVITY_ACTING_ON_PAIRED_DONORS_WITH_INCORPORATION_OR_REDUCTION_OF_MOLECULAR_OXYGEN	155	27	1.06341	0.919084	1.23063	0.408754	417	405	389	379	140	136
1553	GO_REGULATION_OF_CLATHRIN_MEDIATED_ENDOCYTOSIS	http://www.broadinstitute.org/gsea/msigdb/cards/GO_REGULATION_OF_CLATHRIN_MEDIATED_ENDOCYTOSIS	16	2	2.16913	0.355292	22.4381	0.409582	3	3	1	1	2	1
1554	GO_POSITIVE_REGULATION_OF_RESPONSE_TO_EXTERNAL_STIMULUS	http://www.broadinstitute.org/gsea/msigdb/cards/GO_POSITIVE_REGULATION_OF_RESPONSE_TO_EXTERNAL_STIMULUS	296	34	1.13807	0.83688	1.5505	0.409707	90	89	80	79	60	61
1555	GO_STEROID_HYDROXYLASE_ACTIVITY	http://www.broadinstitute.org/gsea/msigdb/cards/GO_STEROID_HYDROXYLASE_ACTIVITY	31	7	1.25026	0.73471	2.15206	0.411031	32	31	24	24	20	21
1556	GO_NEGATIVE_REGULATION_OF_PATHWAY_RESTRICTED_SMAD_PROTEIN_PHOSPHORYLATION	http://www.broadinstitute.org/gsea/msigdb/cards/GO_NEGATIVE_REGULATION_OF_PATHWAY_RESTRICTED_SMAD_PROTEIN_PHOSPHORYLATION	11	1	3.45542	0.184172	504.397	0.411631	1	1	0	0	1	0
1557	GO_RESPONSE_TO_INSECTICIDE	http://www.broadinstitute.org/gsea/msigdb/cards/GO_RESPONSE_TO_INSECTICIDE	12	6	1.36144	0.651314	2.91682	0.412416	16	16	12	12	14	9
1558	GO_SIGNAL_PEPTIDE_PROCESSING	http://www.broadinstitute.org/gsea/msigdb/cards/GO_SIGNAL_PEPTIDE_PROCESSING	25	4	1.43849	0.604498	3.59275	0.412622	12	12	9	8	9	8
1559	GO_POSITIVE_REGULATION_OF_STEROID_METABOLIC_PROCESS	http://www.broadinstitute.org/gsea/msigdb/cards/GO_POSITIVE_REGULATION_OF_STEROID_METABOLIC_PROCESS	23	7	1.40019	0.623537	3.2056	0.413474	13	13	11	11	8	7
1560	GO_PEPTIDASE_INHIBITOR_ACTIVITY	http://www.broadinstitute.org/gsea/msigdb/cards/GO_PEPTIDASE_INHIBITOR_ACTIVITY	177	29	1.09537	0.880408	1.36342	0.413712	176	174	169	165	72	59
1561	GO_EXTRACELLULAR_SPACE	http://www.broadinstitute.org/gsea/msigdb/cards/GO_EXTRACELLULAR_SPACE	1376	199	1.03854	0.948444	1.13719	0.41406	1286	1167	1311	1167	419	427
1562	GO_TRANSFERASE_ACTIVITY_TRANSFERRING_ONE_CARBON_GROUPS	http://www.broadinstitute.org/gsea/msigdb/cards/GO_TRANSFERASE_ACTIVITY_TRANSFERRING_ONE_CARBON_GROUPS	225	19	1.15032	0.822006	1.6131	0.414066	79	74	66	66	40	36
1563	GO_CARBOHYDRATE_PHOSPHATASE_ACTIVITY	http://www.broadinstitute.org/gsea/msigdb/cards/GO_CARBOHYDRATE_PHOSPHATASE_ACTIVITY	11	4	1.20531	0.770216	1.89847	0.414216	43	43	35	35	16	14
1564	GO_ELECTRON_CARRIER_ACTIVITY	http://www.broadinstitute.org/gsea/msigdb/cards/GO_ELECTRON_CARRIER_ACTIVITY	112	31	1.07987	0.897871	1.29912	0.414486	247	245	237	233	82	81
1565	GO_POSITIVE_REGULATION_OF_CELLULAR_COMPONENT_ORGANIZATION	http://www.broadinstitute.org/gsea/msigdb/cards/GO_POSITIVE_REGULATION_OF_CELLULAR_COMPONENT_ORGANIZATION	1152	140	1.04727	0.937261	1.17018	0.414645	774	715	768	725	308	274
1566	GO_MONOVALENT_INORGANIC_CATION_TRANSPORT	http://www.broadinstitute.org/gsea/msigdb/cards/GO_MONOVALENT_INORGANIC_CATION_TRANSPORT	435	79	1.07121	0.907801	1.26436	0.415369	318	310	296	290	163	154
1567	GO_MORPHOGENESIS_OF_AN_EPITHELIAL_FOLD	http://www.broadinstitute.org/gsea/msigdb/cards/GO_MORPHOGENESIS_OF_AN_EPITHELIAL_FOLD	15	5	1.88329	0.412924	10.897	0.41559	4	4	2	2	4	2
1568	GO_POSITIVE_REGULATION_OF_CYSTEINE_TYPE_ENDOPEPTIDASE_ACTIVITY_INVOLVED_IN_APOPTOTIC_SIGNALING_PATHWAY	http://www.broadinstitute.org/gsea/msigdb/cards/GO_POSITIVE_REGULATION_OF_CYSTEINE_TYPE_ENDOPEPTIDASE_ACTIVITY_INVOLVED_IN_APOPTOTIC_SIGNALING_PATHWAY	17	3	1.82805	0.439317	10.1968	0.415855	5	5	2	2	3	2
1569	GO_VENTRICULAR_SYSTEM_DEVELOPMENT	http://www.broadinstitute.org/gsea/msigdb/cards/GO_VENTRICULAR_SYSTEM_DEVELOPMENT	26	6	1.14991	0.820725	1.61349	0.416683	73	72	67	67	51	45
1570	GO_SUGAR_TRANSMEMBRANE_TRANSPORTER_ACTIVITY	http://www.broadinstitute.org/gsea/msigdb/cards/GO_SUGAR_TRANSMEMBRANE_TRANSPORTER_ACTIVITY	32	7	1.21353	0.759897	1.9502	0.417972	40	39	33	33	24	15
1571	GO_REGULATION_OF_MYELOID_CELL_DIFFERENTIATION	http://www.broadinstitute.org/gsea/msigdb/cards/GO_REGULATION_OF_MYELOID_CELL_DIFFERENTIATION	183	17	1.25529	0.722936	2.18755	0.418149	27	27	26	26	17	14
1572	GO_MONOCARBOXYLIC_ACID_CATABOLIC_PROCESS	http://www.broadinstitute.org/gsea/msigdb/cards/GO_MONOCARBOXYLIC_ACID_CATABOLIC_PROCESS	96	38	1.0662	0.912905	1.24546	0.41832	366	352	342	334	129	109
1573	GO_PROTEIN_DEMANNOSYLATION	http://www.broadinstitute.org/gsea/msigdb/cards/GO_PROTEIN_DEMANNOSYLATION	13	1	1.87379	0.411747	10.8178	0.418597	4	4	2	2	3	2
1574	GO_ENDOPLASMIC_RETICULUM_QUALITY_CONTROL_COMPARTMENT	http://www.broadinstitute.org/gsea/msigdb/cards/GO_ENDOPLASMIC_RETICULUM_QUALITY_CONTROL_COMPARTMENT	13	1	1.87379	0.411747	10.8178	0.418597	4	4	2	2	3	2
1575	GO_RNA_CAPPING	http://www.broadinstitute.org/gsea/msigdb/cards/GO_RNA_CAPPING	37	3	1.20136	0.770501	1.88654	0.418893	52	44	36	35	19	25
1576	GO_GLUTAMINE_FAMILY_AMINO_ACID_METABOLIC_PROCESS	http://www.broadinstitute.org/gsea/msigdb/cards/GO_GLUTAMINE_FAMILY_AMINO_ACID_METABOLIC_PROCESS	65	18	1.14047	0.828112	1.57254	0.420634	85	80	75	75	49	39
1577	GO_CYTOSOLIC_PART	http://www.broadinstitute.org/gsea/msigdb/cards/GO_CYTOSOLIC_PART	223	21	1.1254	0.844365	1.50302	0.420675	106	106	90	90	37	40
1578	GO_TRANSCRIPTION_ELONGATION_FROM_RNA_POLYMERASE_II_PROMOTER	http://www.broadinstitute.org/gsea/msigdb/cards/GO_TRANSCRIPTION_ELONGATION_FROM_RNA_POLYMERASE_II_PROMOTER	82	5	1.19242	0.777096	1.84099	0.421056	55	47	39	38	21	26
1579	GO_LYMPHOCYTE_MIGRATION	http://www.broadinstitute.org/gsea/msigdb/cards/GO_LYMPHOCYTE_MIGRATION	49	3	1.74897	0.44941	7.85228	0.421104	5	5	3	3	4	2
1580	GO_REGULATION_OF_CIRCADIAN_RHYTHM	http://www.broadinstitute.org/gsea/msigdb/cards/GO_REGULATION_OF_CIRCADIAN_RHYTHM	103	10	1.27157	0.709005	2.32023	0.421518	26	26	19	19	16	12
1581	GO_REGULATION_OF_MESODERM_DEVELOPMENT	http://www.broadinstitute.org/gsea/msigdb/cards/GO_REGULATION_OF_MESODERM_DEVELOPMENT	15	1	3.36224	0.179156	490.85	0.422574	1	1	0	0	1	0
1582	GO_POLARIZED_EPITHELIAL_CELL_DIFFERENTIATION	http://www.broadinstitute.org/gsea/msigdb/cards/GO_POLARIZED_EPITHELIAL_CELL_DIFFERENTIATION	12	1	3.36224	0.179156	490.85	0.422574	1	1	0	0	1	0
1583	GO_DNA_TEMPLATED_TRANSCRIPTION_INITIATION	http://www.broadinstitute.org/gsea/msigdb/cards/GO_DNA_TEMPLATED_TRANSCRIPTION_INITIATION	202	16	1.133	0.835049	1.5399	0.422609	98	90	81	80	37	41
1584	GO_NEGATIVE_REGULATION_OF_INTRACELLULAR_SIGNAL_TRANSDUCTION	http://www.broadinstitute.org/gsea/msigdb/cards/GO_NEGATIVE_REGULATION_OF_INTRACELLULAR_SIGNAL_TRANSDUCTION	437	52	1.0738	0.902192	1.27823	0.422768	283	275	278	270	148	129
1585	GO_PROTEIN_TETRAMERIZATION	http://www.broadinstitute.org/gsea/msigdb/cards/GO_PROTEIN_TETRAMERIZATION	135	28	1.13049	0.836888	1.52945	0.42411	92	92	84	83	55	51
1586	GO_AXONEME_PART	http://www.broadinstitute.org/gsea/msigdb/cards/GO_AXONEME_PART	23	10	1.13305	0.833849	1.54176	0.424533	90	88	81	81	51	49
1587	GO_BINDING_BRIDGING	http://www.broadinstitute.org/gsea/msigdb/cards/GO_BINDING_BRIDGING	173	24	1.11618	0.851995	1.46348	0.424992	113	113	108	106	37	29
1588	GO_MOLTING_CYCLE	http://www.broadinstitute.org/gsea/msigdb/cards/GO_MOLTING_CYCLE	83	19	1.14545	0.820343	1.60207	0.425153	84	74	69	68	35	36
1589	GO_MYELIN_SHEATH	http://www.broadinstitute.org/gsea/msigdb/cards/GO_MYELIN_SHEATH	168	29	1.14679	0.818952	1.60886	0.425187	73	73	66	66	44	49
1590	GO_REGULATION_OF_TYPE_I_INTERFERON_MEDIATED_SIGNALING_PATHWAY	http://www.broadinstitute.org/gsea/msigdb/cards/GO_REGULATION_OF_TYPE_I_INTERFERON_MEDIATED_SIGNALING_PATHWAY	39	6	1.62736	0.490161	5.91254	0.425201	6	6	4	4	6	3
1591	GO_RESPONSE_TO_MANGANESE_ION	http://www.broadinstitute.org/gsea/msigdb/cards/GO_RESPONSE_TO_MANGANESE_ION	17	6	1.27682	0.699163	2.35145	0.425691	23	23	20	20	14	8
1592	GO_INTERMEDIATE_FILAMENT	http://www.broadinstitute.org/gsea/msigdb/cards/GO_INTERMEDIATE_FILAMENT	196	15	1.07987	0.893818	1.30498	0.42571	237	232	227	222	65	71
1593	GO_SEMAPHORIN_PLEXIN_SIGNALING_PATHWAY	http://www.broadinstitute.org/gsea/msigdb/cards/GO_SEMAPHORIN_PLEXIN_SIGNALING_PATHWAY	36	3	1.85537	0.407398	10.7207	0.426346	4	4	2	2	2	2
1594	GO_INNATE_IMMUNE_RESPONSE_ACTIVATING_CELL_SURFACE_RECEPTOR_SIGNALING_PATHWAY	http://www.broadinstitute.org/gsea/msigdb/cards/GO_INNATE_IMMUNE_RESPONSE_ACTIVATING_CELL_SURFACE_RECEPTOR_SIGNALING_PATHWAY	106	5	1.52648	0.536474	4.55346	0.426426	8	8	6	6	4	4
1595	GO_OXIDOREDUCTASE_ACTIVITY_ACTING_ON_THE_CH_NH2_GROUP_OF_DONORS	http://www.broadinstitute.org/gsea/msigdb/cards/GO_OXIDOREDUCTASE_ACTIVITY_ACTING_ON_THE_CH_NH2_GROUP_OF_DONORS	19	2	1.42429	0.593418	3.51134	0.427095	11	11	9	9	9	4
1596	GO_TRANSCRIPTIONALLY_ACTIVE_CHROMATIN	http://www.broadinstitute.org/gsea/msigdb/cards/GO_TRANSCRIPTIONALLY_ACTIVE_CHROMATIN	21	1	2.14238	0.337869	22.6909	0.427245	3	3	1	1	3	1
1597	GO_NUCLEOSIDE_PHOSPHATE_CATABOLIC_PROCESS	http://www.broadinstitute.org/gsea/msigdb/cards/GO_NUCLEOSIDE_PHOSPHATE_CATABOLIC_PROCESS	69	11	1.08475	0.8873	1.32645	0.427347	208	204	202	198	33	32
1598	GO_POSITIVE_REGULATION_OF_BLOOD_CIRCULATION	http://www.broadinstitute.org/gsea/msigdb/cards/GO_POSITIVE_REGULATION_OF_BLOOD_CIRCULATION	93	12	1.12147	0.844713	1.49079	0.427897	106	103	93	93	30	25
1599	GO_PONS_DEVELOPMENT	http://www.broadinstitute.org/gsea/msigdb/cards/GO_PONS_DEVELOPMENT	11	1	3.31614	0.176864	483.935	0.427967	1	1	0	0	1	0
1600	GO_PARASYMPATHETIC_NERVOUS_SYSTEM_DEVELOPMENT	http://www.broadinstitute.org/gsea/msigdb/cards/GO_PARASYMPATHETIC_NERVOUS_SYSTEM_DEVELOPMENT	17	1	3.31614	0.176864	483.935	0.427967	1	1	0	0	1	0
1601	GO_REGULATION_OF_PROTEIN_OLIGOMERIZATION	http://www.broadinstitute.org/gsea/msigdb/cards/GO_REGULATION_OF_PROTEIN_OLIGOMERIZATION	35	4	1.46381	0.569226	3.95366	0.4295	10	10	7	7	10	6
1602	GO_REGULATION_OF_CELLULAR_KETONE_METABOLIC_PROCESS	http://www.broadinstitute.org/gsea/msigdb/cards/GO_REGULATION_OF_CELLULAR_KETONE_METABOLIC_PROCESS	173	20	1.09315	0.875859	1.36518	0.430934	171	171	158	158	62	46
1603	GO_ORGANELLE_FISSION	http://www.broadinstitute.org/gsea/msigdb/cards/GO_ORGANELLE_FISSION	496	69	1.05627	0.92161	1.21069	0.431372	479	461	469	450	262	220
1604	GO_REGULATION_OF_CELLULAR_PH	http://www.broadinstitute.org/gsea/msigdb/cards/GO_REGULATION_OF_CELLULAR_PH	75	20	1.05985	0.916966	1.22515	0.431443	413	407	396	390	111	97
1605	GO_SKIN_EPIDERMIS_DEVELOPMENT	http://www.broadinstitute.org/gsea/msigdb/cards/GO_SKIN_EPIDERMIS_DEVELOPMENT	71	15	1.14556	0.816466	1.61015	0.431471	82	72	67	66	33	34
1606	GO_REGULATION_OF_PH	http://www.broadinstitute.org/gsea/msigdb/cards/GO_REGULATION_OF_PH	89	22	1.05956	0.916875	1.2246	0.43305	414	408	397	391	112	98
1607	GO_MACROPHAGE_DIFFERENTIATION	http://www.broadinstitute.org/gsea/msigdb/cards/GO_MACROPHAGE_DIFFERENTIATION	19	5	1.73094	0.439807	7.83863	0.433481	5	5	3	3	5	3
1608	GO_PROTEIN_O_LINKED_FUCOSYLATION	http://www.broadinstitute.org/gsea/msigdb/cards/GO_PROTEIN_O_LINKED_FUCOSYLATION	12	2	1.21061	0.750394	1.96571	0.433633	37	37	31	31	3	4
1609	GO_CATION_CHANNEL_ACTIVITY	http://www.broadinstitute.org/gsea/msigdb/cards/GO_CATION_CHANNEL_ACTIVITY	298	60	1.07605	0.895526	1.29328	0.434002	254	247	244	237	122	133
1610	GO_GOLGI_MEMBRANE	http://www.broadinstitute.org/gsea/msigdb/cards/GO_GOLGI_MEMBRANE	703	71	1.05127	0.927482	1.19167	0.434102	580	559	565	535	212	184
1611	GO_RESPONSE_TO_PROTOZOAN	http://www.broadinstitute.org/gsea/msigdb/cards/GO_RESPONSE_TO_PROTOZOAN	20	3	1.83447	0.403379	10.5916	0.434584	4	4	2	2	4	2
1612	GO_SUCKLING_BEHAVIOR	http://www.broadinstitute.org/gsea/msigdb/cards/GO_SUCKLING_BEHAVIOR	13	1	3.26143	0.173936	475.966	0.434732	1	1	0	0	1	0
1613	GO_PERICENTRIC_HETEROCHROMATIN	http://www.broadinstitute.org/gsea/msigdb/cards/GO_PERICENTRIC_HETEROCHROMATIN	15	2	2.07964	0.342105	21.458	0.435178	3	3	1	1	3	1
1614	GO_LEARNING	http://www.broadinstitute.org/gsea/msigdb/cards/GO_LEARNING	131	20	1.08474	0.88421	1.33124	0.435364	198	198	192	188	49	32
1615	GO_NEGATIVE_REGULATION_OF_SYNAPTIC_TRANSMISSION	http://www.broadinstitute.org/gsea/msigdb/cards/GO_NEGATIVE_REGULATION_OF_SYNAPTIC_TRANSMISSION	62	6	1.11999	0.841967	1.49149	0.436268	101	101	93	93	19	16
1616	GO_REGULATION_OF_PROTEOLYSIS	http://www.broadinstitute.org/gsea/msigdb/cards/GO_REGULATION_OF_PROTEOLYSIS	711	93	1.04711	0.932495	1.17583	0.436353	691	653	685	649	270	236
1617	GO_MITOCHONDRIAL_CALCIUM_ION_TRANSPORT	http://www.broadinstitute.org/gsea/msigdb/cards/GO_MITOCHONDRIAL_CALCIUM_ION_TRANSPORT	11	1	2.08402	0.338767	21.6392	0.436751	3	3	1	1	2	1
1618	GO_PROTEIN_K48_LINKED_DEUBIQUITINATION	http://www.broadinstitute.org/gsea/msigdb/cards/GO_PROTEIN_K48_LINKED_DEUBIQUITINATION	20	1	2.08602	0.336612	21.8018	0.43835	3	3	1	1	3	1
1619	GO_CELL_PROJECTION_PART	http://www.broadinstitute.org/gsea/msigdb/cards/GO_CELL_PROJECTION_PART	946	187	1.03698	0.945892	1.13684	0.438829	1253	1129	1239	1126	607	595
1620	GO_HORMONE_TRANSPORT	http://www.broadinstitute.org/gsea/msigdb/cards/GO_HORMONE_TRANSPORT	78	11	1.16157	0.794492	1.70154	0.439261	58	57	53	53	27	15
1621	GO_RIBONUCLEOPROTEIN_GRANULE	http://www.broadinstitute.org/gsea/msigdb/cards/GO_RIBONUCLEOPROTEIN_GRANULE	148	8	1.3671	0.616528	3.13201	0.44224	14	14	10	10	10	6
1622	GO_NEUROTRANSMITTER_TRANSPORT	http://www.broadinstitute.org/gsea/msigdb/cards/GO_NEUROTRANSMITTER_TRANSPORT	155	18	1.1229	0.835482	1.51135	0.442277	95	95	88	86	39	25
1623	GO_POSITIVE_REGULATION_OF_DNA_TEMPLATED_TRANSCRIPTION_INITIATION	http://www.broadinstitute.org/gsea/msigdb/cards/GO_POSITIVE_REGULATION_OF_DNA_TEMPLATED_TRANSCRIPTION_INITIATION	24	4	1.394	0.596208	3.373	0.443393	12	12	9	9	10	9
1624	GO_VITAMIN_BINDING	http://www.broadinstitute.org/gsea/msigdb/cards/GO_VITAMIN_BINDING	82	26	1.09774	0.864593	1.39463	0.443889	145	145	137	136	74	85
1625	GO_REGULATION_OF_PEPTIDASE_ACTIVITY	http://www.broadinstitute.org/gsea/msigdb/cards/GO_REGULATION_OF_PEPTIDASE_ACTIVITY	392	53	1.07217	0.896982	1.28191	0.443947	270	265	259	251	127	109
1626	GO_POTASSIUM_CHANNEL_REGULATOR_ACTIVITY	http://www.broadinstitute.org/gsea/msigdb/cards/GO_POTASSIUM_CHANNEL_REGULATOR_ACTIVITY	46	5	1.57201	0.497332	5.58093	0.443984	7	7	4	4	5	4
1627	GO_NEUTROPHIL_MEDIATED_IMMUNITY	http://www.broadinstitute.org/gsea/msigdb/cards/GO_NEUTROPHIL_MEDIATED_IMMUNITY	22	1	1.5687	0.498477	5.5506	0.444412	7	7	4	4	6	4
1628	GO_MITOGEN_ACTIVATED_PROTEIN_KINASE_KINASE_BINDING	http://www.broadinstitute.org/gsea/msigdb/cards/GO_MITOGEN_ACTIVATED_PROTEIN_KINASE_KINASE_BINDING	16	1	1.5687	0.498477	5.5506	0.444412	7	7	4	4	6	4
1629	GO_DIPEPTIDASE_ACTIVITY	http://www.broadinstitute.org/gsea/msigdb/cards/GO_DIPEPTIDASE_ACTIVITY	15	1	1.5687	0.498477	5.5506	0.444412	7	7	4	4	6	4
1630	GO_REGULATION_OF_ALCOHOL_BIOSYNTHETIC_PROCESS	http://www.broadinstitute.org/gsea/msigdb/cards/GO_REGULATION_OF_ALCOHOL_BIOSYNTHETIC_PROCESS	45	10	1.19215	0.758955	1.87795	0.444931	42	40	37	37	31	25
1631	GO_REGULATION_OF_LIPID_BIOSYNTHETIC_PROCESS	http://www.broadinstitute.org/gsea/msigdb/cards/GO_REGULATION_OF_LIPID_BIOSYNTHETIC_PROCESS	128	21	1.0845	0.880554	1.33623	0.445343	193	192	181	181	85	66
1632	GO_SINGLE_ORGANISM_CELL_ADHESION	http://www.broadinstitute.org/gsea/msigdb/cards/GO_SINGLE_ORGANISM_CELL_ADHESION	459	63	1.06723	0.902941	1.26158	0.445455	307	299	296	291	144	139
1633	GO_REGULATION_OF_MRNA_SPLICING_VIA_SPLICEOSOME	http://www.broadinstitute.org/gsea/msigdb/cards/GO_REGULATION_OF_MRNA_SPLICING_VIA_SPLICEOSOME	62	3	1.68051	0.442898	7.31334	0.445497	5	5	3	3	3	2
1634	GO_REGULATION_OF_SYSTEM_PROCESS	http://www.broadinstitute.org/gsea/msigdb/cards/GO_REGULATION_OF_SYSTEM_PROCESS	507	78	1.06433	0.906618	1.2496	0.44605	335	325	328	319	155	148
1635	GO_GOLGI_CISTERNA	http://www.broadinstitute.org/gsea/msigdb/cards/GO_GOLGI_CISTERNA	93	7	1.28769	0.671261	2.50776	0.446746	20	20	16	16	17	10
1636	GO_FIBRINOLYSIS	http://www.broadinstitute.org/gsea/msigdb/cards/GO_FIBRINOLYSIS	21	9	1.12736	0.827744	1.53738	0.446784	86	86	79	79	16	18
1637	GO_REGULATION_OF_SISTER_CHROMATID_COHESION	http://www.broadinstitute.org/gsea/msigdb/cards/GO_REGULATION_OF_SISTER_CHROMATID_COHESION	17	3	1.8	0.397886	10.3513	0.447649	4	4	3	2	4	3
1638	GO_MULTICELLULAR_ORGANISMAL_HOMEOSTASIS	http://www.broadinstitute.org/gsea/msigdb/cards/GO_MULTICELLULAR_ORGANISMAL_HOMEOSTASIS	272	78	1.04419	0.933794	1.16765	0.448138	762	708	740	704	305	310
1639	GO_COATED_PIT	http://www.broadinstitute.org/gsea/msigdb/cards/GO_COATED_PIT	67	15	1.10736	0.850802	1.44256	0.448189	119	119	113	110	36	42
1640	GO_ENDOPLASMIC_RETICULUM_SUBCOMPARTMENT	http://www.broadinstitute.org/gsea/msigdb/cards/GO_ENDOPLASMIC_RETICULUM_SUBCOMPARTMENT	16	3	1.23776	0.712396	2.16464	0.44854	27	27	24	24	16	18
1641	GO_RNA_MODIFICATION	http://www.broadinstitute.org/gsea/msigdb/cards/GO_RNA_MODIFICATION	120	13	1.14743	0.803985	1.64165	0.448608	67	66	59	58	29	27
1642	GO_CELL_MATRIX_ADHESION	http://www.broadinstitute.org/gsea/msigdb/cards/GO_CELL_MATRIX_ADHESION	119	22	1.10945	0.847977	1.45287	0.448738	115	114	109	105	39	43
1643	GO_REGULATION_OF_CARBOHYDRATE_CATABOLIC_PROCESS	http://www.broadinstitute.org/gsea/msigdb/cards/GO_REGULATION_OF_CARBOHYDRATE_CATABOLIC_PROCESS	42	6	1.36448	0.607728	3.14809	0.450947	13	13	10	10	10	7
1644	GO_INORGANIC_ION_TRANSMEMBRANE_TRANSPORT	http://www.broadinstitute.org/gsea/msigdb/cards/GO_INORGANIC_ION_TRANSMEMBRANE_TRANSPORT	583	104	1.04179	0.936574	1.15886	0.450994	843	798	832	781	310	312
1645	GO_REGULATION_OF_LIPID_METABOLIC_PROCESS	http://www.broadinstitute.org/gsea/msigdb/cards/GO_REGULATION_OF_LIPID_METABOLIC_PROCESS	282	47	1.07409	0.891786	1.29407	0.451378	245	243	229	229	122	100
1646	GO_SECRETORY_GRANULE_LUMEN	http://www.broadinstitute.org/gsea/msigdb/cards/GO_SECRETORY_GRANULE_LUMEN	85	20	1.07286	0.893021	1.28928	0.452461	256	248	239	235	44	42
1647	GO_MEMBRANE_RAFT_ORGANIZATION	http://www.broadinstitute.org/gsea/msigdb/cards/GO_MEMBRANE_RAFT_ORGANIZATION	17	4	1.21445	0.731045	2.029	0.452694	32	32	28	28	16	10
1648	GO_REGULATION_OF_CHOLESTEROL_BIOSYNTHETIC_PROCESS	http://www.broadinstitute.org/gsea/msigdb/cards/GO_REGULATION_OF_CHOLESTEROL_BIOSYNTHETIC_PROCESS	13	5	1.21789	0.727147	2.04972	0.453155	31	31	28	28	20	19
1649	GO_REGULATION_OF_TRANSCRIPTION_FROM_RNA_POLYMERASE_I_PROMOTER	http://www.broadinstitute.org/gsea/msigdb/cards/GO_REGULATION_OF_TRANSCRIPTION_FROM_RNA_POLYMERASE_I_PROMOTER	23	4	1.88607	0.351501	11.8577	0.453247	3	3	2	2	2	2
1650	GO_POSITIVE_REGULATION_OF_MESENCHYMAL_CELL_PROLIFERATION	http://www.broadinstitute.org/gsea/msigdb/cards/GO_POSITIVE_REGULATION_OF_MESENCHYMAL_CELL_PROLIFERATION	27	6	1.66881	0.437598	7.28716	0.453342	5	5	3	3	5	3
1651	GO_CARDIAC_SEPTUM_MORPHOGENESIS	http://www.broadinstitute.org/gsea/msigdb/cards/GO_CARDIAC_SEPTUM_MORPHOGENESIS	49	7	1.55816	0.491671	5.5406	0.453972	7	7	4	4	5	4
1652	GO_ADHERENS_JUNCTION_ORGANIZATION	http://www.broadinstitute.org/gsea/msigdb/cards/GO_ADHERENS_JUNCTION_ORGANIZATION	71	8	1.3947	0.585055	3.48827	0.454605	12	12	9	8	12	9
1653	GO_VASCULAR_PROCESS_IN_CIRCULATORY_SYSTEM	http://www.broadinstitute.org/gsea/msigdb/cards/GO_VASCULAR_PROCESS_IN_CIRCULATORY_SYSTEM	163	21	1.10612	0.849078	1.44286	0.454948	125	121	107	107	44	42
1654	GO_LIMBIC_SYSTEM_DEVELOPMENT	http://www.broadinstitute.org/gsea/msigdb/cards/GO_LIMBIC_SYSTEM_DEVELOPMENT	100	19	1.16576	0.779466	1.74936	0.455168	54	52	46	46	41	32
1655	GO_TRANSCRIPTION_FACTOR_ACTIVITY_DIRECT_LIGAND_REGULATED_SEQUENCE_SPECIFIC_DNA_BINDING	http://www.broadinstitute.org/gsea/msigdb/cards/GO_TRANSCRIPTION_FACTOR_ACTIVITY_DIRECT_LIGAND_REGULATED_SEQUENCE_SPECIFIC_DNA_BINDING	48	8	1.2052	0.73782	1.97623	0.455271	34	34	31	31	8	6
1656	GO_STEROID_HORMONE_RECEPTOR_ACTIVITY	http://www.broadinstitute.org/gsea/msigdb/cards/GO_STEROID_HORMONE_RECEPTOR_ACTIVITY	59	8	1.2052	0.73782	1.97623	0.455271	34	34	31	31	8	6
1657	GO_TRANSCRIPTION_COUPLED_NUCLEOTIDE_EXCISION_REPAIR	http://www.broadinstitute.org/gsea/msigdb/cards/GO_TRANSCRIPTION_COUPLED_NUCLEOTIDE_EXCISION_REPAIR	73	10	1.13455	0.814269	1.58434	0.45588	86	77	69	68	43	49
1658	GO_CELLULAR_RESPONSE_TO_TOXIC_SUBSTANCE	http://www.broadinstitute.org/gsea/msigdb/cards/GO_CELLULAR_RESPONSE_TO_TOXIC_SUBSTANCE	25	6	1.29651	0.654118	2.60563	0.45627	18	18	15	15	13	10
1659	GO_CELL_MATURATION	http://www.broadinstitute.org/gsea/msigdb/cards/GO_CELL_MATURATION	131	23	1.05532	0.915821	1.21623	0.456648	453	427	418	408	118	96
1660	GO_NUCLEAR_TRANSCRIBED_MRNA_CATABOLIC_PROCESS_NONSENSE_MEDIATED_DECAY	http://www.broadinstitute.org/gsea/msigdb/cards/GO_NUCLEAR_TRANSCRIBED_MRNA_CATABOLIC_PROCESS_NONSENSE_MEDIATED_DECAY	118	1	3.09216	0.164875	451.296	0.456791	1	1	0	0	1	0
1661	GO_REGULATION_OF_VENTRICULAR_CARDIAC_MUSCLE_CELL_ACTION_POTENTIAL	http://www.broadinstitute.org/gsea/msigdb/cards/GO_REGULATION_OF_VENTRICULAR_CARDIAC_MUSCLE_CELL_ACTION_POTENTIAL	11	6	1.35087	0.612386	3.08253	0.457166	14	14	11	10	14	10
1662	GO_REGULATION_OF_DOUBLE_STRAND_BREAK_REPAIR	http://www.broadinstitute.org/gsea/msigdb/cards/GO_REGULATION_OF_DOUBLE_STRAND_BREAK_REPAIR	38	3	1.1361	0.811553	1.59375	0.45724	73	73	65	65	15	20
1663	GO_TUBE_MORPHOGENESIS	http://www.broadinstitute.org/gsea/msigdb/cards/GO_TUBE_MORPHOGENESIS	323	70	1.06559	0.901092	1.25993	0.457447	295	289	332	322	100	81
1664	GO_TRANSLATION_REGULATOR_ACTIVITY	http://www.broadinstitute.org/gsea/msigdb/cards/GO_TRANSLATION_REGULATOR_ACTIVITY	35	1	1.40526	0.572243	3.58216	0.457788	11	11	8	8	1	2
1665	GO_RECYCLING_ENDOSOME_MEMBRANE	http://www.broadinstitute.org/gsea/msigdb/cards/GO_RECYCLING_ENDOSOME_MEMBRANE	42	1	3.08232	0.1644	449.811	0.458073	1	1	0	0	1	0
1666	GO_SOLUTE_PROTON_ANTIPORTER_ACTIVITY	http://www.broadinstitute.org/gsea/msigdb/cards/GO_SOLUTE_PROTON_ANTIPORTER_ACTIVITY	20	1	3.08232	0.1644	449.811	0.458073	1	1	0	0	1	0
1667	GO_MONOVALENT_CATION_PROTON_ANTIPORTER_ACTIVITY	http://www.broadinstitute.org/gsea/msigdb/cards/GO_MONOVALENT_CATION_PROTON_ANTIPORTER_ACTIVITY	12	1	3.08232	0.1644	449.811	0.458073	1	1	0	0	1	0
1668	GO_REGULATION_OF_ORGAN_GROWTH	http://www.broadinstitute.org/gsea/msigdb/cards/GO_REGULATION_OF_ORGAN_GROWTH	73	12	1.21357	0.727438	2.03666	0.458231	32	32	28	28	16	16
1669	GO_NEGATIVE_REGULATION_OF_DEFENSE_RESPONSE	http://www.broadinstitute.org/gsea/msigdb/cards/GO_NEGATIVE_REGULATION_OF_DEFENSE_RESPONSE	144	25	1.10612	0.847478	1.44608	0.458325	124	121	105	104	60	52
1670	GO_UV_PROTECTION	http://www.broadinstitute.org/gsea/msigdb/cards/GO_UV_PROTECTION	12	3	1.18074	0.761241	1.84382	0.458862	53	45	37	36	20	26
1671	GO_NEGATIVE_REGULATION_OF_DIGESTIVE_SYSTEM_PROCESS	http://www.broadinstitute.org/gsea/msigdb/cards/GO_NEGATIVE_REGULATION_OF_DIGESTIVE_SYSTEM_PROCESS	14	3	1.22092	0.719492	2.08645	0.459222	30	30	26	26	9	7
1672	GO_REGULATION_OF_CARBOHYDRATE_METABOLIC_PROCESS	http://www.broadinstitute.org/gsea/msigdb/cards/GO_REGULATION_OF_CARBOHYDRATE_METABOLIC_PROCESS	172	20	1.16344	0.779088	1.74313	0.459331	54	52	47	46	32	30
1673	GO_GLIAL_CELL_MIGRATION	http://www.broadinstitute.org/gsea/msigdb/cards/GO_GLIAL_CELL_MIGRATION	37	6	1.25469	0.689031	2.32733	0.459612	26	25	18	18	13	10
1674	GO_DEVELOPMENT_OF_PRIMARY_SEXUAL_CHARACTERISTICS	http://www.broadinstitute.org/gsea/msigdb/cards/GO_DEVELOPMENT_OF_PRIMARY_SEXUAL_CHARACTERISTICS	216	44	1.07877	0.882323	1.31939	0.459694	216	206	197	196	115	85
1675	GO_NUCLEOTIDE_EXCISION_REPAIR_PREINCISION_COMPLEX_ASSEMBLY	http://www.broadinstitute.org/gsea/msigdb/cards/GO_NUCLEOTIDE_EXCISION_REPAIR_PREINCISION_COMPLEX_ASSEMBLY	29	7	1.16623	0.775528	1.76095	0.460249	59	51	45	44	26	29
1676	GO_NUCLEOTIDE_EXCISION_REPAIR_DNA_DUPLEX_UNWINDING	http://www.broadinstitute.org/gsea/msigdb/cards/GO_NUCLEOTIDE_EXCISION_REPAIR_DNA_DUPLEX_UNWINDING	22	7	1.16623	0.775528	1.76095	0.460249	59	51	45	44	26	29
1677	GO_LEUKOCYTE_MEDIATED_CYTOTOXICITY	http://www.broadinstitute.org/gsea/msigdb/cards/GO_LEUKOCYTE_MEDIATED_CYTOTOXICITY	35	5	1.33867	0.616566	2.97474	0.460325	14	14	11	11	11	8
1678	GO_TRANSCRIPTION_FACTOR_ACTIVITY_PROTEIN_BINDING	http://www.broadinstitute.org/gsea/msigdb/cards/GO_TRANSCRIPTION_FACTOR_ACTIVITY_PROTEIN_BINDING	588	52	1.0745	0.887767	1.30058	0.460491	230	226	232	230	89	70
1679	GO_COCHLEA_DEVELOPMENT	http://www.broadinstitute.org/gsea/msigdb/cards/GO_COCHLEA_DEVELOPMENT	39	10	1.08293	0.876166	1.33777	0.460494	178	176	215	211	24	20
1680	GO_INDOLE_CONTAINING_COMPOUND_METABOLIC_PROCESS	http://www.broadinstitute.org/gsea/msigdb/cards/GO_INDOLE_CONTAINING_COMPOUND_METABOLIC_PROCESS	26	6	1.18102	0.758441	1.84771	0.461568	43	43	37	37	22	22
1681	GO_FC_GAMMA_RECEPTOR_SIGNALING_PATHWAY	http://www.broadinstitute.org/gsea/msigdb/cards/GO_FC_GAMMA_RECEPTOR_SIGNALING_PATHWAY	95	6	1.251	0.688371	2.29909	0.462526	24	24	20	20	14	10
1682	GO_RNA_METHYLTRANSFERASE_ACTIVITY	http://www.broadinstitute.org/gsea/msigdb/cards/GO_RNA_METHYLTRANSFERASE_ACTIVITY	48	2	1.25981	0.680579	2.36477	0.46258	23	23	18	18	5	3
1683	GO_TRNA_METHYLTRANSFERASE_ACTIVITY	http://www.broadinstitute.org/gsea/msigdb/cards/GO_TRNA_METHYLTRANSFERASE_ACTIVITY	22	2	1.25981	0.680579	2.36477	0.46258	23	23	18	18	5	3
1684	GO_FERROUS_IRON_BINDING	http://www.broadinstitute.org/gsea/msigdb/cards/GO_FERROUS_IRON_BINDING	22	8	1.15133	0.790361	1.68262	0.462955	59	59	51	51	12	7
1685	GO_TRANSFERASE_ACTIVITY_TRANSFERRING_GLYCOSYL_GROUPS	http://www.broadinstitute.org/gsea/msigdb/cards/GO_TRANSFERASE_ACTIVITY_TRANSFERRING_GLYCOSYL_GROUPS	282	45	1.0707	0.892026	1.28559	0.463381	258	252	240	235	124	101
1686	GO_NEURAL_TUBE_FORMATION	http://www.broadinstitute.org/gsea/msigdb/cards/GO_NEURAL_TUBE_FORMATION	94	23	1.14299	0.799437	1.63702	0.463472	65	64	62	59	42	29
1687	GO_POSITIVE_REGULATION_OF_DEVELOPMENTAL_PROCESS	http://www.broadinstitute.org/gsea/msigdb/cards/GO_POSITIVE_REGULATION_OF_DEVELOPMENTAL_PROCESS	1142	153	1.04148	0.934231	1.16105	0.463515	803	753	803	755	333	290
1688	GO_HISTONE_METHYLATION	http://www.broadinstitute.org/gsea/msigdb/cards/GO_HISTONE_METHYLATION	84	8	1.34838	0.604638	3.06436	0.463718	13	13	11	11	10	9
1689	GO_PROTEIN_ALKYLATION	http://www.broadinstitute.org/gsea/msigdb/cards/GO_PROTEIN_ALKYLATION	117	8	1.34838	0.604638	3.06436	0.463718	13	13	11	11	10	9
1690	GO_MODULATION_BY_VIRUS_OF_HOST_MORPHOLOGY_OR_PHYSIOLOGY	http://www.broadinstitute.org/gsea/msigdb/cards/GO_MODULATION_BY_VIRUS_OF_HOST_MORPHOLOGY_OR_PHYSIOLOGY	37	4	1.56639	0.469782	5.7148	0.464306	6	6	4	4	4	4
1691	GO_NUCLEIC_ACID_BINDING_TRANSCRIPTION_FACTOR_ACTIVITY	http://www.broadinstitute.org/gsea/msigdb/cards/GO_NUCLEIC_ACID_BINDING_TRANSCRIPTION_FACTOR_ACTIVITY	1199	67	1.07507	0.885323	1.30541	0.464733	219	215	230	224	81	60
1692	GO_CYTOSKELETON_ORGANIZATION	http://www.broadinstitute.org/gsea/msigdb/cards/GO_CYTOSKELETON_ORGANIZATION	838	135	1.04471	0.929053	1.17478	0.464939	669	633	669	632	402	367
1693	GO_COMPACT_MYELIN	http://www.broadinstitute.org/gsea/msigdb/cards/GO_COMPACT_MYELIN	15	2	1.4037	0.561704	3.61685	0.466416	10	10	8	8	8	7
1694	GO_SCHMIDT_LANTERMAN_INCISURE	http://www.broadinstitute.org/gsea/msigdb/cards/GO_SCHMIDT_LANTERMAN_INCISURE	11	2	1.4037	0.561704	3.61685	0.466416	10	10	8	8	8	7
1695	GO_POSITIVE_REGULATION_OF_HORMONE_METABOLIC_PROCESS	http://www.broadinstitute.org/gsea/msigdb/cards/GO_POSITIVE_REGULATION_OF_HORMONE_METABOLIC_PROCESS	11	2	1.4584	0.524323	4.16556	0.466494	8	8	7	7	3	3
1696	GO_POSITIVE_REGULATION_OF_STEROID_BIOSYNTHETIC_PROCESS	http://www.broadinstitute.org/gsea/msigdb/cards/GO_POSITIVE_REGULATION_OF_STEROID_BIOSYNTHETIC_PROCESS	13	2	1.4584	0.524323	4.16556	0.466494	8	8	7	7	3	3
1697	GO_REGULATION_OF_HORMONE_BIOSYNTHETIC_PROCESS	http://www.broadinstitute.org/gsea/msigdb/cards/GO_REGULATION_OF_HORMONE_BIOSYNTHETIC_PROCESS	18	2	1.4584	0.524323	4.16556	0.466494	8	8	7	7	3	3
1698	GO_POSITIVE_REGULATION_OF_PEPTIDE_SECRETION	http://www.broadinstitute.org/gsea/msigdb/cards/GO_POSITIVE_REGULATION_OF_PEPTIDE_SECRETION	93	14	1.06095	0.904636	1.24454	0.466913	339	333	317	314	63	45
1699	GO_REGULATION_OF_GLIAL_CELL_DIFFERENTIATION	http://www.broadinstitute.org/gsea/msigdb/cards/GO_REGULATION_OF_GLIAL_CELL_DIFFERENTIATION	59	4	1.63622	0.434335	7.07864	0.466959	5	5	3	3	4	3
1700	GO_CARDIAC_LEFT_VENTRICLE_MORPHOGENESIS	http://www.broadinstitute.org/gsea/msigdb/cards/GO_CARDIAC_LEFT_VENTRICLE_MORPHOGENESIS	12	1	3.01719	0.16092	440.311	0.467078	1	1	0	0	1	0
1701	GO_RESPONSE_TO_REDOX_STATE	http://www.broadinstitute.org/gsea/msigdb/cards/GO_RESPONSE_TO_REDOX_STATE	12	1	3.01719	0.16092	440.311	0.467078	1	1	0	0	1	0
1702	GO_REGULATION_OF_PROTEIN_AUTOPHOSPHORYLATION	http://www.broadinstitute.org/gsea/msigdb/cards/GO_REGULATION_OF_PROTEIN_AUTOPHOSPHORYLATION	37	5	1.16404	0.7727	1.75908	0.467379	51	50	46	45	32	25
1703	GO_POSITIVE_REGULATION_OF_HORMONE_SECRETION	http://www.broadinstitute.org/gsea/msigdb/cards/GO_POSITIVE_REGULATION_OF_HORMONE_SECRETION	119	16	1.06056	0.904721	1.24349	0.468415	341	335	319	316	65	46
1704	GO_SCAFFOLD_PROTEIN_BINDING	http://www.broadinstitute.org/gsea/msigdb/cards/GO_SCAFFOLD_PROTEIN_BINDING	45	12	1.25233	0.682145	2.3315	0.468504	25	24	19	19	21	18
1705	GO_MORPHOGENESIS_OF_AN_ENDOTHELIUM	http://www.broadinstitute.org/gsea/msigdb/cards/GO_MORPHOGENESIS_OF_AN_ENDOTHELIUM	16	1	2.99706	0.159834	437.389	0.46993	1	1	0	0	1	0
1706	GO_ENDOTHELIAL_TUBE_MORPHOGENESIS	http://www.broadinstitute.org/gsea/msigdb/cards/GO_ENDOTHELIAL_TUBE_MORPHOGENESIS	11	1	2.99706	0.159834	437.389	0.46993	1	1	0	0	1	0
1707	GO_ARGININE_METABOLIC_PROCESS	http://www.broadinstitute.org/gsea/msigdb/cards/GO_ARGININE_METABOLIC_PROCESS	17	7	1.14587	0.790978	1.66351	0.471317	64	60	55	55	30	24
1708	GO_SECRETORY_VESICLE	http://www.broadinstitute.org/gsea/msigdb/cards/GO_SECRETORY_VESICLE	461	69	1.04799	0.92245	1.1907	0.471528	571	536	551	516	199	174
1709	GO_VITAMIN_TRANSPORTER_ACTIVITY	http://www.broadinstitute.org/gsea/msigdb/cards/GO_VITAMIN_TRANSPORTER_ACTIVITY	24	5	1.24408	0.683957	2.2776	0.473256	23	23	21	21	11	9
1710	GO_REGULATION_OF_TRANSCRIPTION_FROM_RNA_POLYMERASE_II_PROMOTER	http://www.broadinstitute.org/gsea/msigdb/cards/GO_REGULATION_OF_TRANSCRIPTION_FROM_RNA_POLYMERASE_II_PROMOTER	1784	169	1.04475	0.926805	1.17772	0.473754	650	607	634	610	286	257
1711	GO_POLYSACCHARIDE_CATABOLIC_PROCESS	http://www.broadinstitute.org/gsea/msigdb/cards/GO_POLYSACCHARIDE_CATABOLIC_PROCESS	24	10	1.08856	0.862791	1.37441	0.474337	159	154	143	141	53	42
1712	GO_MOTOR_NEURON_AXON_GUIDANCE	http://www.broadinstitute.org/gsea/msigdb/cards/GO_MOTOR_NEURON_AXON_GUIDANCE	27	1	2.96462	0.158073	432.688	0.474598	1	1	0	0	1	0
1713	GO_CELL_AGGREGATION	http://www.broadinstitute.org/gsea/msigdb/cards/GO_CELL_AGGREGATION	21	3	1.84409	0.33855	11.9212	0.475098	3	3	2	2	3	2
1714	GO_REGULATION_OF_ESTABLISHMENT_OF_PROTEIN_LOCALIZATION_TO_PLASMA_MEMBRANE	http://www.broadinstitute.org/gsea/msigdb/cards/GO_REGULATION_OF_ESTABLISHMENT_OF_PROTEIN_LOCALIZATION_TO_PLASMA_MEMBRANE	48	3	1.22562	0.699549	2.1566	0.475853	26	26	24	24	5	3
1715	GO_MEMORY	http://www.broadinstitute.org/gsea/msigdb/cards/GO_MEMORY	98	13	1.17975	0.747509	1.87026	0.47753	40	40	35	35	20	21
1716	GO_BROWN_FAT_CELL_DIFFERENTIATION	http://www.broadinstitute.org/gsea/msigdb/cards/GO_BROWN_FAT_CELL_DIFFERENTIATION	30	3	1.28805	0.639522	2.6341	0.477878	17	17	14	14	8	9
1717	GO_FUCOSYLATION	http://www.broadinstitute.org/gsea/msigdb/cards/GO_FUCOSYLATION	24	4	1.17532	0.751662	1.84679	0.478813	42	42	36	36	6	6
1718	GO_CELLULAR_RESPONSE_TO_CADMIUM_ION	http://www.broadinstitute.org/gsea/msigdb/cards/GO_CELLULAR_RESPONSE_TO_CADMIUM_ION	15	3	1.15953	0.769122	1.75227	0.479302	48	48	44	44	7	5
1719	GO_REGULATION_OF_RESPIRATORY_BURST	http://www.broadinstitute.org/gsea/msigdb/cards/GO_REGULATION_OF_RESPIRATORY_BURST	14	1	2.92486	0.156	426.834	0.480327	1	1	0	0	1	0
1720	GO_MALE_SEX_DETERMINATION	http://www.broadinstitute.org/gsea/msigdb/cards/GO_MALE_SEX_DETERMINATION	13	1	2.92486	0.156	426.834	0.480327	1	1	0	0	1	0
1721	GO_SEX_DETERMINATION	http://www.broadinstitute.org/gsea/msigdb/cards/GO_SEX_DETERMINATION	22	1	2.92486	0.156	426.834	0.480327	1	1	0	0	1	0
1722	GO_POSITIVE_REGULATION_OF_MEIOTIC_CELL_CYCLE	http://www.broadinstitute.org/gsea/msigdb/cards/GO_POSITIVE_REGULATION_OF_MEIOTIC_CELL_CYCLE	14	1	2.92486	0.156	426.834	0.480327	1	1	0	0	1	0
1723	GO_REGULATION_OF_SYNAPTIC_TRANSMISSION_GABAERGIC	http://www.broadinstitute.org/gsea/msigdb/cards/GO_REGULATION_OF_SYNAPTIC_TRANSMISSION_GABAERGIC	29	3	1.94648	0.317531	20.1805	0.481014	3	3	1	1	3	1
1724	GO_HYDROLASE_ACTIVITY_ACTING_ON_ESTER_BONDS	http://www.broadinstitute.org/gsea/msigdb/cards/GO_HYDROLASE_ACTIVITY_ACTING_ON_ESTER_BONDS	739	108	1.04072	0.931279	1.16302	0.481333	749	713	764	722	265	236
1725	GO_REGULATION_OF_HORMONE_METABOLIC_PROCESS	http://www.broadinstitute.org/gsea/msigdb/cards/GO_REGULATION_OF_HORMONE_METABOLIC_PROCESS	26	3	1.35336	0.581669	3.22335	0.481479	12	12	10	10	4	4
1726	GO_MRNA_CIS_SPLICING_VIA_SPLICEOSOME	http://www.broadinstitute.org/gsea/msigdb/cards/GO_MRNA_CIS_SPLICING_VIA_SPLICEOSOME	18	1	2.04532	0.269263	22.5235	0.482399	2	2	1	1	1	1
1727	GO_RNA_CAP_BINDING	http://www.broadinstitute.org/gsea/msigdb/cards/GO_RNA_CAP_BINDING	13	1	2.04532	0.269263	22.5235	0.482399	2	2	1	1	1	1
1728	GO_SEQUENCE_SPECIFIC_DNA_BINDING	http://www.broadinstitute.org/gsea/msigdb/cards/GO_SEQUENCE_SPECIFIC_DNA_BINDING	1037	79	1.07184	0.882923	1.30118	0.482855	221	216	225	221	122	105
1729	GO_POSITIVE_REGULATION_OF_DNA_BINDING	http://www.broadinstitute.org/gsea/msigdb/cards/GO_POSITIVE_REGULATION_OF_DNA_BINDING	42	5	1.19016	0.731846	1.94889	0.48312	44	36	31	30	16	23
1730	GO_POSITIVE_REGULATION_OF_SMOOTH_MUSCLE_CELL_PROLIFERATION	http://www.broadinstitute.org/gsea/msigdb/cards/GO_POSITIVE_REGULATION_OF_SMOOTH_MUSCLE_CELL_PROLIFERATION	60	7	1.44068	0.517196	4.20769	0.483145	8	8	6	6	5	5
1731	GO_GLUTATHIONE_TRANSFERASE_ACTIVITY	http://www.broadinstitute.org/gsea/msigdb/cards/GO_GLUTATHIONE_TRANSFERASE_ACTIVITY	34	2	1.57708	0.43396	6.06666	0.483759	5	5	4	4	3	4
1732	GO_POSITIVE_REGULATION_OF_BONE_REMODELING	http://www.broadinstitute.org/gsea/msigdb/cards/GO_POSITIVE_REGULATION_OF_BONE_REMODELING	13	3	1.42793	0.526979	4.12006	0.484781	9	9	6	6	6	4
1733	GO_MRNA_CLEAVAGE	http://www.broadinstitute.org/gsea/msigdb/cards/GO_MRNA_CLEAVAGE	21	1	2.89379	0.15429	422.357	0.48498	1	1	0	0	1	0
1734	GO_MRNA_CLEAVAGE_FACTOR_COMPLEX	http://www.broadinstitute.org/gsea/msigdb/cards/GO_MRNA_CLEAVAGE_FACTOR_COMPLEX	17	1	2.89379	0.15429	422.357	0.48498	1	1	0	0	1	0
1735	GO_CELL_DIFFERENTIATION_IN_HINDBRAIN	http://www.broadinstitute.org/gsea/msigdb/cards/GO_CELL_DIFFERENTIATION_IN_HINDBRAIN	21	4	1.52729	0.468474	5.61565	0.486679	7	7	5	4	6	4
1736	GO_INDOLALKYLAMINE_METABOLIC_PROCESS	http://www.broadinstitute.org/gsea/msigdb/cards/GO_INDOLALKYLAMINE_METABOLIC_PROCESS	17	5	1.1828	0.736669	1.91084	0.487294	38	38	32	32	19	19
1737	GO_CHANNEL_REGULATOR_ACTIVITY	http://www.broadinstitute.org/gsea/msigdb/cards/GO_CHANNEL_REGULATOR_ACTIVITY	131	17	1.059	0.90073	1.24536	0.487678	325	323	307	303	66	55
1738	GO_RESPONSE_TO_DRUG	http://www.broadinstitute.org/gsea/msigdb/cards/GO_RESPONSE_TO_DRUG	431	97	1.03911	0.932384	1.15804	0.487747	818	755	815	767	246	223
1739	GO_INNERVATION	http://www.broadinstitute.org/gsea/msigdb/cards/GO_INNERVATION	23	5	1.47668	0.488802	4.7515	0.488206	7	7	5	5	6	5
1740	GO_BENZENE_CONTAINING_COMPOUND_METABOLIC_PROCESS	http://www.broadinstitute.org/gsea/msigdb/cards/GO_BENZENE_CONTAINING_COMPOUND_METABOLIC_PROCESS	24	7	1.20903	0.706588	2.08914	0.488947	31	30	24	24	21	14
1741	GO_POSITIVE_REGULATION_OF_PROTEIN_DEPOLYMERIZATION	http://www.broadinstitute.org/gsea/msigdb/cards/GO_POSITIVE_REGULATION_OF_PROTEIN_DEPOLYMERIZATION	19	3	1.59559	0.424301	6.89141	0.489575	5	5	3	3	3	3
1742	GO_HISTONE_DEUBIQUITINATION	http://www.broadinstitute.org/gsea/msigdb/cards/GO_HISTONE_DEUBIQUITINATION	21	2	1.3242	0.59516	2.99907	0.489783	13	13	11	11	12	11
1743	GO_MICROTUBULE_ANCHORING	http://www.broadinstitute.org/gsea/msigdb/cards/GO_MICROTUBULE_ANCHORING	17	4	1.52934	0.457123	5.59435	0.489803	6	6	4	4	5	4
1744	GO_REGULATION_OF_RYANODINE_SENSITIVE_CALCIUM_RELEASE_CHANNEL_ACTIVITY	http://www.broadinstitute.org/gsea/msigdb/cards/GO_REGULATION_OF_RYANODINE_SENSITIVE_CALCIUM_RELEASE_CHANNEL_ACTIVITY	27	6	1.39055	0.545915	3.72017	0.48997	10	10	7	7	7	5
1745	GO_RRNA_CONTAINING_RIBONUCLEOPROTEIN_COMPLEX_EXPORT_FROM_NUCLEUS	http://www.broadinstitute.org/gsea/msigdb/cards/GO_RRNA_CONTAINING_RIBONUCLEOPROTEIN_COMPLEX_EXPORT_FROM_NUCLEUS	11	1	2.86403	0.152133	418.647	0.49008	1	1	0	0	1	0
1746	GO_CELLULAR_RESPONSE_TO_INORGANIC_SUBSTANCE	http://www.broadinstitute.org/gsea/msigdb/cards/GO_CELLULAR_RESPONSE_TO_INORGANIC_SUBSTANCE	156	33	1.07076	0.881376	1.30103	0.491006	219	215	215	210	79	77
1747	GO_POSITIVE_REGULATION_OF_EXOCYTOSIS	http://www.broadinstitute.org/gsea/msigdb/cards/GO_POSITIVE_REGULATION_OF_EXOCYTOSIS	83	10	1.05691	0.902571	1.23787	0.491959	344	339	323	321	65	50
1748	GO_POSITIVE_REGULATION_OF_REPRODUCTIVE_PROCESS	http://www.broadinstitute.org/gsea/msigdb/cards/GO_POSITIVE_REGULATION_OF_REPRODUCTIVE_PROCESS	52	5	1.5214	0.458629	5.52252	0.491983	6	6	4	4	5	4
1749	GO_REGULATION_OF_SHORT_TERM_NEURONAL_SYNAPTIC_PLASTICITY	http://www.broadinstitute.org/gsea/msigdb/cards/GO_REGULATION_OF_SHORT_TERM_NEURONAL_SYNAPTIC_PLASTICITY	14	1	1.50821	0.46257	5.1562	0.492045	6	6	5	5	5	4
1750	GO_POSITIVE_REGULATION_OF_AMINO_ACID_TRANSPORT	http://www.broadinstitute.org/gsea/msigdb/cards/GO_POSITIVE_REGULATION_OF_AMINO_ACID_TRANSPORT	14	1	1.50821	0.46257	5.1562	0.492045	6	6	5	5	5	4
1751	GO_ENDOPLASMIC_RETICULUM_TUBULAR_NETWORK	http://www.broadinstitute.org/gsea/msigdb/cards/GO_ENDOPLASMIC_RETICULUM_TUBULAR_NETWORK	12	1	1.50821	0.46257	5.1562	0.492045	6	6	5	5	5	4
1752	GO_SKIN_DEVELOPMENT	http://www.broadinstitute.org/gsea/msigdb/cards/GO_SKIN_DEVELOPMENT	211	44	1.05535	0.904823	1.23099	0.492512	376	352	357	349	133	152
1753	GO_CILIUM_MOVEMENT	http://www.broadinstitute.org/gsea/msigdb/cards/GO_CILIUM_MOVEMENT	36	16	1.09142	0.849926	1.40229	0.492851	134	131	125	125	69	62
1754	GO_SODIUM_INDEPENDENT_ORGANIC_ANION_TRANSPORT	http://www.broadinstitute.org/gsea/msigdb/cards/GO_SODIUM_INDEPENDENT_ORGANIC_ANION_TRANSPORT	23	4	1.52075	0.45676	5.53594	0.49374	6	6	4	4	6	4
1755	GO_OXIDOREDUCTASE_ACTIVITY_ACTING_ON_THE_CH_NH_GROUP_OF_DONORS	http://www.broadinstitute.org/gsea/msigdb/cards/GO_OXIDOREDUCTASE_ACTIVITY_ACTING_ON_THE_CH_NH_GROUP_OF_DONORS	28	8	1.22738	0.682957	2.23356	0.493757	26	25	20	20	19	15
1756	GO_ACTIVATION_OF_JUN_KINASE_ACTIVITY	http://www.broadinstitute.org/gsea/msigdb/cards/GO_ACTIVATION_OF_JUN_KINASE_ACTIVITY	35	2	1.25642	0.653159	2.45406	0.494134	20	20	16	16	13	15
1757	GO_NEGATIVE_REGULATION_OF_PRODUCTION_OF_MOLECULAR_MEDIATOR_OF_IMMUNE_RESPONSE	http://www.broadinstitute.org/gsea/msigdb/cards/GO_NEGATIVE_REGULATION_OF_PRODUCTION_OF_MOLECULAR_MEDIATOR_OF_IMMUNE_RESPONSE	29	4	1.47431	0.483485	4.80189	0.494194	7	7	5	5	7	5
1758	GO_CHONDROITIN_SULFATE_CATABOLIC_PROCESS	http://www.broadinstitute.org/gsea/msigdb/cards/GO_CHONDROITIN_SULFATE_CATABOLIC_PROCESS	14	4	1.18984	0.722601	1.97409	0.494778	34	34	29	28	13	13
1759	GO_CHONDROITIN_SULFATE_PROTEOGLYCAN_METABOLIC_PROCESS	http://www.broadinstitute.org/gsea/msigdb/cards/GO_CHONDROITIN_SULFATE_PROTEOGLYCAN_METABOLIC_PROCESS	43	4	1.18984	0.722601	1.97409	0.494778	34	34	29	28	13	13
1760	GO_POSITIVE_REGULATION_OF_PHOSPHATIDYLINOSITOL_3_KINASE_SIGNALING	http://www.broadinstitute.org/gsea/msigdb/cards/GO_POSITIVE_REGULATION_OF_PHOSPHATIDYLINOSITOL_3_KINASE_SIGNALING	62	11	1.15058	0.768388	1.72309	0.494834	49	49	50	50	14	13
1761	GO_ENZYME_LINKED_RECEPTOR_PROTEIN_SIGNALING_PATHWAY	http://www.broadinstitute.org/gsea/msigdb/cards/GO_ENZYME_LINKED_RECEPTOR_PROTEIN_SIGNALING_PATHWAY	689	93	1.06593	0.887294	1.28068	0.494966	247	244	247	239	119	100
1762	GO_CELLULAR_RESPONSE_TO_CORTICOSTEROID_STIMULUS	http://www.broadinstitute.org/gsea/msigdb/cards/GO_CELLULAR_RESPONSE_TO_CORTICOSTEROID_STIMULUS	58	12	1.16352	0.753073	1.80667	0.495267	45	45	38	38	27	24
1763	GO_MOTILE_CILIUM_ASSEMBLY	http://www.broadinstitute.org/gsea/msigdb/cards/GO_MOTILE_CILIUM_ASSEMBLY	15	9	1.18837	0.722923	1.95973	0.495314	33	33	31	31	18	15
1764	GO_ACROSOMAL_VESICLE	http://www.broadinstitute.org/gsea/msigdb/cards/GO_ACROSOMAL_VESICLE	91	9	1.15875	0.75896	1.77839	0.495367	48	48	40	40	24	15
1765	GO_DNA_MODIFICATION	http://www.broadinstitute.org/gsea/msigdb/cards/GO_DNA_MODIFICATION	79	10	1.0783	0.868069	1.34028	0.495742	181	178	165	163	25	32
1766	GO_ACIDIC_AMINO_ACID_TRANSPORT	http://www.broadinstitute.org/gsea/msigdb/cards/GO_ACIDIC_AMINO_ACID_TRANSPORT	21	3	1.33933	0.575691	3.19243	0.496794	12	12	10	10	12	5
1767	GO_HISTONE_DEACETYLASE_COMPLEX	http://www.broadinstitute.org/gsea/msigdb/cards/GO_HISTONE_DEACETYLASE_COMPLEX	61	6	1.3441	0.57268	3.25718	0.496826	12	12	9	9	7	3
1768	GO_THALAMUS_DEVELOPMENT	http://www.broadinstitute.org/gsea/msigdb/cards/GO_THALAMUS_DEVELOPMENT	14	3	1.3657	0.556104	3.49469	0.49713	11	11	8	8	10	4
1769	GO_COLLECTING_DUCT_DEVELOPMENT	http://www.broadinstitute.org/gsea/msigdb/cards/GO_COLLECTING_DUCT_DEVELOPMENT	12	2	1.58913	0.41715	6.92548	0.49746	5	5	3	3	4	3
1770	GO_NEGATIVE_REGULATION_OF_RESPONSE_TO_BIOTIC_STIMULUS	http://www.broadinstitute.org/gsea/msigdb/cards/GO_NEGATIVE_REGULATION_OF_RESPONSE_TO_BIOTIC_STIMULUS	30	4	1.40093	0.526987	3.87452	0.498116	9	9	7	7	8	7
1771	GO_NEGATIVE_REGULATION_OF_ATPASE_ACTIVITY	http://www.broadinstitute.org/gsea/msigdb/cards/GO_NEGATIVE_REGULATION_OF_ATPASE_ACTIVITY	13	3	1.58794	0.417018	6.93125	0.498324	5	5	3	3	5	2
1772	GO_AMINOGLYCAN_CATABOLIC_PROCESS	http://www.broadinstitute.org/gsea/msigdb/cards/GO_AMINOGLYCAN_CATABOLIC_PROCESS	68	17	1.12514	0.799563	1.5861	0.498626	73	71	68	65	41	37
1773	GO_MAGNESIUM_ION_TRANSMEMBRANE_TRANSPORT	http://www.broadinstitute.org/gsea/msigdb/cards/GO_MAGNESIUM_ION_TRANSMEMBRANE_TRANSPORT	16	3	1.3228	0.587929	3.05763	0.498628	13	13	10	10	10	6
1774	GO_CORNIFIED_ENVELOPE	http://www.broadinstitute.org/gsea/msigdb/cards/GO_CORNIFIED_ENVELOPE	45	3	1.35467	0.56094	3.36158	0.498766	11	11	9	9	8	6
1775	GO_NUCLEOSIDE_DIPHOSPHATE_KINASE_ACTIVITY	http://www.broadinstitute.org/gsea/msigdb/cards/GO_NUCLEOSIDE_DIPHOSPHATE_KINASE_ACTIVITY	18	1	2.8016	0.149425	408.846	0.498987	1	1	0	0	1	0
1776	GO_NEGATIVE_REGULATION_OF_ENDOTHELIAL_CELL_PROLIFERATION	http://www.broadinstitute.org/gsea/msigdb/cards/GO_NEGATIVE_REGULATION_OF_ENDOTHELIAL_CELL_PROLIFERATION	32	11	1.22548	0.679384	2.23321	0.49909	24	24	20	20	14	8
1777	GO_NUCLEAR_INNER_MEMBRANE	http://www.broadinstitute.org/gsea/msigdb/cards/GO_NUCLEAR_INNER_MEMBRANE	54	11	1.24557	0.658721	2.38672	0.499198	21	21	17	17	13	10
1778	GO_PURINE_CONTAINING_COMPOUND_SALVAGE	http://www.broadinstitute.org/gsea/msigdb/cards/GO_PURINE_CONTAINING_COMPOUND_SALVAGE	16	6	1.19842	0.708587	2.04668	0.500127	32	31	25	25	10	11
1779	GO_PEPTIDE_HORMONE_PROCESSING	http://www.broadinstitute.org/gsea/msigdb/cards/GO_PEPTIDE_HORMONE_PROCESSING	32	7	1.24693	0.657134	2.40929	0.500267	21	21	16	16	13	14
1780	GO_DIVALENT_INORGANIC_CATION_HOMEOSTASIS	http://www.broadinstitute.org/gsea/msigdb/cards/GO_DIVALENT_INORGANIC_CATION_HOMEOSTASIS	343	60	1.05526	0.902325	1.23429	0.500721	356	346	346	333	166	165
1781	GO_MALE_GAMETE_GENERATION	http://www.broadinstitute.org/gsea/msigdb/cards/GO_MALE_GAMETE_GENERATION	486	57	1.04207	0.923904	1.17541	0.502139	642	605	624	588	222	191
1782	GO_CHROMATIN_BINDING	http://www.broadinstitute.org/gsea/msigdb/cards/GO_CHROMATIN_BINDING	435	56	1.05058	0.909494	1.21354	0.502331	416	401	422	409	155	113
1783	GO_REGULATION_OF_CALCIUM_MEDIATED_SIGNALING	http://www.broadinstitute.org/gsea/msigdb/cards/GO_REGULATION_OF_CALCIUM_MEDIATED_SIGNALING	76	13	1.15955	0.75191	1.7936	0.502621	44	44	40	40	24	18
1784	GO_POSITIVE_REGULATION_OF_CELL_ADHESION_MEDIATED_BY_INTEGRIN	http://www.broadinstitute.org/gsea/msigdb/cards/GO_POSITIVE_REGULATION_OF_CELL_ADHESION_MEDIATED_BY_INTEGRIN	17	3	1.68731	0.368945	9.7799	0.502994	4	4	2	2	3	2
1785	GO_SENSORY_PERCEPTION_OF_TEMPERATURE_STIMULUS	http://www.broadinstitute.org/gsea/msigdb/cards/GO_SENSORY_PERCEPTION_OF_TEMPERATURE_STIMULUS	21	1	2.7736	0.147928	404.763	0.503392	1	1	0	0	1	0
1786	GO_DETECTION_OF_TEMPERATURE_STIMULUS	http://www.broadinstitute.org/gsea/msigdb/cards/GO_DETECTION_OF_TEMPERATURE_STIMULUS	17	1	2.7736	0.147928	404.763	0.503392	1	1	0	0	1	0
1787	GO_DETECTION_OF_TEMPERATURE_STIMULUS_INVOLVED_IN_SENSORY_PERCEPTION	http://www.broadinstitute.org/gsea/msigdb/cards/GO_DETECTION_OF_TEMPERATURE_STIMULUS_INVOLVED_IN_SENSORY_PERCEPTION	13	1	2.7736	0.147928	404.763	0.503392	1	1	0	0	1	0
1788	GO_NEUROTROPHIN_RECEPTOR_BINDING	http://www.broadinstitute.org/gsea/msigdb/cards/GO_NEUROTROPHIN_RECEPTOR_BINDING	14	1	2.7736	0.147928	404.763	0.503392	1	1	0	0	1	0
1789	GO_REGULATION_OF_FATTY_ACID_METABOLIC_PROCESS	http://www.broadinstitute.org/gsea/msigdb/cards/GO_REGULATION_OF_FATTY_ACID_METABOLIC_PROCESS	87	16	1.08001	0.861964	1.35398	0.503524	164	164	153	153	58	43
1790	GO_LAMININ_BINDING	http://www.broadinstitute.org/gsea/msigdb/cards/GO_LAMININ_BINDING	30	3	1.35576	0.555933	3.44764	0.503975	11	11	9	8	7	8
1791	GO_CYTOKINE_RECEPTOR_ACTIVITY	http://www.broadinstitute.org/gsea/msigdb/cards/GO_CYTOKINE_RECEPTOR_ACTIVITY	89	18	1.1588	0.75157	1.79427	0.504686	45	45	39	39	32	24
1792	GO_POSITIVE_REGULATION_OF_ENDOTHELIAL_CELL_DIFFERENTIATION	http://www.broadinstitute.org/gsea/msigdb/cards/GO_POSITIVE_REGULATION_OF_ENDOTHELIAL_CELL_DIFFERENTIATION	15	3	1.43535	0.496858	4.50952	0.50634	8	8	5	5	6	4
1793	GO_POSITIVE_REGULATION_OF_CELLULAR_AMINE_METABOLIC_PROCESS	http://www.broadinstitute.org/gsea/msigdb/cards/GO_POSITIVE_REGULATION_OF_CELLULAR_AMINE_METABOLIC_PROCESS	13	1	2.75358	0.146831	401.874	0.506612	1	1	0	0	1	0
1794	GO_NUCLEAR_EUCHROMATIN	http://www.broadinstitute.org/gsea/msigdb/cards/GO_NUCLEAR_EUCHROMATIN	24	1	2.75358	0.146831	401.874	0.506612	1	1	0	0	1	0
1795	GO_DNA_PACKAGING_COMPLEX	http://www.broadinstitute.org/gsea/msigdb/cards/GO_DNA_PACKAGING_COMPLEX	108	3	1.50274	0.450623	5.47494	0.506661	6	6	4	4	4	1
1796	GO_MAGNESIUM_ION_TRANSPORT	http://www.broadinstitute.org/gsea/msigdb/cards/GO_MAGNESIUM_ION_TRANSPORT	13	3	1.3904	0.523795	3.83741	0.507004	9	9	7	7	8	6
1797	GO_CELL_COMMUNICATION_INVOLVED_IN_CARDIAC_CONDUCTION	http://www.broadinstitute.org/gsea/msigdb/cards/GO_CELL_COMMUNICATION_INVOLVED_IN_CARDIAC_CONDUCTION	37	13	1.18975	0.712492	2.0064	0.507329	33	33	27	26	29	25
1798	GO_TRNA_MODIFICATION	http://www.broadinstitute.org/gsea/msigdb/cards/GO_TRNA_MODIFICATION	60	11	1.12941	0.787901	1.6226	0.507651	65	64	58	57	27	26
1799	GO_DIGESTIVE_TRACT_MORPHOGENESIS	http://www.broadinstitute.org/gsea/msigdb/cards/GO_DIGESTIVE_TRACT_MORPHOGENESIS	48	12	1.26232	0.633849	2.56228	0.507734	19	18	14	14	16	12
1800	GO_DENDRITIC_CELL_MIGRATION	http://www.broadinstitute.org/gsea/msigdb/cards/GO_DENDRITIC_CELL_MIGRATION	21	4	1.22804	0.669658	2.28946	0.507783	25	24	19	18	16	14
1801	GO_REGULATION_OF_CHROMOSOME_ORGANIZATION	http://www.broadinstitute.org/gsea/msigdb/cards/GO_REGULATION_OF_CHROMOSOME_ORGANIZATION	278	36	1.0578	0.895668	1.24921	0.507791	302	295	310	306	136	105
1802	GO_LIGASE_ACTIVITY_FORMING_CARBON_NITROGEN_BONDS	http://www.broadinstitute.org/gsea/msigdb/cards/GO_LIGASE_ACTIVITY_FORMING_CARBON_NITROGEN_BONDS	56	11	1.15935	0.748083	1.80363	0.508109	47	43	38	38	30	31
1803	GO_MYELIN_ASSEMBLY	http://www.broadinstitute.org/gsea/msigdb/cards/GO_MYELIN_ASSEMBLY	17	6	1.12455	0.794053	1.59692	0.508716	78	69	61	60	29	30
1804	GO_NEGATIVE_REGULATION_OF_G_PROTEIN_COUPLED_RECEPTOR_PROTEIN_SIGNALING_PATHWAY	http://www.broadinstitute.org/gsea/msigdb/cards/GO_NEGATIVE_REGULATION_OF_G_PROTEIN_COUPLED_RECEPTOR_PROTEIN_SIGNALING_PATHWAY	41	3	1.21715	0.679687	2.20633	0.508911	25	25	20	20	15	15
1805	GO_REGULATION_OF_CELLULAR_AMINO_ACID_METABOLIC_PROCESS	http://www.broadinstitute.org/gsea/msigdb/cards/GO_REGULATION_OF_CELLULAR_AMINO_ACID_METABOLIC_PROCESS	66	4	1.45829	0.474568	4.79849	0.509821	7	7	5	5	4	3
1806	GO_MONOOXYGENASE_ACTIVITY	http://www.broadinstitute.org/gsea/msigdb/cards/GO_MONOOXYGENASE_ACTIVITY	95	21	1.05143	0.90542	1.22121	0.510907	395	383	368	360	129	124
1807	GO_ENDOCARDIUM_DEVELOPMENT	http://www.broadinstitute.org/gsea/msigdb/cards/GO_ENDOCARDIUM_DEVELOPMENT	11	1	2.72613	0.145397	397.836	0.511	1	1	0	0	1	0
1808	GO_EPITHELIAL_TO_MESENCHYMAL_TRANSITION_INVOLVED_IN_ENDOCARDIAL_CUSHION_FORMATION	http://www.broadinstitute.org/gsea/msigdb/cards/GO_EPITHELIAL_TO_MESENCHYMAL_TRANSITION_INVOLVED_IN_ENDOCARDIAL_CUSHION_FORMATION	11	1	2.72613	0.145397	397.836	0.511	1	1	0	0	1	0
1809	GO_REGULATION_OF_GONADOTROPIN_SECRETION	http://www.broadinstitute.org/gsea/msigdb/cards/GO_REGULATION_OF_GONADOTROPIN_SECRETION	13	1	2.72613	0.145397	397.836	0.511	1	1	0	0	1	0
1810	GO_REGULATION_OF_INOSITOL_PHOSPHATE_BIOSYNTHETIC_PROCESS	http://www.broadinstitute.org/gsea/msigdb/cards/GO_REGULATION_OF_INOSITOL_PHOSPHATE_BIOSYNTHETIC_PROCESS	14	3	1.49387	0.449933	5.42746	0.511461	8	6	4	4	8	4
1811	GO_GLOBAL_GENOME_NUCLEOTIDE_EXCISION_REPAIR	http://www.broadinstitute.org/gsea/msigdb/cards/GO_GLOBAL_GENOME_NUCLEOTIDE_EXCISION_REPAIR	32	8	1.14311	0.766372	1.71146	0.512251	61	53	47	46	28	31
1812	GO_TRANSCRIPTION_ELONGATION_FACTOR_COMPLEX	http://www.broadinstitute.org/gsea/msigdb/cards/GO_TRANSCRIPTION_ELONGATION_FACTOR_COMPLEX	49	3	1.21123	0.68248	2.17394	0.512945	26	26	21	21	15	18
1813	GO_RNA_POLYMERASE_II_TRANSCRIPTION_FACTOR_ACTIVITY_SEQUENCE_SPECIFIC_DNA_BINDING	http://www.broadinstitute.org/gsea/msigdb/cards/GO_RNA_POLYMERASE_II_TRANSCRIPTION_FACTOR_ACTIVITY_SEQUENCE_SPECIFIC_DNA_BINDING	629	50	1.07221	0.869836	1.32163	0.513251	189	185	193	191	59	35
1814	GO_LIPID_LOCALIZATION	http://www.broadinstitute.org/gsea/msigdb/cards/GO_LIPID_LOCALIZATION	264	53	1.04014	0.92419	1.17069	0.513987	655	632	652	613	217	172
1815	GO_MECHANORECEPTOR_DIFFERENTIATION	http://www.broadinstitute.org/gsea/msigdb/cards/GO_MECHANORECEPTOR_DIFFERENTIATION	51	17	1.09594	0.831828	1.44429	0.514548	107	106	108	105	57	66
1816	GO_ECTODERM_DEVELOPMENT	http://www.broadinstitute.org/gsea/msigdb/cards/GO_ECTODERM_DEVELOPMENT	21	1	2.70365	0.144187	394.568	0.514679	1	1	0	0	1	0
1817	GO_AMIDE_BINDING	http://www.broadinstitute.org/gsea/msigdb/cards/GO_AMIDE_BINDING	272	34	1.05436	0.899056	1.23671	0.514962	339	332	321	317	83	74
1818	GO_RETINA_LAYER_FORMATION	http://www.broadinstitute.org/gsea/msigdb/cards/GO_RETINA_LAYER_FORMATION	22	5	1.2381	0.651516	2.39534	0.515152	21	21	16	16	10	10
1819	GO_CRANIOFACIAL_SUTURE_MORPHOGENESIS	http://www.broadinstitute.org/gsea/msigdb/cards/GO_CRANIOFACIAL_SUTURE_MORPHOGENESIS	14	3	1.40675	0.501008	4.15192	0.515989	9	8	7	6	4	2
1820	GO_NEGATIVE_REGULATION_OF_DNA_REPAIR	http://www.broadinstitute.org/gsea/msigdb/cards/GO_NEGATIVE_REGULATION_OF_DNA_REPAIR	14	1	1.1566	0.745208	1.80071	0.516101	42	42	38	38	1	1
1821	GO_PYRIMIDINE_NUCLEOTIDE_CATABOLIC_PROCESS	http://www.broadinstitute.org/gsea/msigdb/cards/GO_PYRIMIDINE_NUCLEOTIDE_CATABOLIC_PROCESS	12	1	1.1566	0.745208	1.80071	0.516101	42	42	38	38	1	1
1822	GO_PYRIMIDINE_DEOXYRIBONUCLEOTIDE_METABOLIC_PROCESS	http://www.broadinstitute.org/gsea/msigdb/cards/GO_PYRIMIDINE_DEOXYRIBONUCLEOTIDE_METABOLIC_PROCESS	18	1	1.1566	0.745208	1.80071	0.516101	42	42	38	38	1	1
1823	GO_DNA_APURINIC_OR_APYRIMIDINIC_SITE_LYASE_ACTIVITY	http://www.broadinstitute.org/gsea/msigdb/cards/GO_DNA_APURINIC_OR_APYRIMIDINIC_SITE_LYASE_ACTIVITY	14	1	1.1566	0.745208	1.80071	0.516101	42	42	38	38	1	1
1824	GO_INTERMEDIATE_FILAMENT_CYTOSKELETON	http://www.broadinstitute.org/gsea/msigdb/cards/GO_INTERMEDIATE_FILAMENT_CYTOSKELETON	239	18	1.06326	0.883316	1.28008	0.51661	245	240	239	233	73	83
1825	GO_VESICLE_ORGANIZATION	http://www.broadinstitute.org/gsea/msigdb/cards/GO_VESICLE_ORGANIZATION	280	26	1.08527	0.847286	1.39097	0.517002	137	135	129	127	78	71
1826	GO_REGULATION_OF_RNA_POLYMERASE_II_TRANSCRIPTIONAL_PREINITIATION_COMPLEX_ASSEMBLY	http://www.broadinstitute.org/gsea/msigdb/cards/GO_REGULATION_OF_RNA_POLYMERASE_II_TRANSCRIPTIONAL_PREINITIATION_COMPLEX_ASSEMBLY	13	1	2.68765	0.143261	392.312	0.517397	1	1	0	0	1	0
1827	GO_REGULATION_OF_PHOSPHOLIPID_BIOSYNTHETIC_PROCESS	http://www.broadinstitute.org/gsea/msigdb/cards/GO_REGULATION_OF_PHOSPHOLIPID_BIOSYNTHETIC_PROCESS	13	1	2.68765	0.143261	392.312	0.517397	1	1	0	0	1	0
1828	GO_TBP_CLASS_PROTEIN_BINDING	http://www.broadinstitute.org/gsea/msigdb/cards/GO_TBP_CLASS_PROTEIN_BINDING	20	1	2.68765	0.143261	392.312	0.517397	1	1	0	0	1	0
1829	GO_T_CELL_ACTIVATION_INVOLVED_IN_IMMUNE_RESPONSE	http://www.broadinstitute.org/gsea/msigdb/cards/GO_T_CELL_ACTIVATION_INVOLVED_IN_IMMUNE_RESPONSE	60	6	1.34915	0.542247	3.45586	0.517884	10	10	8	8	7	7
1830	GO_HEPATICOBILIARY_SYSTEM_DEVELOPMENT	http://www.broadinstitute.org/gsea/msigdb/cards/GO_HEPATICOBILIARY_SYSTEM_DEVELOPMENT	128	33	1.06691	0.876429	1.29886	0.518425	215	211	217	212	88	73
1831	GO_TRANSITION_METAL_ION_HOMEOSTASIS	http://www.broadinstitute.org/gsea/msigdb/cards/GO_TRANSITION_METAL_ION_HOMEOSTASIS	106	22	1.08225	0.851255	1.37673	0.51871	144	143	136	134	48	56
1832	GO_GLUCOCORTICOID_BIOSYNTHETIC_PROCESS	http://www.broadinstitute.org/gsea/msigdb/cards/GO_GLUCOCORTICOID_BIOSYNTHETIC_PROCESS	11	3	1.48302	0.447044	5.38179	0.518834	6	6	4	4	4	4
1833	GO_TRANSFERASE_ACTIVITY_TRANSFERRING_HEXOSYL_GROUPS	http://www.broadinstitute.org/gsea/msigdb/cards/GO_TRANSFERASE_ACTIVITY_TRANSFERRING_HEXOSYL_GROUPS	203	42	1.06296	0.882616	1.28056	0.519814	248	242	232	227	116	96
1834	GO_REGULATION_OF_CHONDROCYTE_DIFFERENTIATION	http://www.broadinstitute.org/gsea/msigdb/cards/GO_REGULATION_OF_CHONDROCYTE_DIFFERENTIATION	46	6	1.34443	0.541705	3.39548	0.520636	11	10	9	9	6	5
1835	GO_STEROID_METABOLIC_PROCESS	http://www.broadinstitute.org/gsea/msigdb/cards/GO_STEROID_METABOLIC_PROCESS	237	62	1.03921	0.924045	1.16877	0.520941	660	637	656	627	214	187
1836	GO_PHOSPHOTRANSFERASE_ACTIVITY_FOR_OTHER_SUBSTITUTED_PHOSPHATE_GROUPS	http://www.broadinstitute.org/gsea/msigdb/cards/GO_PHOSPHOTRANSFERASE_ACTIVITY_FOR_OTHER_SUBSTITUTED_PHOSPHATE_GROUPS	19	6	1.17223	0.720858	1.91421	0.521372	35	35	32	32	22	18
1837	GO_BICARBONATE_TRANSMEMBRANE_TRANSPORTER_ACTIVITY	http://www.broadinstitute.org/gsea/msigdb/cards/GO_BICARBONATE_TRANSMEMBRANE_TRANSPORTER_ACTIVITY	19	8	1.05193	0.900953	1.22838	0.52188	355	352	340	337	82	73
1838	GO_OUTFLOW_TRACT_MORPHOGENESIS	http://www.broadinstitute.org/gsea/msigdb/cards/GO_OUTFLOW_TRACT_MORPHOGENESIS	56	8	1.19769	0.68869	2.09933	0.522542	27	27	23	23	15	18
1839	GO_POSITIVE_REGULATION_OF_ERK1_AND_ERK2_CASCADE	http://www.broadinstitute.org/gsea/msigdb/cards/GO_POSITIVE_REGULATION_OF_ERK1_AND_ERK2_CASCADE	172	23	1.08788	0.840309	1.40953	0.522584	127	125	117	116	39	34
1840	GO_CYTOPLASMIC_UBIQUITIN_LIGASE_COMPLEX	http://www.broadinstitute.org/gsea/msigdb/cards/GO_CYTOPLASMIC_UBIQUITIN_LIGASE_COMPLEX	13	1	2.65243	0.141408	387.144	0.523247	1	1	0	0	1	0
1841	GO_SPINAL_CORD_DEVELOPMENT	http://www.broadinstitute.org/gsea/msigdb/cards/GO_SPINAL_CORD_DEVELOPMENT	106	20	1.12172	0.788352	1.60066	0.523506	78	68	60	59	50	47
1842	GO_PHOSPHATIDYLCHOLINE_METABOLIC_PROCESS	http://www.broadinstitute.org/gsea/msigdb/cards/GO_PHOSPHATIDYLCHOLINE_METABOLIC_PROCESS	64	12	1.12	0.789781	1.58692	0.523711	64	64	69	69	14	19
1843	GO_POSITIVE_REGULATION_OF_TRANSCRIPTION_REGULATORY_REGION_DNA_BINDING	http://www.broadinstitute.org/gsea/msigdb/cards/GO_POSITIVE_REGULATION_OF_TRANSCRIPTION_REGULATORY_REGION_DNA_BINDING	14	1	2.64663	0.14111	386.284	0.524213	1	1	0	0	1	0
1844	GO_EPITHELIAL_CELL_FATE_COMMITMENT	http://www.broadinstitute.org/gsea/msigdb/cards/GO_EPITHELIAL_CELL_FATE_COMMITMENT	15	1	2.64663	0.14111	386.284	0.524213	1	1	0	0	1	0
1845	GO_PEROXISOME_ORGANIZATION	http://www.broadinstitute.org/gsea/msigdb/cards/GO_PEROXISOME_ORGANIZATION	33	12	1.12194	0.787381	1.60321	0.524441	67	67	58	58	32	26
1846	GO_ANDROGEN_BIOSYNTHETIC_PROCESS	http://www.broadinstitute.org/gsea/msigdb/cards/GO_ANDROGEN_BIOSYNTHETIC_PROCESS	14	5	1.23179	0.647171	2.36906	0.524741	21	20	17	17	17	10
1847	GO_ERBB2_SIGNALING_PATHWAY	http://www.broadinstitute.org/gsea/msigdb/cards/GO_ERBB2_SIGNALING_PATHWAY	39	5	1.18851	0.696743	2.03195	0.524768	28	28	27	27	5	2
1848	GO_LOCOMOTORY_BEHAVIOR	http://www.broadinstitute.org/gsea/msigdb/cards/GO_LOCOMOTORY_BEHAVIOR	181	33	1.07026	0.868084	1.31988	0.5249	192	187	184	180	102	81
1849	GO_RNA_POLYMERASE_II_TRANSCRIPTION_COFACTOR_ACTIVITY	http://www.broadinstitute.org/gsea/msigdb/cards/GO_RNA_POLYMERASE_II_TRANSCRIPTION_COFACTOR_ACTIVITY	91	9	1.28524	0.593802	2.86212	0.525039	15	15	11	11	11	8
1850	GO_PEPTIDYL_TYROSINE_AUTOPHOSPHORYLATION	http://www.broadinstitute.org/gsea/msigdb/cards/GO_PEPTIDYL_TYROSINE_AUTOPHOSPHORYLATION	39	6	1.47757	0.442444	5.39228	0.525121	6	6	4	4	5	4
1851	GO_REGULATION_OF_ADHERENS_JUNCTION_ORGANIZATION	http://www.broadinstitute.org/gsea/msigdb/cards/GO_REGULATION_OF_ADHERENS_JUNCTION_ORGANIZATION	50	7	1.16769	0.722329	1.89245	0.526079	35	35	33	33	8	6
1852	GO_AUDITORY_RECEPTOR_CELL_DEVELOPMENT	http://www.broadinstitute.org/gsea/msigdb/cards/GO_AUDITORY_RECEPTOR_CELL_DEVELOPMENT	18	8	1.17166	0.716326	1.91678	0.526487	33	33	34	34	18	20
1853	GO_POSITIVE_REGULATION_OF_GLYCOGEN_METABOLIC_PROCESS	http://www.broadinstitute.org/gsea/msigdb/cards/GO_POSITIVE_REGULATION_OF_GLYCOGEN_METABOLIC_PROCESS	17	5	1.25915	0.617508	2.62335	0.526575	17	17	14	13	4	5
1854	GO_RECEPTOR_SIGNALING_PROTEIN_ACTIVITY	http://www.broadinstitute.org/gsea/msigdb/cards/GO_RECEPTOR_SIGNALING_PROTEIN_ACTIVITY	172	27	1.11179	0.800413	1.54589	0.527007	76	75	71	71	45	42
1855	GO_POSITIVE_REGULATION_OF_ADHERENS_JUNCTION_ORGANIZATION	http://www.broadinstitute.org/gsea/msigdb/cards/GO_POSITIVE_REGULATION_OF_ADHERENS_JUNCTION_ORGANIZATION	21	4	1.18727	0.69584	2.03021	0.52746	28	28	27	27	4	2
1856	GO_CALCIUM_ACTIVATED_CATION_CHANNEL_ACTIVITY	http://www.broadinstitute.org/gsea/msigdb/cards/GO_CALCIUM_ACTIVATED_CATION_CHANNEL_ACTIVITY	28	4	1.17876	0.707994	1.97869	0.527554	33	33	27	27	11	6
1857	GO_TUBE_FORMATION	http://www.broadinstitute.org/gsea/msigdb/cards/GO_TUBE_FORMATION	129	27	1.11659	0.792679	1.57472	0.527795	70	69	68	65	46	34
1858	GO_STRUCTURAL_CONSTITUENT_OF_NUCLEAR_PORE	http://www.broadinstitute.org/gsea/msigdb/cards/GO_STRUCTURAL_CONSTITUENT_OF_NUCLEAR_PORE	14	2	1.21552	0.660384	2.24981	0.529355	22	22	20	20	3	2
1859	GO_RESPONSE_TO_ETHER	http://www.broadinstitute.org/gsea/msigdb/cards/GO_RESPONSE_TO_ETHER	11	1	2.61598	0.139491	381.795	0.529418	1	1	0	0	1	0
1860	GO_ANTIGEN_PROCESSING_AND_PRESENTATION_OF_ENDOGENOUS_ANTIGEN	http://www.broadinstitute.org/gsea/msigdb/cards/GO_ANTIGEN_PROCESSING_AND_PRESENTATION_OF_ENDOGENOUS_ANTIGEN	17	1	2.61598	0.139491	381.795	0.529418	1	1	0	0	1	0
1861	GO_ANTIGEN_PROCESSING_AND_PRESENTATION_OF_ENDOGENOUS_PEPTIDE_ANTIGEN	http://www.broadinstitute.org/gsea/msigdb/cards/GO_ANTIGEN_PROCESSING_AND_PRESENTATION_OF_ENDOGENOUS_PEPTIDE_ANTIGEN	14	1	2.61598	0.139491	381.795	0.529418	1	1	0	0	1	0
1862	GO_RESPONSE_TO_AMINE	http://www.broadinstitute.org/gsea/msigdb/cards/GO_RESPONSE_TO_AMINE	48	9	1.1708	0.7164	1.9272	0.529473	39	35	29	29	29	18
1863	GO_EXCRETION	http://www.broadinstitute.org/gsea/msigdb/cards/GO_EXCRETION	44	18	1.09658	0.822208	1.46162	0.529491	96	95	107	104	47	45
1864	GO_INTRAMOLECULAR_OXIDOREDUCTASE_ACTIVITY_INTERCONVERTING_ALDOSES_AND_KETOSES	http://www.broadinstitute.org/gsea/msigdb/cards/GO_INTRAMOLECULAR_OXIDOREDUCTASE_ACTIVITY_INTERCONVERTING_ALDOSES_AND_KETOSES	11	6	1.29561	0.577434	2.9872	0.529709	13	13	10	10	7	8
1865	GO_NEGATIVE_REGULATION_OF_ORGANIC_ACID_TRANSPORT	http://www.broadinstitute.org/gsea/msigdb/cards/GO_NEGATIVE_REGULATION_OF_ORGANIC_ACID_TRANSPORT	18	1	2.61187	0.139267	381.201	0.53013	1	1	0	0	1	0
1866	GO_PRESYNAPTIC_ACTIVE_ZONE	http://www.broadinstitute.org/gsea/msigdb/cards/GO_PRESYNAPTIC_ACTIVE_ZONE	29	1	2.61187	0.139267	381.201	0.53013	1	1	0	0	1	0
1867	GO_NOSE_DEVELOPMENT	http://www.broadinstitute.org/gsea/msigdb/cards/GO_NOSE_DEVELOPMENT	15	4	1.21039	0.66663	2.22701	0.53081	25	24	19	19	19	16
1868	GO_TRANS_GOLGI_NETWORK_TRANSPORT_VESICLE	http://www.broadinstitute.org/gsea/msigdb/cards/GO_TRANS_GOLGI_NETWORK_TRANSPORT_VESICLE	27	3	1.35336	0.526089	3.6526	0.530855	10	10	7	7	3	4
1869	GO_REGULATION_OF_MYOBLAST_FUSION	http://www.broadinstitute.org/gsea/msigdb/cards/GO_REGULATION_OF_MYOBLAST_FUSION	19	1	2.60686	0.139011	380.457	0.530981	1	1	0	0	1	0
1870	GO_FATTY_ACID_ELONGATION	http://www.broadinstitute.org/gsea/msigdb/cards/GO_FATTY_ACID_ELONGATION	12	1	2.60655	0.139001	380.402	0.531026	1	1	0	0	1	0
1871	GO_PROTEIN_LOCALIZATION_TO_ORGANELLE	http://www.broadinstitute.org/gsea/msigdb/cards/GO_PROTEIN_LOCALIZATION_TO_ORGANELLE	556	91	1.04521	0.909944	1.20064	0.5317	462	442	450	436	235	223
1872	GO_RENAL_WATER_HOMEOSTASIS	http://www.broadinstitute.org/gsea/msigdb/cards/GO_RENAL_WATER_HOMEOSTASIS	34	4	1.25012	0.621021	2.56626	0.532225	18	18	14	14	11	10
1873	GO_CELLULAR_PIGMENTATION	http://www.broadinstitute.org/gsea/msigdb/cards/GO_CELLULAR_PIGMENTATION	47	12	1.15194	0.737908	1.8028	0.533032	42	41	38	38	32	29
1874	GO_LONG_CHAIN_FATTY_ACID_COA_LIGASE_ACTIVITY	http://www.broadinstitute.org/gsea/msigdb/cards/GO_LONG_CHAIN_FATTY_ACID_COA_LIGASE_ACTIVITY	13	1	2.58507	0.137844	377.282	0.534767	1	1	0	0	1	0
1875	GO_KIDNEY_MESENCHYME_DEVELOPMENT	http://www.broadinstitute.org/gsea/msigdb/cards/GO_KIDNEY_MESENCHYME_DEVELOPMENT	18	6	1.46037	0.439691	5.30874	0.535894	6	6	4	4	4	4
1876	GO_PROTEIN_KINASE_C_ACTIVITY	http://www.broadinstitute.org/gsea/msigdb/cards/GO_PROTEIN_KINASE_C_ACTIVITY	16	1	2.57748	0.137461	376.151	0.53607	1	1	0	0	1	0
1877	GO_REGULATION_OF_CARTILAGE_DEVELOPMENT	http://www.broadinstitute.org/gsea/msigdb/cards/GO_REGULATION_OF_CARTILAGE_DEVELOPMENT	63	8	1.31094	0.552516	3.15613	0.53655	12	11	10	10	7	6
1878	GO_OXIDOREDUCTASE_ACTIVITY_ACTING_ON_THE_ALDEHYDE_OR_OXO_GROUP_OF_DONORS_NAD_OR_NADP_AS_ACCEPTOR	http://www.broadinstitute.org/gsea/msigdb/cards/GO_OXIDOREDUCTASE_ACTIVITY_ACTING_ON_THE_ALDEHYDE_OR_OXO_GROUP_OF_DONORS_NAD_OR_NADP_AS_ACCEPTOR	36	11	1.17245	0.706431	1.95465	0.537673	32	32	29	29	21	17
1879	GO_PERICENTRIOLAR_MATERIAL	http://www.broadinstitute.org/gsea/msigdb/cards/GO_PERICENTRIOLAR_MATERIAL	18	6	1.16013	0.722016	1.8702	0.538645	38	36	34	33	28	23
1880	GO_REGULATION_OF_OXIDOREDUCTASE_ACTIVITY	http://www.broadinstitute.org/gsea/msigdb/cards/GO_REGULATION_OF_OXIDOREDUCTASE_ACTIVITY	90	18	1.12991	0.764302	1.67238	0.539681	53	53	52	51	26	24
1881	GO_CARBOHYDRATE_TRANSMEMBRANE_TRANSPORT	http://www.broadinstitute.org/gsea/msigdb/cards/GO_CARBOHYDRATE_TRANSMEMBRANE_TRANSPORT	25	4	1.30464	0.557017	3.1538	0.540225	13	12	9	9	11	5
1882	GO_MONOSACCHARIDE_TRANSMEMBRANE_TRANSPORTER_ACTIVITY	http://www.broadinstitute.org/gsea/msigdb/cards/GO_MONOSACCHARIDE_TRANSMEMBRANE_TRANSPORTER_ACTIVITY	20	4	1.30464	0.557017	3.1538	0.540225	13	12	9	9	11	5
1883	GO_POSITIVE_REGULATION_OF_HUMORAL_IMMUNE_RESPONSE	http://www.broadinstitute.org/gsea/msigdb/cards/GO_POSITIVE_REGULATION_OF_HUMORAL_IMMUNE_RESPONSE	16	2	1.13636	0.754492	1.7166	0.540506	49	49	44	44	7	7
1884	GO_REGULATION_OF_CELLULAR_COMPONENT_SIZE	http://www.broadinstitute.org/gsea/msigdb/cards/GO_REGULATION_OF_CELLULAR_COMPONENT_SIZE	337	35	1.0742	0.853154	1.35241	0.542183	152	151	162	157	81	60
1885	GO_CELL_CYCLE	http://www.broadinstitute.org/gsea/msigdb/cards/GO_CELL_CYCLE	1316	159	1.03282	0.930747	1.1461	0.542947	894	832	898	837	504	462
1886	GO_ATPASE_ACTIVITY_COUPLED_TO_TRANSMEMBRANE_MOVEMENT_OF_IONS_PHOSPHORYLATIVE_MECHANISM	http://www.broadinstitute.org/gsea/msigdb/cards/GO_ATPASE_ACTIVITY_COUPLED_TO_TRANSMEMBRANE_MOVEMENT_OF_IONS_PHOSPHORYLATIVE_MECHANISM	33	3	1.12214	0.773046	1.63156	0.544124	59	59	56	55	23	25
1887	GO_BASE_EXCISION_REPAIR	http://www.broadinstitute.org/gsea/msigdb/cards/GO_BASE_EXCISION_REPAIR	39	10	1.06324	0.872023	1.2968	0.544367	217	211	207	200	61	54
1888	GO_DNA_TEMPLATED_TRANSCRIPTION_ELONGATION	http://www.broadinstitute.org/gsea/msigdb/cards/GO_DNA_TEMPLATED_TRANSCRIPTION_ELONGATION	97	8	1.11225	0.788605	1.57258	0.544447	80	71	63	62	39	45
1889	GO_INTRACELLULAR_RECEPTOR_SIGNALING_PATHWAY	http://www.broadinstitute.org/gsea/msigdb/cards/GO_INTRACELLULAR_RECEPTOR_SIGNALING_PATHWAY	168	16	1.07225	0.855398	1.34465	0.545026	165	162	156	154	44	33
1890	GO_NEGATIVE_REGULATION_OF_STEROID_METABOLIC_PROCESS	http://www.broadinstitute.org/gsea/msigdb/cards/GO_NEGATIVE_REGULATION_OF_STEROID_METABOLIC_PROCESS	24	5	1.37462	0.487039	4.05545	0.546242	8	8	6	6	6	3
1891	GO_VOLTAGE_GATED_CALCIUM_CHANNEL_COMPLEX	http://www.broadinstitute.org/gsea/msigdb/cards/GO_VOLTAGE_GATED_CALCIUM_CHANNEL_COMPLEX	40	6	1.22314	0.635864	2.38775	0.546272	20	20	16	16	7	5
1892	GO_VESICLE_MEDIATED_TRANSPORT_BETWEEN_ENDOSOMAL_COMPARTMENTS	http://www.broadinstitute.org/gsea/msigdb/cards/GO_VESICLE_MEDIATED_TRANSPORT_BETWEEN_ENDOSOMAL_COMPARTMENTS	20	1	2.51911	0.134302	367.682	0.54651	1	1	0	0	1	0
1893	GO_URONIC_ACID_METABOLIC_PROCESS	http://www.broadinstitute.org/gsea/msigdb/cards/GO_URONIC_ACID_METABOLIC_PROCESS	27	2	1.33897	0.519169	3.63326	0.547024	10	10	7	7	5	5
1894	GO_CELLULAR_GLUCURONIDATION	http://www.broadinstitute.org/gsea/msigdb/cards/GO_CELLULAR_GLUCURONIDATION	22	2	1.33897	0.519169	3.63326	0.547024	10	10	7	7	5	5
1895	GO_REGULATION_OF_MEMBRANE_PROTEIN_ECTODOMAIN_PROTEOLYSIS	http://www.broadinstitute.org/gsea/msigdb/cards/GO_REGULATION_OF_MEMBRANE_PROTEIN_ECTODOMAIN_PROTEOLYSIS	21	3	1.85476	0.240942	20.6333	0.547828	2	2	1	1	2	1
1896	GO_LYMPH_NODE_DEVELOPMENT	http://www.broadinstitute.org/gsea/msigdb/cards/GO_LYMPH_NODE_DEVELOPMENT	17	2	1.55096	0.364426	7.23889	0.548038	4	4	3	3	4	3
1897	GO_TRANSCRIPTION_FROM_RNA_POLYMERASE_I_PROMOTER	http://www.broadinstitute.org/gsea/msigdb/cards/GO_TRANSCRIPTION_FROM_RNA_POLYMERASE_I_PROMOTER	35	6	1.11372	0.783335	1.58774	0.548777	77	68	60	59	37	44
1898	GO_NEGATIVE_REGULATION_OF_I_KAPPAB_KINASE_NF_KAPPAB_SIGNALING	http://www.broadinstitute.org/gsea/msigdb/cards/GO_NEGATIVE_REGULATION_OF_I_KAPPAB_KINASE_NF_KAPPAB_SIGNALING	51	6	1.19768	0.665395	2.19279	0.549011	27	26	22	19	20	13
1899	GO_DEATH_RECEPTOR_ACTIVITY	http://www.broadinstitute.org/gsea/msigdb/cards/GO_DEATH_RECEPTOR_ACTIVITY	24	2	2.06391	0.155999	27.3303	0.550957	1	1	1	1	1	1
1900	GO_POSITIVE_REGULATION_OF_LONG_TERM_SYNAPTIC_POTENTIATION	http://www.broadinstitute.org/gsea/msigdb/cards/GO_POSITIVE_REGULATION_OF_LONG_TERM_SYNAPTIC_POTENTIATION	14	2	1.44617	0.428522	5.32409	0.551785	6	6	4	4	3	4
1901	GO_FATTY_ACID_CATABOLIC_PROCESS	http://www.broadinstitute.org/gsea/msigdb/cards/GO_FATTY_ACID_CATABOLIC_PROCESS	73	31	1.05006	0.893979	1.23357	0.55185	334	324	319	312	109	98
1902	GO_REGULATION_OF_CATENIN_IMPORT_INTO_NUCLEUS	http://www.broadinstitute.org/gsea/msigdb/cards/GO_REGULATION_OF_CATENIN_IMPORT_INTO_NUCLEUS	27	2	1.75634	0.287994	18.1604	0.551967	3	3	1	1	2	1
1903	GO_CHEMOKINE_MEDIATED_SIGNALING_PATHWAY	http://www.broadinstitute.org/gsea/msigdb/cards/GO_CHEMOKINE_MEDIATED_SIGNALING_PATHWAY	72	2	1.21494	0.638809	2.33539	0.552093	20	20	17	17	8	6
1904	GO_DIVALENT_INORGANIC_ANION_HOMEOSTASIS	http://www.broadinstitute.org/gsea/msigdb/cards/GO_DIVALENT_INORGANIC_ANION_HOMEOSTASIS	13	5	1.36374	0.4866	3.99997	0.553679	8	8	6	6	6	4
1905	GO_AXONEMAL_DYNEIN_COMPLEX_ASSEMBLY	http://www.broadinstitute.org/gsea/msigdb/cards/GO_AXONEMAL_DYNEIN_COMPLEX_ASSEMBLY	22	14	1.08376	0.830296	1.41521	0.553739	116	114	111	111	55	49
1906	GO_PROTEIN_KINASE_C_ACTIVATING_G_PROTEIN_COUPLED_RECEPTOR_SIGNALING_PATHWAY	http://www.broadinstitute.org/gsea/msigdb/cards/GO_PROTEIN_KINASE_C_ACTIVATING_G_PROTEIN_COUPLED_RECEPTOR_SIGNALING_PATHWAY	32	3	1.39452	0.462384	4.47985	0.553872	7	7	5	5	4	5
1907	GO_CALCIUM_ION_BINDING	http://www.broadinstitute.org/gsea/msigdb/cards/GO_CALCIUM_ION_BINDING	697	91	1.03513	0.922927	1.16093	0.55523	701	658	738	697	302	314
1908	GO_PROTEIN_UBIQUITINATION_INVOLVED_IN_UBIQUITIN_DEPENDENT_PROTEIN_CATABOLIC_PROCESS	http://www.broadinstitute.org/gsea/msigdb/cards/GO_PROTEIN_UBIQUITINATION_INVOLVED_IN_UBIQUITIN_DEPENDENT_PROTEIN_CATABOLIC_PROCESS	134	8	1.25013	0.593826	2.66612	0.55527	15	15	13	13	14	10
1909	GO_TUMOR_NECROSIS_FACTOR_RECEPTOR_BINDING	http://www.broadinstitute.org/gsea/msigdb/cards/GO_TUMOR_NECROSIS_FACTOR_RECEPTOR_BINDING	30	4	1.49511	0.393956	6.51489	0.555472	5	5	3	3	3	3
1910	GO_TUMOR_NECROSIS_FACTOR_RECEPTOR_SUPERFAMILY_BINDING	http://www.broadinstitute.org/gsea/msigdb/cards/GO_TUMOR_NECROSIS_FACTOR_RECEPTOR_SUPERFAMILY_BINDING	47	4	1.49511	0.393956	6.51489	0.555472	5	5	3	3	3	3
1911	GO_NEGATIVE_REGULATION_OF_COAGULATION	http://www.broadinstitute.org/gsea/msigdb/cards/GO_NEGATIVE_REGULATION_OF_COAGULATION	48	14	1.08818	0.821455	1.44258	0.555661	103	103	97	97	29	30
1912	GO_INNER_EAR_RECEPTOR_STEREOCILIUM_ORGANIZATION	http://www.broadinstitute.org/gsea/msigdb/cards/GO_INNER_EAR_RECEPTOR_STEREOCILIUM_ORGANIZATION	21	8	1.16612	0.698329	1.95546	0.556197	32	31	28	28	20	19
1913	GO_CATECHOLAMINE_METABOLIC_PROCESS	http://www.broadinstitute.org/gsea/msigdb/cards/GO_CATECHOLAMINE_METABOLIC_PROCESS	42	5	1.06937	0.853298	1.34099	0.560357	164	164	152	151	50	48
1914	GO_MODIFICATION_OF_MORPHOLOGY_OR_PHYSIOLOGY_OF_OTHER_ORGANISM	http://www.broadinstitute.org/gsea/msigdb/cards/GO_MODIFICATION_OF_MORPHOLOGY_OR_PHYSIOLOGY_OF_OTHER_ORGANISM	100	12	1.11696	0.769088	1.62419	0.560756	58	58	56	55	23	27
1915	GO_NUCLEAR_MATRIX	http://www.broadinstitute.org/gsea/msigdb/cards/GO_NUCLEAR_MATRIX	98	16	1.07492	0.842507	1.37197	0.560913	138	137	134	132	41	36
1916	GO_VITAMIN_D_RECEPTOR_BINDING	http://www.broadinstitute.org/gsea/msigdb/cards/GO_VITAMIN_D_RECEPTOR_BINDING	17	1	2.43268	0.129736	355.022	0.56245	1	1	0	0	1	0
1917	GO_EPITHELIAL_CELL_PROLIFERATION	http://www.broadinstitute.org/gsea/msigdb/cards/GO_EPITHELIAL_CELL_PROLIFERATION	89	12	1.25438	0.583373	2.7736	0.562553	15	15	11	11	12	11
1918	GO_SINGLE_ORGANISM_CELLULAR_LOCALIZATION	http://www.broadinstitute.org/gsea/msigdb/cards/GO_SINGLE_ORGANISM_CELLULAR_LOCALIZATION	898	130	1.03655	0.917888	1.17057	0.56274	629	588	628	584	344	338
1919	GO_REGULATION_OF_ANTIGEN_PROCESSING_AND_PRESENTATION	http://www.broadinstitute.org/gsea/msigdb/cards/GO_REGULATION_OF_ANTIGEN_PROCESSING_AND_PRESENTATION	23	4	1.5244	0.359431	7.08781	0.56284	4	4	3	3	4	3
1920	GO_HINDBRAIN_MORPHOGENESIS	http://www.broadinstitute.org/gsea/msigdb/cards/GO_HINDBRAIN_MORPHOGENESIS	40	9	1.22132	0.620616	2.44456	0.563026	19	19	16	15	17	10
1921	GO_NUCLEAR_CYCLIN_DEPENDENT_PROTEIN_KINASE_HOLOENZYME_COMPLEX	http://www.broadinstitute.org/gsea/msigdb/cards/GO_NUCLEAR_CYCLIN_DEPENDENT_PROTEIN_KINASE_HOLOENZYME_COMPLEX	15	1	1.17139	0.683204	2.02611	0.565418	37	29	25	24	13	20
1922	GO_CYCLIN_DEPENDENT_PROTEIN_KINASE_HOLOENZYME_COMPLEX	http://www.broadinstitute.org/gsea/msigdb/cards/GO_CYCLIN_DEPENDENT_PROTEIN_KINASE_HOLOENZYME_COMPLEX	31	1	1.17139	0.683204	2.02611	0.565418	37	29	25	24	13	20
1923	GO_BILE_ACID_BIOSYNTHETIC_PROCESS	http://www.broadinstitute.org/gsea/msigdb/cards/GO_BILE_ACID_BIOSYNTHETIC_PROCESS	20	8	1.14095	0.727671	1.79644	0.565423	42	41	37	36	30	18
1924	GO_PARENTAL_BEHAVIOR	http://www.broadinstitute.org/gsea/msigdb/cards/GO_PARENTAL_BEHAVIOR	12	1	1.79176	0.237758	19.6144	0.56603	2	2	1	1	2	1
1925	GO_FIBRONECTIN_BINDING	http://www.broadinstitute.org/gsea/msigdb/cards/GO_FIBRONECTIN_BINDING	28	4	1.16549	0.689583	1.97398	0.566064	29	29	28	28	6	3
1926	GO_RESPONSE_TO_ISOQUINOLINE_ALKALOID	http://www.broadinstitute.org/gsea/msigdb/cards/GO_RESPONSE_TO_ISOQUINOLINE_ALKALOID	30	4	1.20323	0.638827	2.2972	0.566876	21	21	17	17	12	6
1927	GO_MRNA_3_END_PROCESSING	http://www.broadinstitute.org/gsea/msigdb/cards/GO_MRNA_3_END_PROCESSING	72	4	1.2232	0.613698	2.48451	0.567309	21	18	20	14	7	6
1928	GO_LOW_DENSITY_LIPOPROTEIN_PARTICLE_REMODELING	http://www.broadinstitute.org/gsea/msigdb/cards/GO_LOW_DENSITY_LIPOPROTEIN_PARTICLE_REMODELING	11	8	1.07242	0.843616	1.36307	0.567522	138	138	146	143	22	26
1929	GO_AMP_METABOLIC_PROCESS	http://www.broadinstitute.org/gsea/msigdb/cards/GO_AMP_METABOLIC_PROCESS	14	5	1.37808	0.457667	4.42169	0.567599	7	7	5	5	6	5
1930	GO_DEOXYRIBONUCLEOSIDE_TRIPHOSPHATE_METABOLIC_PROCESS	http://www.broadinstitute.org/gsea/msigdb/cards/GO_DEOXYRIBONUCLEOSIDE_TRIPHOSPHATE_METABOLIC_PROCESS	19	6	1.18769	0.658342	2.16462	0.567646	24	24	20	20	18	16
1931	GO_VIRAL_LIFE_CYCLE	http://www.broadinstitute.org/gsea/msigdb/cards/GO_VIRAL_LIFE_CYCLE	290	20	1.0743	0.840017	1.37432	0.56775	138	134	139	131	52	52
1932	GO_POSITIVE_REGULATION_OF_BMP_SIGNALING_PATHWAY	http://www.broadinstitute.org/gsea/msigdb/cards/GO_POSITIVE_REGULATION_OF_BMP_SIGNALING_PATHWAY	32	7	1.44696	0.401737	5.54793	0.567862	5	5	4	4	5	4
1933	GO_NEUROPEPTIDE_BINDING	http://www.broadinstitute.org/gsea/msigdb/cards/GO_NEUROPEPTIDE_BINDING	22	1	1.38025	0.455591	4.45286	0.567897	7	7	5	5	5	3
1934	GO_ENDOCRINE_SYSTEM_DEVELOPMENT	http://www.broadinstitute.org/gsea/msigdb/cards/GO_ENDOCRINE_SYSTEM_DEVELOPMENT	123	22	1.09563	0.800215	1.50077	0.568412	82	81	80	80	42	24
1935	GO_ORGANIC_HYDROXY_COMPOUND_METABOLIC_PROCESS	http://www.broadinstitute.org/gsea/msigdb/cards/GO_ORGANIC_HYDROXY_COMPOUND_METABOLIC_PROCESS	482	110	1.02676	0.937265	1.12481	0.570259	1265	1151	1244	1145	402	356
1936	GO_POTASSIUM_ION_IMPORT	http://www.broadinstitute.org/gsea/msigdb/cards/GO_POTASSIUM_ION_IMPORT	29	8	1.28625	0.537411	3.15888	0.57067	11	11	9	9	8	8
1937	GO_REGULATION_OF_CGMP_METABOLIC_PROCESS	http://www.broadinstitute.org/gsea/msigdb/cards/GO_REGULATION_OF_CGMP_METABOLIC_PROCESS	29	2	1.59701	0.3083	9.65689	0.570803	3	3	2	2	3	1
1938	GO_POSITIVE_REGULATION_OF_DEVELOPMENTAL_GROWTH	http://www.broadinstitute.org/gsea/msigdb/cards/GO_POSITIVE_REGULATION_OF_DEVELOPMENTAL_GROWTH	156	20	1.10086	0.789563	1.53752	0.570913	76	75	69	68	50	43
1939	GO_MULTICELLULAR_ORGANISMAL_MOVEMENT	http://www.broadinstitute.org/gsea/msigdb/cards/GO_MULTICELLULAR_ORGANISMAL_MOVEMENT	41	13	1.13448	0.733385	1.76419	0.571176	46	45	38	38	28	24
1940	GO_PHOTOTRANSDUCTION_VISIBLE_LIGHT	http://www.broadinstitute.org/gsea/msigdb/cards/GO_PHOTOTRANSDUCTION_VISIBLE_LIGHT	20	11	1.08783	0.812582	1.45815	0.571664	97	97	88	88	60	48
1941	GO_NEGATIVE_REGULATION_OF_RESPONSE_TO_WOUNDING	http://www.broadinstitute.org/gsea/msigdb/cards/GO_NEGATIVE_REGULATION_OF_RESPONSE_TO_WOUNDING	156	31	1.06163	0.862869	1.30683	0.57183	197	195	181	180	74	70
1942	GO_PLATELET_ALPHA_GRANULE_LUMEN	http://www.broadinstitute.org/gsea/msigdb/cards/GO_PLATELET_ALPHA_GRANULE_LUMEN	55	15	1.06163	0.862458	1.30718	0.57259	194	191	186	183	32	34
1943	GO_POSITIVE_REGULATION_OF_RESPONSE_TO_CYTOKINE_STIMULUS	http://www.broadinstitute.org/gsea/msigdb/cards/GO_POSITIVE_REGULATION_OF_RESPONSE_TO_CYTOKINE_STIMULUS	33	3	1.62442	0.296743	10.4949	0.572621	3	3	2	2	3	2
1944	GO_NEUTRAL_LIPID_CATABOLIC_PROCESS	http://www.broadinstitute.org/gsea/msigdb/cards/GO_NEUTRAL_LIPID_CATABOLIC_PROCESS	26	10	1.07659	0.831457	1.3941	0.575235	125	121	122	122	37	25
1945	GO_RESPONSE_TO_RETINOIC_ACID	http://www.broadinstitute.org/gsea/msigdb/cards/GO_RESPONSE_TO_RETINOIC_ACID	107	16	1.11742	0.757062	1.65061	0.57552	53	53	52	52	34	37
1946	GO_DICARBOXYLIC_ACID_TRANSMEMBRANE_TRANSPORTER_ACTIVITY	http://www.broadinstitute.org/gsea/msigdb/cards/GO_DICARBOXYLIC_ACID_TRANSMEMBRANE_TRANSPORTER_ACTIVITY	33	7	1.07943	0.825291	1.41218	0.576481	114	112	111	111	46	42
1947	GO_MICROVILLUS_ORGANIZATION	http://www.broadinstitute.org/gsea/msigdb/cards/GO_MICROVILLUS_ORGANIZATION	20	3	1.36662	0.455024	4.37372	0.576818	7	7	5	5	6	4
1948	GO_REGULATION_OF_CELL_CYCLE_PHASE_TRANSITION	http://www.broadinstitute.org/gsea/msigdb/cards/GO_REGULATION_OF_CELL_CYCLE_PHASE_TRANSITION	321	38	1.04549	0.894086	1.22252	0.577117	354	337	351	344	153	139
1949	GO_MICROBODY_MEMBRANE	http://www.broadinstitute.org/gsea/msigdb/cards/GO_MICROBODY_MEMBRANE	58	13	1.10876	0.771198	1.59797	0.577299	63	63	56	56	37	27
1950	GO_CELL_MIGRATION_INVOLVED_IN_GASTRULATION	http://www.broadinstitute.org/gsea/msigdb/cards/GO_CELL_MIGRATION_INVOLVED_IN_GASTRULATION	14	1	1.76971	0.23096	19.6119	0.57794	2	2	1	1	2	1
1951	GO_POSITIVE_REGULATION_OF_OSTEOBLAST_PROLIFERATION	http://www.broadinstitute.org/gsea/msigdb/cards/GO_POSITIVE_REGULATION_OF_OSTEOBLAST_PROLIFERATION	11	1	1.76971	0.23096	19.6119	0.57794	2	2	1	1	2	1
1952	GO_AXONEMAL_DYNEIN_COMPLEX	http://www.broadinstitute.org/gsea/msigdb/cards/GO_AXONEMAL_DYNEIN_COMPLEX	14	7	1.09829	0.788855	1.53057	0.578366	76	74	71	71	44	41
1953	GO_LONG_TERM_MEMORY	http://www.broadinstitute.org/gsea/msigdb/cards/GO_LONG_TERM_MEMORY	28	4	1.31602	0.497779	3.60393	0.57843	9	9	7	7	6	7
1954	GO_POSITIVE_REGULATION_OF_CELLULAR_AMIDE_METABOLIC_PROCESS	http://www.broadinstitute.org/gsea/msigdb/cards/GO_POSITIVE_REGULATION_OF_CELLULAR_AMIDE_METABOLIC_PROCESS	111	7	1.17059	0.670374	2.05252	0.578615	26	26	24	24	15	14
1955	GO_APICAL_PROTEIN_LOCALIZATION	http://www.broadinstitute.org/gsea/msigdb/cards/GO_APICAL_PROTEIN_LOCALIZATION	12	1	1.76242	0.232189	19.3933	0.578709	2	2	1	1	2	1
1956	GO_EARLY_ENDOSOME_TO_GOLGI_TRANSPORT	http://www.broadinstitute.org/gsea/msigdb/cards/GO_EARLY_ENDOSOME_TO_GOLGI_TRANSPORT	12	1	2.34731	0.125169	342.581	0.579016	1	1	0	0	1	0
1957	GO_PROTEIN_EXIT_FROM_ENDOPLASMIC_RETICULUM	http://www.broadinstitute.org/gsea/msigdb/cards/GO_PROTEIN_EXIT_FROM_ENDOPLASMIC_RETICULUM	20	1	2.34731	0.125169	342.581	0.579016	1	1	0	0	1	0
1958	GO_PARAXIAL_MESODERM_DEVELOPMENT	http://www.broadinstitute.org/gsea/msigdb/cards/GO_PARAXIAL_MESODERM_DEVELOPMENT	16	1	2.34466	0.125024	342.195	0.579547	1	1	0	0	1	0
1959	GO_NOTCH_BINDING	http://www.broadinstitute.org/gsea/msigdb/cards/GO_NOTCH_BINDING	18	1	2.34466	0.125024	342.195	0.579547	1	1	0	0	1	0
1960	GO_SINGLE_FERTILIZATION	http://www.broadinstitute.org/gsea/msigdb/cards/GO_SINGLE_FERTILIZATION	114	11	1.14159	0.714243	1.83374	0.579907	38	38	33	33	16	11
1961	GO_DNA_POLYMERASE_BINDING	http://www.broadinstitute.org/gsea/msigdb/cards/GO_DNA_POLYMERASE_BINDING	12	4	1.25707	0.554897	2.85889	0.580117	13	12	12	12	10	8
1962	GO_NEGATIVE_REGULATION_OF_SYSTEMIC_ARTERIAL_BLOOD_PRESSURE	http://www.broadinstitute.org/gsea/msigdb/cards/GO_NEGATIVE_REGULATION_OF_SYSTEMIC_ARTERIAL_BLOOD_PRESSURE	13	2	1.4844	0.357547	6.71073	0.580979	4	4	3	3	3	3
1963	GO_RESPONSE_TO_CYTOKINE	http://www.broadinstitute.org/gsea/msigdb/cards/GO_RESPONSE_TO_CYTOKINE	714	84	1.03954	0.905722	1.19319	0.581167	466	448	462	444	199	170
1964	GO_POSITIVE_CHEMOTAXIS	http://www.broadinstitute.org/gsea/msigdb/cards/GO_POSITIVE_CHEMOTAXIS	36	3	1.38254	0.431685	4.61178	0.581333	6	6	5	5	4	3
1965	GO_ALCOHOL_METABOLIC_PROCESS	http://www.broadinstitute.org/gsea/msigdb/cards/GO_ALCOHOL_METABOLIC_PROCESS	348	81	1.03183	0.922999	1.1535	0.581629	748	714	743	708	248	224
1966	GO_POSITIVE_REGULATION_OF_ANION_TRANSPORT	http://www.broadinstitute.org/gsea/msigdb/cards/GO_POSITIVE_REGULATION_OF_ANION_TRANSPORT	58	9	1.04979	0.883131	1.24818	0.581704	281	280	269	266	61	46
1967	GO_BETA_CATENIN_TCF_COMPLEX_ASSEMBLY	http://www.broadinstitute.org/gsea/msigdb/cards/GO_BETA_CATENIN_TCF_COMPLEX_ASSEMBLY	43	3	1.38713	0.426652	4.68669	0.582489	6	6	5	5	2	3
1968	GO_HETEROCHROMATIN_ORGANIZATION	http://www.broadinstitute.org/gsea/msigdb/cards/GO_HETEROCHROMATIN_ORGANIZATION	11	2	1.39917	0.421635	5.07952	0.582864	6	6	4	4	4	4
1969	GO_ACTIVATION_OF_CYSTEINE_TYPE_ENDOPEPTIDASE_ACTIVITY_INVOLVED_IN_APOPTOTIC_SIGNALING_PATHWAY	http://www.broadinstitute.org/gsea/msigdb/cards/GO_ACTIVATION_OF_CYSTEINE_TYPE_ENDOPEPTIDASE_ACTIVITY_INVOLVED_IN_APOPTOTIC_SIGNALING_PATHWAY	13	2	1.53165	0.338467	8.80887	0.583523	4	4	2	2	2	2
1970	GO_DEATH_RECEPTOR_BINDING	http://www.broadinstitute.org/gsea/msigdb/cards/GO_DEATH_RECEPTOR_BINDING	18	2	1.53165	0.338467	8.80887	0.583523	4	4	2	2	2	2
1971	GO_AROMATIC_AMINO_ACID_FAMILY_CATABOLIC_PROCESS	http://www.broadinstitute.org/gsea/msigdb/cards/GO_AROMATIC_AMINO_ACID_FAMILY_CATABOLIC_PROCESS	20	9	1.06025	0.860014	1.30772	0.583862	192	191	179	177	65	65
1972	GO_RNA_METHYLATION	http://www.broadinstitute.org/gsea/msigdb/cards/GO_RNA_METHYLATION	57	3	1.18518	0.644949	2.20087	0.58405	23	23	19	19	5	4
1973	GO_TRNA_METHYLATION	http://www.broadinstitute.org/gsea/msigdb/cards/GO_TRNA_METHYLATION	25	3	1.18518	0.644949	2.20087	0.58405	23	23	19	19	5	4
1974	GO_NEGATIVE_REGULATION_OF_INFLAMMATORY_RESPONSE	http://www.broadinstitute.org/gsea/msigdb/cards/GO_NEGATIVE_REGULATION_OF_INFLAMMATORY_RESPONSE	100	17	1.0856	0.809204	1.45935	0.584149	100	99	86	85	49	42
1975	GO_HYALURONIC_ACID_BINDING	http://www.broadinstitute.org/gsea/msigdb/cards/GO_HYALURONIC_ACID_BINDING	22	3	1.33803	0.470577	3.98966	0.584154	8	8	6	6	7	4
1976	GO_CELL_JUNCTION	http://www.broadinstitute.org/gsea/msigdb/cards/GO_CELL_JUNCTION	1151	147	1.0345	0.915877	1.16848	0.585049	602	580	631	594	301	301
1977	GO_NEGATIVE_REGULATION_OF_PROTEIN_BINDING	http://www.broadinstitute.org/gsea/msigdb/cards/GO_NEGATIVE_REGULATION_OF_PROTEIN_BINDING	79	3	1.13408	0.719755	1.78646	0.58615	38	38	39	39	15	11
1978	GO_MRNA_TRANSCRIPTION	http://www.broadinstitute.org/gsea/msigdb/cards/GO_MRNA_TRANSCRIPTION	21	1	2.31099	0.123212	337.301	0.586319	1	1	0	0	1	0
1979	GO_DOPAMINE_RECEPTOR_SIGNALING_PATHWAY	http://www.broadinstitute.org/gsea/msigdb/cards/GO_DOPAMINE_RECEPTOR_SIGNALING_PATHWAY	30	1	2.31099	0.123212	337.301	0.586319	1	1	0	0	1	0
1980	GO_MRNA_TRANSCRIPTION_FROM_RNA_POLYMERASE_II_PROMOTER	http://www.broadinstitute.org/gsea/msigdb/cards/GO_MRNA_TRANSCRIPTION_FROM_RNA_POLYMERASE_II_PROMOTER	15	1	2.31099	0.123212	337.301	0.586319	1	1	0	0	1	0
1981	GO_APICAL_DENDRITE	http://www.broadinstitute.org/gsea/msigdb/cards/GO_APICAL_DENDRITE	15	1	2.31099	0.123212	337.301	0.586319	1	1	0	0	1	0
1982	GO_IMMUNOGLOBULIN_RECEPTOR_BINDING	http://www.broadinstitute.org/gsea/msigdb/cards/GO_IMMUNOGLOBULIN_RECEPTOR_BINDING	27	1	2.31099	0.123212	337.301	0.586319	1	1	0	0	1	0
1983	GO_RAL_GTPASE_BINDING	http://www.broadinstitute.org/gsea/msigdb/cards/GO_RAL_GTPASE_BINDING	13	1	2.31099	0.123212	337.301	0.586319	1	1	0	0	1	0
1984	GO_POSITIVE_REGULATION_OF_MITOCHONDRION_ORGANIZATION	http://www.broadinstitute.org/gsea/msigdb/cards/GO_POSITIVE_REGULATION_OF_MITOCHONDRION_ORGANIZATION	167	20	1.12615	0.734045	1.73583	0.586646	46	46	40	39	38	30
1985	GO_CARGO_RECEPTOR_ACTIVITY	http://www.broadinstitute.org/gsea/msigdb/cards/GO_CARGO_RECEPTOR_ACTIVITY	66	12	1.06951	0.83935	1.36383	0.586817	145	142	131	130	43	46
1986	GO_WATER_SOLUBLE_VITAMIN_METABOLIC_PROCESS	http://www.broadinstitute.org/gsea/msigdb/cards/GO_WATER_SOLUBLE_VITAMIN_METABOLIC_PROCESS	88	33	1.05582	0.867333	1.28555	0.588176	220	213	214	206	103	112
1987	GO_MICROTUBULE_DEPOLYMERIZATION	http://www.broadinstitute.org/gsea/msigdb/cards/GO_MICROTUBULE_DEPOLYMERIZATION	13	1	1.47524	0.353179	6.68275	0.58826	4	4	3	3	4	3
1988	GO_SCF_DEPENDENT_PROTEASOMAL_UBIQUITIN_DEPENDENT_PROTEIN_CATABOLIC_PROCESS	http://www.broadinstitute.org/gsea/msigdb/cards/GO_SCF_DEPENDENT_PROTEASOMAL_UBIQUITIN_DEPENDENT_PROTEIN_CATABOLIC_PROCESS	23	1	1.47524	0.353179	6.68275	0.58826	4	4	3	3	4	3
1989	GO_ATP_DEPENDENT_MICROTUBULE_MOTOR_ACTIVITY	http://www.broadinstitute.org/gsea/msigdb/cards/GO_ATP_DEPENDENT_MICROTUBULE_MOTOR_ACTIVITY	18	1	1.47524	0.353179	6.68275	0.58826	4	4	3	3	4	3
1990	GO_REGULATION_OF_RESPONSE_TO_EXTERNAL_STIMULUS	http://www.broadinstitute.org/gsea/msigdb/cards/GO_REGULATION_OF_RESPONSE_TO_EXTERNAL_STIMULUS	926	125	1.03326	0.917753	1.16335	0.588461	658	626	643	613	278	284
1991	GO_CYTOPLASMIC_EXOSOME_RNASE_COMPLEX_	http://www.broadinstitute.org/gsea/msigdb/cards/GO_CYTOPLASMIC_EXOSOME_RNASE_COMPLEX_	15	2	1.31646	0.487357	3.78542	0.588988	9	9	6	6	1	2
1992	GO_EXOSOME_RNASE_COMPLEX_	http://www.broadinstitute.org/gsea/msigdb/cards/GO_EXOSOME_RNASE_COMPLEX_	21	2	1.31646	0.487357	3.78542	0.588988	9	9	6	6	1	2
1993	GO_POLY_PYRIMIDINE_TRACT_BINDING	http://www.broadinstitute.org/gsea/msigdb/cards/GO_POLY_PYRIMIDINE_TRACT_BINDING	17	2	1.31646	0.487357	3.78542	0.588988	9	9	6	6	1	2
1994	GO_GUANYL_NUCLEOTIDE_BINDING	http://www.broadinstitute.org/gsea/msigdb/cards/GO_GUANYL_NUCLEOTIDE_BINDING	390	40	1.05595	0.866506	1.28682	0.589193	211	207	212	209	91	87
1995	GO_ETHER_METABOLIC_PROCESS	http://www.broadinstitute.org/gsea/msigdb/cards/GO_ETHER_METABOLIC_PROCESS	12	1	1.2341	0.57605	2.7208	0.589378	15	15	11	11	4	2
1996	GO_RESPONSE_TO_COBALT_ION	http://www.broadinstitute.org/gsea/msigdb/cards/GO_RESPONSE_TO_COBALT_ION	13	4	1.26435	0.535225	3.0207	0.589908	11	11	10	10	7	4
1997	GO_GLYCINE_BINDING	http://www.broadinstitute.org/gsea/msigdb/cards/GO_GLYCINE_BINDING	14	4	1.29669	0.500034	3.43244	0.590253	9	9	8	8	7	6
1998	GO_BASAL_PART_OF_CELL	http://www.broadinstitute.org/gsea/msigdb/cards/GO_BASAL_PART_OF_CELL	51	15	1.0858	0.80457	1.46702	0.590344	91	91	84	84	31	28
1999	GO_SMALL_GTPASE_MEDIATED_SIGNAL_TRANSDUCTION	http://www.broadinstitute.org/gsea/msigdb/cards/GO_SMALL_GTPASE_MEDIATED_SIGNAL_TRANSDUCTION	352	26	1.10112	0.774738	1.56523	0.590494	64	64	66	64	46	44
[truncated: 3,918 more rows]

## Sheet: c5_go_biome
	Geneset	Geneset_info	Num_Genes_Geneset	Num_Genes_Geneset_wpath_var_pancancer	odds_ratio	CI95_LL	CI95_UL	PValue	Num_Case	Num_Uniq_Case	Num_Ctrl	Num_Uniq_Ctrl	Num_Var_Case	Num_Var_Ctrl
1	GO_INTRINSIC_APOPTOTIC_SIGNALING_PATHWAY_IN_RESPONSE_TO_DNA_DAMAGE	http://www.broadinstitute.org/gsea/msigdb/cards/GO_INTRINSIC_APOPTOTIC_SIGNALING_PATHWAY_IN_RESPONSE_TO_DNA_DAMAGE	71	14	2.38513	1.73984	3.24629	1.61261e-07	67	66	108	108	40	59
2	GO_RESPONSE_TO_IONIZING_RADIATION	http://www.broadinstitute.org/gsea/msigdb/cards/GO_RESPONSE_TO_IONIZING_RADIATION	145	30	1.96868	1.52464	2.52579	4.22681e-07	99	95	198	193	66	115
3	GO_INTRINSIC_APOPTOTIC_SIGNALING_PATHWAY	http://www.broadinstitute.org/gsea/msigdb/cards/GO_INTRINSIC_APOPTOTIC_SIGNALING_PATHWAY	152	23	2.10873	1.58465	2.78532	6.49934e-07	78	77	147	146	47	77
4	GO_DNA_SYNTHESIS_INVOLVED_IN_DNA_REPAIR	http://www.broadinstitute.org/gsea/msigdb/cards/GO_DNA_SYNTHESIS_INVOLVED_IN_DNA_REPAIR	74	18	2.03673	1.53054	2.68908	2.03404e-06	77	76	154	150	47	88
5	GO_DNA_BIOSYNTHETIC_PROCESS	http://www.broadinstitute.org/gsea/msigdb/cards/GO_DNA_BIOSYNTHETIC_PROCESS	121	23	1.87207	1.45313	2.39552	2.19976e-06	96	95	209	205	60	117
6	GO_DNA_DAMAGE_RESPONSE_SIGNAL_TRANSDUCTION_RESULTING_IN_TRANSCRIPTION	http://www.broadinstitute.org/gsea/msigdb/cards/GO_DNA_DAMAGE_RESPONSE_SIGNAL_TRANSDUCTION_RESULTING_IN_TRANSCRIPTION	15	3	2.59205	1.72911	3.84756	7.45663e-06	42	41	61	61	21	32
7	GO_SIGNAL_TRANSDUCTION_BY_P53_CLASS_MEDIATOR	http://www.broadinstitute.org/gsea/msigdb/cards/GO_SIGNAL_TRANSDUCTION_BY_P53_CLASS_MEDIATOR	127	11	2.11114	1.53491	2.87742	7.6208e-06	64	62	116	115	38	62
8	GO_SIGNAL_TRANSDUCTION_IN_RESPONSE_TO_DNA_DAMAGE	http://www.broadinstitute.org/gsea/msigdb/cards/GO_SIGNAL_TRANSDUCTION_IN_RESPONSE_TO_DNA_DAMAGE	96	11	2.07387	1.50114	2.83785	1.6085e-05	62	60	114	113	36	60
9	GO_APOPTOTIC_SIGNALING_PATHWAY	http://www.broadinstitute.org/gsea/msigdb/cards/GO_APOPTOTIC_SIGNALING_PATHWAY	289	40	1.6841	1.33035	2.11809	2.15689e-05	109	107	260	259	63	97
10	GO_INTRACELLULAR_STEROID_HORMONE_RECEPTOR_SIGNALING_PATHWAY	http://www.broadinstitute.org/gsea/msigdb/cards/GO_INTRACELLULAR_STEROID_HORMONE_RECEPTOR_SIGNALING_PATHWAY	71	7	2.28715	1.55879	3.31802	3.7621e-05	45	44	74	74	12	14
11	GO_ANDROGEN_RECEPTOR_SIGNALING_PATHWAY	http://www.broadinstitute.org/gsea/msigdb/cards/GO_ANDROGEN_RECEPTOR_SIGNALING_PATHWAY	41	6	2.27834	1.53177	3.34773	7.33568e-05	42	41	69	69	11	13
12	GO_NEGATIVE_REGULATION_OF_NERVOUS_SYSTEM_DEVELOPMENT	http://www.broadinstitute.org/gsea/msigdb/cards/GO_NEGATIVE_REGULATION_OF_NERVOUS_SYSTEM_DEVELOPMENT	262	31	1.79855	1.35185	2.37061	7.974e-05	73	73	168	168	39	66
13	GO_CELL_AGING	http://www.broadinstitute.org/gsea/msigdb/cards/GO_CELL_AGING	67	12	2.09114	1.44844	2.98079	0.000120996	48	46	89	88	35	65
14	GO_NUCLEAR_CHROMOSOME	http://www.broadinstitute.org/gsea/msigdb/cards/GO_NUCLEAR_CHROMOSOME	523	63	1.49465	1.22114	1.82017	0.000121572	153	144	419	395	106	232
15	GO_REGULATION_OF_TRANSCRIPTION_FROM_RNA_POLYMERASE_III_PROMOTER	http://www.broadinstitute.org/gsea/msigdb/cards/GO_REGULATION_OF_TRANSCRIPTION_FROM_RNA_POLYMERASE_III_PROMOTER	23	2	2.79645	1.66889	4.6292	0.000140655	26	26	35	35	8	10
16	GO_GLUTAMATE_SECRETION	http://www.broadinstitute.org/gsea/msigdb/cards/GO_GLUTAMATE_SECRETION	28	3	4.55699	2.09701	10.1342	0.000170295	14	14	11	11	5	3
17	GO_RECOMBINATIONAL_REPAIR	http://www.broadinstitute.org/gsea/msigdb/cards/GO_RECOMBINATIONAL_REPAIR	80	23	1.75	1.31042	2.3146	0.000199024	72	71	167	163	48	102
18	GO_REGULATION_OF_HISTONE_METHYLATION	http://www.broadinstitute.org/gsea/msigdb/cards/GO_REGULATION_OF_HISTONE_METHYLATION	56	8	2.92552	1.6853	5.0156	0.000199897	23	23	30	30	10	16
19	GO_MALE_MEIOSIS_I	http://www.broadinstitute.org/gsea/msigdb/cards/GO_MALE_MEIOSIS_I	17	2	2.72099	1.61774	4.50846	0.000235912	26	25	36	36	17	21
20	GO_COVALENT_CHROMATIN_MODIFICATION	http://www.broadinstitute.org/gsea/msigdb/cards/GO_COVALENT_CHROMATIN_MODIFICATION	345	26	1.79242	1.31719	2.41329	0.000270356	65	63	140	140	47	83
21	GO_RESPONSE_TO_GAMMA_RADIATION	http://www.broadinstitute.org/gsea/msigdb/cards/GO_RESPONSE_TO_GAMMA_RADIATION	50	13	1.89078	1.34962	2.61666	0.000286721	56	53	115	113	40	71
22	GO_CHROMOSOME	http://www.broadinstitute.org/gsea/msigdb/cards/GO_CHROMOSOME	880	100	1.37261	1.15663	1.62314	0.000329881	220	204	646	607	144	320
23	GO_SNARE_COMPLEX	http://www.broadinstitute.org/gsea/msigdb/cards/GO_SNARE_COMPLEX	53	2	4.74342	2.03968	11.3966	0.000379125	12	12	9	9	3	1
24	GO_NEGATIVE_REGULATION_OF_CELL_DEVELOPMENT	http://www.broadinstitute.org/gsea/msigdb/cards/GO_NEGATIVE_REGULATION_OF_CELL_DEVELOPMENT	303	34	1.74312	1.28653	2.33627	0.000429105	65	64	149	149	37	65
25	GO_REGULATION_OF_MULTICELLULAR_ORGANISMAL_DEVELOPMENT	http://www.broadinstitute.org/gsea/msigdb/cards/GO_REGULATION_OF_MULTICELLULAR_ORGANISMAL_DEVELOPMENT	1672	211	1.31156	1.12858	1.52037	0.000444944	296	274	931	871	191	455
26	GO_RESPONSE_TO_X_RAY	http://www.broadinstitute.org/gsea/msigdb/cards/GO_RESPONSE_TO_X_RAY	30	8	2.06945	1.38956	3.03566	0.000461096	40	39	76	75	29	46
27	GO_STRAND_DISPLACEMENT	http://www.broadinstitute.org/gsea/msigdb/cards/GO_STRAND_DISPLACEMENT	26	17	1.68945	1.26584	2.23285	0.000462669	72	71	171	166	47	93
28	GO_ESTABLISHMENT_OF_PROTEIN_LOCALIZATION_TO_CHROMOSOME	http://www.broadinstitute.org/gsea/msigdb/cards/GO_ESTABLISHMENT_OF_PROTEIN_LOCALIZATION_TO_CHROMOSOME	13	2	2.50776	1.51407	4.08545	0.000485644	27	26	40	40	16	22
29	GO_PROTEIN_LOCALIZATION_TO_CHROMOSOME_TELOMERIC_REGION	http://www.broadinstitute.org/gsea/msigdb/cards/GO_PROTEIN_LOCALIZATION_TO_CHROMOSOME_TELOMERIC_REGION	14	2	2.50776	1.51407	4.08545	0.000485644	27	26	40	40	16	22
30	GO_POSITIVE_REGULATION_OF_CELL_CYCLE	http://www.broadinstitute.org/gsea/msigdb/cards/GO_POSITIVE_REGULATION_OF_CELL_CYCLE	332	41	1.62644	1.2428	2.10978	0.000485953	83	81	201	199	52	116
31	GO_REGULATION_OF_GENE_EXPRESSION_BY_GENETIC_IMPRINTING	http://www.broadinstitute.org/gsea/msigdb/cards/GO_REGULATION_OF_GENE_EXPRESSION_BY_GENETIC_IMPRINTING	16	7	2.36757	1.47383	3.74196	0.00049396	29	29	47	47	17	27
32	GO_POSTREPLICATION_REPAIR	http://www.broadinstitute.org/gsea/msigdb/cards/GO_POSTREPLICATION_REPAIR	54	4	2.48962	1.50298	4.05624	0.000536133	26	26	40	40	8	13
33	GO_ANDROGEN_RECEPTOR_BINDING	http://www.broadinstitute.org/gsea/msigdb/cards/GO_ANDROGEN_RECEPTOR_BINDING	39	6	2.0363	1.36955	2.98522	0.000570011	41	40	74	74	11	12
34	GO_REGULATION_OF_GENE_EXPRESSION_EPIGENETIC	http://www.broadinstitute.org/gsea/msigdb/cards/GO_REGULATION_OF_GENE_EXPRESSION_EPIGENETIC	229	19	1.89729	1.32327	2.68427	0.000629074	48	47	96	96	29	48
35	GO_RESPONSE_TO_STEROID_HORMONE	http://www.broadinstitute.org/gsea/msigdb/cards/GO_RESPONSE_TO_STEROID_HORMONE	497	90	1.34486	1.13563	1.5871	0.000661657	222	209	670	633	114	212
36	GO_DOUBLE_STRAND_BREAK_REPAIR	http://www.broadinstitute.org/gsea/msigdb/cards/GO_DOUBLE_STRAND_BREAK_REPAIR	165	39	1.55632	1.21042	1.98516	0.000671098	93	92	244	238	67	153
37	GO_PROTEIN_LOCALIZATION_TO_CHROMOSOME	http://www.broadinstitute.org/gsea/msigdb/cards/GO_PROTEIN_LOCALIZATION_TO_CHROMOSOME	45	7	2.01647	1.35598	2.95238	0.000688362	41	39	78	77	27	44
38	GO_REGULATION_OF_EXTRINSIC_APOPTOTIC_SIGNALING_PATHWAY_VIA_DEATH_DOMAIN_RECEPTORS	http://www.broadinstitute.org/gsea/msigdb/cards/GO_REGULATION_OF_EXTRINSIC_APOPTOTIC_SIGNALING_PATHWAY_VIA_DEATH_DOMAIN_RECEPTORS	55	9	1.87307	1.30861	2.64447	0.000759642	48	47	99	99	16	20
39	GO_REGULATION_OF_RESPONSE_TO_BIOTIC_STIMULUS	http://www.broadinstitute.org/gsea/msigdb/cards/GO_REGULATION_OF_RESPONSE_TO_BIOTIC_STIMULUS	237	17	2.28922	1.42654	3.60043	0.000799805	28	28	52	52	23	34
40	GO_REGULATION_OF_CHROMATIN_ORGANIZATION	http://www.broadinstitute.org/gsea/msigdb/cards/GO_REGULATION_OF_CHROMATIN_ORGANIZATION	152	15	1.92616	1.32128	2.76762	0.000821594	43	43	87	87	21	36
41	GO_TELOMERE_MAINTENANCE_VIA_RECOMBINATION	http://www.broadinstitute.org/gsea/msigdb/cards/GO_TELOMERE_MAINTENANCE_VIA_RECOMBINATION	32	6	2.16163	1.38907	3.30517	0.000823862	33	32	59	59	23	39
42	GO_NEGATIVE_REGULATION_OF_DNA_REPLICATION	http://www.broadinstitute.org/gsea/msigdb/cards/GO_NEGATIVE_REGULATION_OF_DNA_REPLICATION	55	10	1.91037	1.3138	2.73633	0.000884545	45	43	91	91	32	52
43	GO_RESPONSE_TO_ESTROGEN	http://www.broadinstitute.org/gsea/msigdb/cards/GO_RESPONSE_TO_ESTROGEN	218	40	1.50704	1.18443	1.90335	0.000980862	104	100	268	265	61	113
44	GO_OOCYTE_DIFFERENTIATION	http://www.broadinstitute.org/gsea/msigdb/cards/GO_OOCYTE_DIFFERENTIATION	38	6	2.09558	1.35992	3.17147	0.00101955	34	33	64	64	24	40
45	GO_REGULATION_OF_MAMMARY_GLAND_EPITHELIAL_CELL_PROLIFERATION	http://www.broadinstitute.org/gsea/msigdb/cards/GO_REGULATION_OF_MAMMARY_GLAND_EPITHELIAL_CELL_PROLIFERATION	16	1	2.49581	1.46201	4.17932	0.00104225	24	23	36	36	15	21
46	GO_H4_HISTONE_ACETYLTRANSFERASE_ACTIVITY	http://www.broadinstitute.org/gsea/msigdb/cards/GO_H4_HISTONE_ACETYLTRANSFERASE_ACTIVITY	16	1	2.49581	1.46201	4.17932	0.00104225	24	23	36	36	15	21
47	GO_NEGATIVE_REGULATION_OF_HISTONE_ACETYLATION	http://www.broadinstitute.org/gsea/msigdb/cards/GO_NEGATIVE_REGULATION_OF_HISTONE_ACETYLATION	15	1	2.90566	1.55486	5.35067	0.00106494	18	18	23	23	6	9
48	GO_NEGATIVE_REGULATION_OF_HISTONE_MODIFICATION	http://www.broadinstitute.org/gsea/msigdb/cards/GO_NEGATIVE_REGULATION_OF_HISTONE_MODIFICATION	36	1	2.90566	1.55486	5.35067	0.00106494	18	18	23	23	6	9
49	GO_NEGATIVE_REGULATION_OF_HISTONE_METHYLATION	http://www.broadinstitute.org/gsea/msigdb/cards/GO_NEGATIVE_REGULATION_OF_HISTONE_METHYLATION	16	1	2.90566	1.55486	5.35067	0.00106494	18	18	23	23	6	9
50	GO_REGULATION_OF_HISTONE_H3_K9_METHYLATION	http://www.broadinstitute.org/gsea/msigdb/cards/GO_REGULATION_OF_HISTONE_H3_K9_METHYLATION	17	1	2.90566	1.55486	5.35067	0.00106494	18	18	23	23	6	9
51	GO_NEGATIVE_REGULATION_OF_PROTEIN_ACETYLATION	http://www.broadinstitute.org/gsea/msigdb/cards/GO_NEGATIVE_REGULATION_OF_PROTEIN_ACETYLATION	21	1	2.90566	1.55486	5.35067	0.00106494	18	18	23	23	6	9
52	GO_NEGATIVE_REGULATION_OF_CHROMATIN_MODIFICATION	http://www.broadinstitute.org/gsea/msigdb/cards/GO_NEGATIVE_REGULATION_OF_CHROMATIN_MODIFICATION	45	1	2.90566	1.55486	5.35067	0.00106494	18	18	23	23	6	9
53	GO_REGULATION_OF_HISTONE_H4_ACETYLATION	http://www.broadinstitute.org/gsea/msigdb/cards/GO_REGULATION_OF_HISTONE_H4_ACETYLATION	11	1	2.90566	1.55486	5.35067	0.00106494	18	18	23	23	6	9
54	GO_REGULATION_OF_DNA_METHYLATION	http://www.broadinstitute.org/gsea/msigdb/cards/GO_REGULATION_OF_DNA_METHYLATION	17	2	2.57097	1.47761	4.39615	0.00106771	22	22	32	32	10	17
55	GO_NEGATIVE_REGULATION_OF_INTRACELLULAR_STEROID_HORMONE_RECEPTOR_SIGNALING_PATHWAY	http://www.broadinstitute.org/gsea/msigdb/cards/GO_NEGATIVE_REGULATION_OF_INTRACELLULAR_STEROID_HORMONE_RECEPTOR_SIGNALING_PATHWAY	30	3	2.69804	1.50443	4.75485	0.00111622	20	20	28	28	8	14
56	GO_STEROID_HORMONE_RECEPTOR_BINDING	http://www.broadinstitute.org/gsea/msigdb/cards/GO_STEROID_HORMONE_RECEPTOR_BINDING	81	11	1.92457	1.30579	2.79489	0.00115154	42	41	81	81	12	18
57	GO_DNA_METABOLIC_PROCESS	http://www.broadinstitute.org/gsea/msigdb/cards/GO_DNA_METABOLIC_PROCESS	758	105	1.28968	1.10673	1.49884	0.00120102	287	262	893	829	169	363
58	GO_NEGATIVE_REGULATION_OF_MULTICELLULAR_ORGANISMAL_PROCESS	http://www.broadinstitute.org/gsea/msigdb/cards/GO_NEGATIVE_REGULATION_OF_MULTICELLULAR_ORGANISMAL_PROCESS	983	132	1.32446	1.11828	1.56316	0.00123594	219	208	683	659	123	280
59	GO_REGULATION_OF_EXTRINSIC_APOPTOTIC_SIGNALING_PATHWAY	http://www.broadinstitute.org/gsea/msigdb/cards/GO_REGULATION_OF_EXTRINSIC_APOPTOTIC_SIGNALING_PATHWAY	153	23	1.52178	1.18331	1.941	0.00123659	94	91	249	246	23	40
60	GO_CHROMATIN_MODIFICATION	http://www.broadinstitute.org/gsea/msigdb/cards/GO_CHROMATIN_MODIFICATION	539	38	1.61964	1.21334	2.13987	0.00125445	72	70	173	172	53	98
61	GO_MITOTIC_RECOMBINATION	http://www.broadinstitute.org/gsea/msigdb/cards/GO_MITOTIC_RECOMBINATION	41	10	2.06244	1.33849	3.12106	0.00128986	34	33	65	64	24	44
62	GO_RESPONSE_TO_NUTRIENT	http://www.broadinstitute.org/gsea/msigdb/cards/GO_RESPONSE_TO_NUTRIENT	191	58	1.33748	1.11962	1.59135	0.00147115	198	186	592	573	91	176
63	GO_DNA_DOUBLE_STRAND_BREAK_PROCESSING	http://www.broadinstitute.org/gsea/msigdb/cards/GO_DNA_DOUBLE_STRAND_BREAK_PROCESSING	20	9	1.9153	1.29167	2.79393	0.00149076	39	39	82	81	25	50
64	GO_POSITIVE_REGULATION_OF_CHROMATIN_MODIFICATION	http://www.broadinstitute.org/gsea/msigdb/cards/GO_POSITIVE_REGULATION_OF_CHROMATIN_MODIFICATION	85	7	2.00113	1.31347	2.998	0.00151254	35	35	67	67	15	27
65	GO_POSITIVE_REGULATION_OF_HISTONE_H3_K4_METHYLATION	http://www.broadinstitute.org/gsea/msigdb/cards/GO_POSITIVE_REGULATION_OF_HISTONE_H3_K4_METHYLATION	16	2	2.77967	1.49405	5.08479	0.00156327	18	18	24	24	6	10
66	GO_POSITIVE_REGULATION_OF_HISTONE_METHYLATION	http://www.broadinstitute.org/gsea/msigdb/cards/GO_POSITIVE_REGULATION_OF_HISTONE_METHYLATION	33	2	2.77967	1.49405	5.08479	0.00156327	18	18	24	24	6	10
67	GO_REGULATION_OF_HISTONE_H3_K9_ACETYLATION	http://www.broadinstitute.org/gsea/msigdb/cards/GO_REGULATION_OF_HISTONE_H3_K9_ACETYLATION	14	2	2.77967	1.49405	5.08479	0.00156327	18	18	24	24	6	10
68	GO_POSITIVE_REGULATION_OF_RESPONSE_TO_DNA_DAMAGE_STIMULUS	http://www.broadinstitute.org/gsea/msigdb/cards/GO_POSITIVE_REGULATION_OF_RESPONSE_TO_DNA_DAMAGE_STIMULUS	64	5	2.3374	1.39167	3.84625	0.00165867	24	24	40	40	12	26
69	GO_HORMONE_RECEPTOR_BINDING	http://www.broadinstitute.org/gsea/msigdb/cards/GO_HORMONE_RECEPTOR_BINDING	168	24	1.72367	1.23318	2.37836	0.00169197	54	53	121	120	21	44
70	GO_NEGATIVE_REGULATION_OF_INTRACELLULAR_ESTROGEN_RECEPTOR_SIGNALING_PATHWAY	http://www.broadinstitute.org/gsea/msigdb/cards/GO_NEGATIVE_REGULATION_OF_INTRACELLULAR_ESTROGEN_RECEPTOR_SIGNALING_PATHWAY	12	2	2.65	1.45751	4.72722	0.00174103	19	19	27	27	7	13
71	GO_CHROMOSOME_TELOMERIC_REGION	http://www.broadinstitute.org/gsea/msigdb/cards/GO_CHROMOSOME_TELOMERIC_REGION	162	22	1.65522	1.21241	2.23268	0.00176454	64	60	154	148	51	106
72	GO_INTRINSIC_APOPTOTIC_SIGNALING_PATHWAY_BY_P53_CLASS_MEDIATOR	http://www.broadinstitute.org/gsea/msigdb/cards/GO_INTRINSIC_APOPTOTIC_SIGNALING_PATHWAY_BY_P53_CLASS_MEDIATOR	53	6	2.04308	1.3137	3.12087	0.00183714	33	32	60	60	19	28
73	GO_OOCYTE_MATURATION	http://www.broadinstitute.org/gsea/msigdb/cards/GO_OOCYTE_MATURATION	18	3	2.25851	1.3646	3.65955	0.00188803	26	25	44	44	17	24
74	GO_NEGATIVE_REGULATION_OF_DEVELOPMENTAL_PROCESS	http://www.broadinstitute.org/gsea/msigdb/cards/GO_NEGATIVE_REGULATION_OF_DEVELOPMENTAL_PROCESS	801	99	1.33933	1.1151	1.60173	0.00192725	186	174	554	538	118	254
75	GO_RESPONSE_TO_UV_C	http://www.broadinstitute.org/gsea/msigdb/cards/GO_RESPONSE_TO_UV_C	11	3	2.2152	1.35216	3.55521	0.00194822	27	26	46	46	18	29
76	GO_OXIDOREDUCTASE_ACTIVITY_ACTING_ON_THE_CH_NH_GROUP_OF_DONORS	http://www.broadinstitute.org/gsea/msigdb/cards/GO_OXIDOREDUCTASE_ACTIVITY_ACTING_ON_THE_CH_NH_GROUP_OF_DONORS	28	8	3.13336	1.54486	6.23489	0.00196383	14	14	18	18	10	15
77	GO_NEGATIVE_REGULATION_OF_DNA_DEPENDENT_DNA_REPLICATION	http://www.broadinstitute.org/gsea/msigdb/cards/GO_NEGATIVE_REGULATION_OF_DNA_DEPENDENT_DNA_REPLICATION	16	4	2.07373	1.31597	3.20491	0.00202421	31	30	57	57	21	33
78	GO_DNA_REPLICATION	http://www.broadinstitute.org/gsea/msigdb/cards/GO_DNA_REPLICATION	208	36	1.43114	1.14158	1.7822	0.0020859	114	113	324	314	72	153
79	GO_COFACTOR_METABOLIC_PROCESS	http://www.broadinstitute.org/gsea/msigdb/cards/GO_COFACTOR_METABOLIC_PROCESS	334	83	1.28894	1.09732	1.50929	0.00212565	245	232	795	736	93	228
80	GO_ATTACHMENT_OF_SPINDLE_MICROTUBULES_TO_KINETOCHORE	http://www.broadinstitute.org/gsea/msigdb/cards/GO_ATTACHMENT_OF_SPINDLE_MICROTUBULES_TO_KINETOCHORE	14	5	2.01172	1.29653	3.06384	0.00217613	33	32	63	62	19	30
81	GO_NUCLEAR_UBIQUITIN_LIGASE_COMPLEX	http://www.broadinstitute.org/gsea/msigdb/cards/GO_NUCLEAR_UBIQUITIN_LIGASE_COMPLEX	42	4	2.32544	1.36824	3.86986	0.00221296	24	23	38	38	11	22
82	GO_POSITIVE_REGULATION_OF_MITOTIC_CELL_CYCLE	http://www.broadinstitute.org/gsea/msigdb/cards/GO_POSITIVE_REGULATION_OF_MITOTIC_CELL_CYCLE	123	19	1.91712	1.27238	2.83771	0.00221467	37	36	75	75	25	41
83	GO_REGULATION_OF_DEFENSE_RESPONSE_TO_VIRUS	http://www.broadinstitute.org/gsea/msigdb/cards/GO_REGULATION_OF_DEFENSE_RESPONSE_TO_VIRUS	190	13	2.39983	1.38434	4.05708	0.00226071	21	21	37	37	16	24
84	GO_REGULATION_OF_HISTONE_H3_K4_METHYLATION	http://www.broadinstitute.org/gsea/msigdb/cards/GO_REGULATION_OF_HISTONE_H3_K4_METHYLATION	27	5	2.56559	1.41598	4.55345	0.00230663	19	19	28	28	7	14
85	GO_CENTROSOME_CYCLE	http://www.broadinstitute.org/gsea/msigdb/cards/GO_CENTROSOME_CYCLE	45	14	1.68541	1.21024	2.3173	0.00230886	56	54	126	124	32	72
86	GO_REGULATION_OF_CELL_CYCLE_ARREST	http://www.broadinstitute.org/gsea/msigdb/cards/GO_REGULATION_OF_CELL_CYCLE_ARREST	108	12	1.89734	1.26505	2.79749	0.00230946	38	37	76	76	21	42
87	GO_POSITIVE_REGULATION_OF_PROTEIN_IMPORT_INTO_NUCLEUS_TRANSLOCATION	http://www.broadinstitute.org/gsea/msigdb/cards/GO_POSITIVE_REGULATION_OF_PROTEIN_IMPORT_INTO_NUCLEUS_TRANSLOCATION	13	3	2.16223	1.32686	3.45807	0.00234317	27	27	46	46	8	11
88	GO_PHOSPHATE_TRANSMEMBRANE_TRANSPORTER_ACTIVITY	http://www.broadinstitute.org/gsea/msigdb/cards/GO_PHOSPHATE_TRANSMEMBRANE_TRANSPORTER_ACTIVITY	30	4	2.78598	1.46077	5.18106	0.00234685	16	16	25	24	6	9
89	GO_NEGATIVE_REGULATION_OF_CELL_PROJECTION_ORGANIZATION	http://www.broadinstitute.org/gsea/msigdb/cards/GO_NEGATIVE_REGULATION_OF_CELL_PROJECTION_ORGANIZATION	144	16	1.91565	1.26532	2.84699	0.00251683	35	35	74	74	14	22
90	GO_INTRACELLULAR_SIGNAL_TRANSDUCTION	http://www.broadinstitute.org/gsea/msigdb/cards/GO_INTRACELLULAR_SIGNAL_TRANSDUCTION	1572	173	1.30375	1.09837	1.54182	0.00258431	218	201	681	639	130	353
91	GO_NUCLEAR_CHROMOSOME_TELOMERIC_REGION	http://www.broadinstitute.org/gsea/msigdb/cards/GO_NUCLEAR_CHROMOSOME_TELOMERIC_REGION	132	17	1.6946	1.20826	2.3436	0.00258451	55	51	128	123	43	91
92	GO_POSITIVE_REGULATION_OF_DNA_REPAIR	http://www.broadinstitute.org/gsea/msigdb/cards/GO_POSITIVE_REGULATION_OF_DNA_REPAIR	38	3	2.59742	1.4076	4.69408	0.00272389	18	18	26	26	6	12
93	GO_RESPONSE_TO_ESTRADIOL	http://www.broadinstitute.org/gsea/msigdb/cards/GO_RESPONSE_TO_ESTRADIOL	146	23	1.52486	1.16001	1.9851	0.0027893	81	77	203	202	48	82
94	GO_RESPONSE_TO_EXTERNAL_STIMULUS	http://www.broadinstitute.org/gsea/msigdb/cards/GO_RESPONSE_TO_EXTERNAL_STIMULUS	1821	267	1.20253	1.06585	1.35541	0.00280126	582	496	2031	1725	302	723
95	GO_NEGATIVE_REGULATION_OF_EPITHELIAL_CELL_PROLIFERATION	http://www.broadinstitute.org/gsea/msigdb/cards/GO_NEGATIVE_REGULATION_OF_EPITHELIAL_CELL_PROLIFERATION	115	25	1.65767	1.19429	2.27184	0.00285357	56	55	128	128	35	54
96	GO_CELL_MATRIX_ADHESION	http://www.broadinstitute.org/gsea/msigdb/cards/GO_CELL_MATRIX_ADHESION	119	25	1.67417	1.19805	2.30733	0.00290422	53	52	129	127	23	55
97	GO_SINGLE_STRANDED_DNA_BINDING	http://www.broadinstitute.org/gsea/msigdb/cards/GO_SINGLE_STRANDED_DNA_BINDING	93	19	1.58943	1.17581	2.12426	0.00291008	65	64	161	159	46	83
98	GO_MICROTUBULE_ORGANIZING_CENTER_ORGANIZATION	http://www.broadinstitute.org/gsea/msigdb/cards/GO_MICROTUBULE_ORGANIZING_CENTER_ORGANIZATION	84	17	1.65273	1.19141	2.26361	0.0029697	57	55	132	129	33	77
99	GO_NEGATIVE_REGULATION_OF_EXTRINSIC_APOPTOTIC_SIGNALING_PATHWAY_VIA_DEATH_DOMAIN_RECEPTORS	http://www.broadinstitute.org/gsea/msigdb/cards/GO_NEGATIVE_REGULATION_OF_EXTRINSIC_APOPTOTIC_SIGNALING_PATHWAY_VIA_DEATH_DOMAIN_RECEPTORS	34	6	1.76638	1.21785	2.52187	0.00311064	44	43	96	96	12	17
100	GO_NON_RECOMBINATIONAL_REPAIR	http://www.broadinstitute.org/gsea/msigdb/cards/GO_NON_RECOMBINATIONAL_REPAIR	70	14	1.80335	1.22655	2.60689	0.00313287	40	40	89	89	27	56
101	GO_HISTONE_H4_ACETYLATION	http://www.broadinstitute.org/gsea/msigdb/cards/GO_HISTONE_H4_ACETYLATION	50	2	2.03619	1.27971	3.17685	0.00314454	30	29	54	54	16	22
102	GO_HISTONE_H3_ACETYLATION	http://www.broadinstitute.org/gsea/msigdb/cards/GO_HISTONE_H3_ACETYLATION	46	2	2.03619	1.27971	3.17685	0.00314454	30	29	54	54	16	22
103	GO_REGULATION_OF_ASTROCYTE_DIFFERENTIATION	http://www.broadinstitute.org/gsea/msigdb/cards/GO_REGULATION_OF_ASTROCYTE_DIFFERENTIATION	27	3	4.09908	1.63764	10.2606	0.00316218	9	9	9	9	5	3
104	GO_ORGANOPHOSPHATE_ESTER_TRANSMEMBRANE_TRANSPORTER_ACTIVITY	http://www.broadinstitute.org/gsea/msigdb/cards/GO_ORGANOPHOSPHATE_ESTER_TRANSMEMBRANE_TRANSPORTER_ACTIVITY	23	2	5.38028	1.79073	17.2258	0.00318317	7	7	5	5	4	3
105	GO_POSITIVE_REGULATION_OF_PROTEIN_ACETYLATION	http://www.broadinstitute.org/gsea/msigdb/cards/GO_POSITIVE_REGULATION_OF_PROTEIN_ACETYLATION	36	4	2.17559	1.30818	3.54713	0.00320367	25	25	42	42	8	11
106	GO_PROTEIN_AUTOUBIQUITINATION	http://www.broadinstitute.org/gsea/msigdb/cards/GO_PROTEIN_AUTOUBIQUITINATION	49	4	2.34543	1.34374	4.00352	0.00320644	21	21	34	34	9	19
107	GO_REGULATION_OF_EPITHELIAL_CELL_PROLIFERATION	http://www.broadinstitute.org/gsea/msigdb/cards/GO_REGULATION_OF_EPITHELIAL_CELL_PROLIFERATION	285	44	1.55947	1.16419	2.0666	0.00322073	69	68	171	171	47	90
108	GO_REGULATION_OF_DEFENSE_RESPONSE_TO_VIRUS_BY_HOST	http://www.broadinstitute.org/gsea/msigdb/cards/GO_REGULATION_OF_DEFENSE_RESPONSE_TO_VIRUS_BY_HOST	135	11	2.41765	1.35421	4.20042	0.00341584	19	19	33	33	14	22
109	GO_GLYCINE_METABOLIC_PROCESS	http://www.broadinstitute.org/gsea/msigdb/cards/GO_GLYCINE_METABOLIC_PROCESS	18	6	2.49874	1.36879	4.44578	0.00343482	18	18	29	29	14	16
110	GO_GENETIC_IMPRINTING	http://www.broadinstitute.org/gsea/msigdb/cards/GO_GENETIC_IMPRINTING	20	8	2.01018	1.2669	3.1249	0.00352493	29	29	57	56	17	34
111	GO_FEMALE_GAMETE_GENERATION	http://www.broadinstitute.org/gsea/msigdb/cards/GO_FEMALE_GAMETE_GENERATION	96	22	1.61185	1.17211	2.18821	0.00370935	58	57	146	143	39	81
[truncated: 5,806 more rows]

## Sheet: c2_curated_tcga
	Geneset	Geneset_info	Num_Genes_Geneset	Num_Genes_Geneset_overlap_pancancer	odds_ratio_logisreg	CI95_LL_logisreg	CI95_UL_logisreg	PValue_logisreg	Num_Case	Num_Uniq_Case	Num_Ctrl	Num_Uniq_Ctrl	Num_Var_Case	Num_Var_Ctrl
[truncated: 4,762 more rows]

[truncated: 13 more sheets: c2_curated_biome, c1_positional_tcga, c1_positional_biome, c4_computational_tcga, c4_computational_biome, c3_motif_tcga, c3_motif_biome, h_hallmark_tcga, h_hallmark_biome, c6_oncogenic_tcga, c6_oncogenic_biome, c7_immunologic_tcga, c7_immunologic_biome]
